# Supplementary material for: Casual associations between brain structure and sarcopenia: A large‐scale genetic correlation and mendelian randomization study
Source: Aging Cell. 2024 Jun 17;23(10):e14252. doi: 10.1111/acel.14252 (PMC11464103; doi:10.1111/acel.14252)
Supplement: Supplementary file 1 — Tables S1–S6. [file ACEL-23-e14252-s001.xlsx]

## Sheet: eTable 1
Description of single trait LDSC test results of 1325 BIDPs
BIDPs ID	h2	Lambda GC	Mean Chi2	Intercept
1	0.1619	1.1082	1.1185	1.0141
2	0.1605	1.105	1.1169	1.0135
3	0.1947	1.0988	1.1347	1.0063
4	0.1946	1.0988	1.1345	1.0061
5	0.146	1.1019	1.1109	1.0164
6	0.1436	1.0988	1.1083	1.0156
7	0.2045	1.1301	1.1507	1.0139
8	0.2024	1.127	1.1502	1.0149
9	0.1616	1.1175	1.1325	1.0243
10	0.1592	1.1113	1.1307	1.0242
11	0.1781	1.1082	1.1253	1.0093
12	0.1791	1.105	1.1198	1.0028
13	0.2397	1.1238	1.1545	0.9971
14	0.2436	1.1396	1.1636	1.0029
15	0.186	1.105	1.1241	1.0015
16	0.2179	1.1175	1.1435	0.9972
17	0.1539	1.0649	1.0924	0.9879
18	0.1552	1.0833	1.1009	0.9958
19	0.1135	1.0618	1.0811	1.0074
20	0.1097	1.0679	1.0734	1.0016
21	0.0876	1.0527	1.0518	0.9948
22	0.077	1.0255	1.0393	0.9879
23	0.0849	1.0649	1.0744	1.0183
24	0.1141	1.0618	1.0811	1.0042
25	0.1799	1.0988	1.127	1.0079
26	0.1	1.0649	1.077	1.0132
27	0.1169	1.0864	1.0834	1.0086
28	0.1816	1.1207	1.1407	1.0228
29	0.1833	1.1238	1.1408	1.0204
30	0.0876	1.0772	1.0717	1.0143
31	0.0935	1.0649	1.0617	1.0013
32	0.0812	1.0649	1.0768	1.0247
33	0.1105	1.0741	1.0785	1.0072
34	0.0837	1.0527	1.0513	0.996
35	0.0316	1.0195	1.0277	1.0071
36	0.0401	1.0285	1.0323	1.0055
37	0.0373	1.0195	1.025	1.0012
38	0.1058	1.0679	1.0749	1.0073
39	0.101	1.0649	1.0735	1.0084
40	0.1151	1.0741	1.0859	1.0124
41	0.1213	1.0741	1.0881	1.0101
42	0.0888	1.0496	1.0621	1.0025
43	0.0636	1.0557	1.0591	1.0174
44	0.0567	1.0466	1.0459	1.0096
45	0.118	1.0679	1.0746	0.9996
46	0.0689	1.0527	1.0576	1.0124
47	0.0855	1.0496	1.0629	1.0058
48	0.0989	1.0527	1.0605	0.9965
49	0.1215	1.0679	1.0712	0.9917
50	0.0516	1.0405	1.0415	1.0077
51	0.072	1.0466	1.0498	1.0031
52	0.1002	1.0649	1.0681	1.002
53	0.0896	1.0649	1.063	1.0044
54	0.0969	1.0466	1.065	1.0012
55	0.1162	1.0649	1.0762	1.0014
56	0.1018	1.0557	1.0656	0.9987
57	0.1006	1.0618	1.0723	1.0074
58	0.0583	1.0588	1.0557	1.0181
59	0.0834	1.0618	1.0687	1.0142
60	0.0429	1.0405	1.0427	1.015
61	0.0397	1.0315	1.0378	1.0117
62	0.043	1.0315	1.0377	1.0094
63	0.0722	1.0496	1.0561	1.0091
64	0.0543	1.0405	1.0411	1.0065
65	0.0373	1.0405	1.0414	1.017
66	0.0813	1.0436	1.0547	1.0009
67	0.081	1.0436	1.0525	0.9989
68	0.084	1.0527	1.058	1.0029
69	0.0837	1.0496	1.0536	0.9998
70	0.0973	1.0405	1.0596	0.9952
71	0.0642	1.0466	1.0489	1.0071
72	0.2225	1.1207	1.1531	1.01
73	0.2252	1.1175	1.157	1.0101
74	0.0454	1.0436	1.0505	1.0213
75	0.0437	1.0315	1.0413	1.0135
76	0.0641	1.0345	1.04	0.9983
77	0.0679	1.0436	1.0459	1.0027
78	0.2115	1.1175	1.1428	1.0029
79	0.2015	1.1144	1.1359	1.0036
80	0.0931	1.0649	1.0748	1.0141
81	0.0967	1.0741	1.0727	1.0091
82	0.0938	1.071	1.0702	1.009
83	0.0889	1.0649	1.0707	1.0117
84	0.1147	1.0833	1.0935	1.0171
85	0.1049	1.071	1.0801	1.0106
86	0.1354	1.0741	1.0935	1.0031
87	0.1565	1.071	1.1002	0.9954
88	0.0871	1.0588	1.0667	1.0104
89	0.1058	1.071	1.0792	1.0106
90	0.1379	1.071	1.0925	1.0029
91	0.1333	1.0679	1.0948	1.007
92	0.117	1.0833	1.0909	1.0161
93	0.1143	1.0772	1.0866	1.013
94	0.1323	1.0864	1.0985	1.0111
95	0.1554	1.0988	1.1058	1.0038
96	0.1325	1.0741	1.0918	1.0044
97	0.1486	1.0833	1.0992	1.0021
98	0.0786	1.0557	1.0601	1.009
99	0.1087	1.0618	1.0674	0.9966
100	0.1335	1.1019	1.1077	1.0216
101	0.1236	1.0772	1.0901	1.0104
102	0.1101	1.0588	1.07	0.9984
103	0.1118	1.071	1.0781	1.0059
104	0.0917	1.0649	1.0694	1.0103
105	0.1044	1.0679	1.0666	0.9985
106	0.0848	1.0618	1.0666	1.0118
107	0.0765	1.0496	1.06	1.0098
108	0.0723	1.0588	1.0562	1.0098
109	0.1086	1.0618	1.0697	1.0002
110	0.1065	1.071	1.0722	1.0028
111	0.1115	1.0772	1.0898	1.0169
112	0.1245	1.0741	1.0892	1.0092
113	0.1163	1.071	1.09	1.0147
114	0.1241	1.0772	1.0904	1.008
115	0.1251	1.0833	1.0918	1.01
116	0.1313	1.0802	1.0845	0.9989
117	0.1344	1.0772	1.0922	1.0057
118	0.1311	1.0772	1.0908	1.0063
119	0.1229	1.0833	1.0933	1.0126
120	0.1138	1.0741	1.0808	1.0078
121	0.1387	1.0895	1.1033	1.0141
122	0.1913	1.1019	1.1295	1.003
123	0.2179	1.1113	1.1384	0.9959
124	0.1777	1.1019	1.1286	1.0122
125	0.191	1.105	1.1301	1.0046
126	0.1759	1.105	1.1313	1.0153
127	0.1741	1.1019	1.1291	1.0139
128	0.1172	1.071	1.0807	1.0044
129	0.1221	1.0741	1.082	1.0017
130	0.1776	1.1082	1.1292	1.0138
131	0.1924	1.105	1.134	1.0088
132	0.1275	1.0833	1.0881	1.0058
133	0.0986	1.071	1.0854	1.0218
134	0.1803	1.0926	1.1261	1.0071
135	0.1911	1.0988	1.1279	1.0014
136	0.167	1.1082	1.1302	1.0189
137	0.1842	1.1113	1.1272	1.0058
138	0.1966	1.1144	1.1365	1.0071
139	0.194	1.1113	1.1311	1.005
140	0.1836	1.105	1.1347	1.0159
141	0.1706	1.1082	1.1325	1.0212
142	0.1774	1.1082	1.1381	1.0199
143	0.1701	1.1144	1.1331	1.0226
144	0.2087	1.1175	1.1478	1.0132
145	0.0413	1.0225	1.0308	1.0034
146	0.2156	1.1207	1.1484	1.0095
147	0.2	1.1175	1.1484	1.0168
148	0.1569	1.0957	1.1253	1.0243
149	0.2386	1.1333	1.163	1.0034
150	0.1931	1.1082	1.1421	1.0148
151	0.1575	1.1019	1.1274	1.0244
152	0.2119	1.1082	1.148	1.0056
153	0.1814	1.1113	1.1304	1.0114
154	0.1961	1.105	1.1432	1.0152
155	0.1791	1.0988	1.1237	1.0042
156	0.1769	1.105	1.1225	1.006
157	0.2049	1.1144	1.1478	1.0137
158	0.1612	1.0926	1.1133	1.0087
159	0.2086	1.127	1.1558	1.0171
160	0.1981	1.105	1.1392	1.0103
161	0.1985	1.1175	1.1472	1.0165
162	0.1801	1.1019	1.1244	1.0073
163	0.1559	1.0957	1.1158	1.0132
164	0.1699	1.1019	1.1228	1.0103
165	0.1657	1.1144	1.1294	1.019
166	0.1598	1.1113	1.1247	1.0185
167	0.171	1.1175	1.128	1.0138
168	0.2216	1.127	1.1468	0.9995
169	0.1291	1.0864	1.0947	1.0121
170	0.187	1.1301	1.1393	1.0153
171	0.1808	1.1238	1.1352	1.0155
172	0.1042	1.071	1.0911	1.0225
173	0.1786	1.0926	1.1245	1.007
174	0.175	1.0895	1.1225	1.0098
175	0.2189	1.1082	1.1583	1.0109
176	0.005	0.9957	0.9996	0.9964
177	0.2821	1.1459	1.1881	1.0023
178	0.1639	1.0864	1.116	1.0088
179	0.1435	1.0772	1.0936	1.0016
180	-0.0052	0.9957	0.995	0.9984
181	0.1375	1.0679	1.0855	0.9953
182	0.2178	1.1082	1.143	0.9988
183	0.1053	1.071	1.0777	1.0086
184	0.1512	1.0895	1.1024	1.0038
185	0.1573	1.0957	1.1186	1.0152
186	0.1598	1.0988	1.1228	1.0175
187	0.1415	1.0802	1.1134	1.0229
188	0.0554	1.0345	1.0506	1.014
189	0.1167	1.071	1.085	1.0105
190	0.2292	1.1396	1.1662	1.012
191	0.1748	1.0926	1.1226	1.0086
192	0.0805	1.0649	1.0741	1.022
193	0.224	1.1082	1.1465	0.9951
194	0.209	1.1175	1.1572	1.0207
195	0.1725	1.1019	1.1196	1.0072
196	0.2369	1.1333	1.1578	1.0032
197	0.2336	1.1207	1.159	1.003
198	0.1861	1.105	1.1223	0.9983
199	0.1679	1.0957	1.1251	1.0151
200	0.1541	1.0957	1.1092	1.0093
201	0.1237	1.071	1.088	1.0057
202	0.2075	1.105	1.1351	0.9978
203	0.0541	1.0496	1.0548	1.0195
204	0.1423	1.0833	1.1013	1.0085
205	0.1027	1.0466	1.0615	0.9942
206	0.1241	1.0741	1.0908	1.0118
207	0.2333	1.1396	1.1659	1.0101
208	0.1683	1.0895	1.1153	1.0035
209	0.0724	1.0466	1.0579	1.011
210	0.1939	1.105	1.1359	1.0046
211	0.2133	1.127	1.1566	1.0167
212	0.2089	1.1207	1.137	1.001
213	0.2343	1.127	1.157	1.0018
214	0.2424	1.1207	1.1643	1.0005
215	0.2062	1.1082	1.1367	0.9995
216	0.1858	1.0988	1.1263	1.0057
217	0.1414	1.0926	1.1079	1.0158
218	0.1615	1.1082	1.1211	1.0147
219	0.2185	1.1082	1.1419	0.9965
220	0.0463	1.0436	1.0474	1.0176
221	0.1331	1.0741	1.0919	1.0053
222	0.0648	1.0436	1.0482	1.0048
223	0.1662	1.1019	1.1202	1.0116
224	0.132	1.0833	1.0997	1.0147
225	0.1111	1.071	1.0812	1.0094
226	0.1254	1.0741	1.0898	1.0092
227	0.0821	1.0527	1.0623	1.0086
228	0.0778	1.0466	1.0534	1.0029
229	0.0721	1.0466	1.0539	1.0067
230	0.0862	1.0527	1.0717	1.0156
231	0.1206	1.0772	1.0889	1.0112
232	0.1465	1.0895	1.1089	1.0141
233	0.1688	1.0988	1.1184	1.0085
234	0.1477	1.0833	1.1013	1.0068
235	0.1209	1.0741	1.0854	1.0077
236	0.1188	1.0649	1.0781	1.0021
237	0.0882	1.0527	1.0644	1.0069
238	0.0942	1.0436	1.0574	0.9969
239	0.1104	1.0588	1.0671	0.9958
240	0.103	1.0649	1.0795	1.0127
241	0.1265	1.071	1.0873	1.0056
242	0.1534	1.0895	1.107	1.0089
243	0.1331	1.0864	1.1073	1.0193
244	0.1316	1.0895	1.1104	1.0205
245	0.1525	1.0802	1.105	1.0045
246	0.1531	1.0926	1.1095	1.0083
247	0.0791	1.0679	1.0739	1.022
248	0.1112	1.0741	1.0771	1.004
249	0.1606	1.0926	1.118	1.013
250	0.1545	1.0957	1.1141	1.0084
251	0.0771	1.0557	1.0594	1.0094
252	0.1098	1.0588	1.0736	1.0025
253	0.0983	1.0618	1.0729	1.0072
254	0.1437	1.0772	1.1031	1.0096
255	0.1498	1.0772	1.1008	1.0028
256	0.1492	1.0802	1.1076	1.0073
257	0.1452	1.071	1.0992	1.0047
258	0.1641	1.0957	1.1152	1.0056
259	0.1013	1.0588	1.0697	1.0039
260	0.1534	1.0895	1.1009	1.001
261	0.0707	1.0557	1.0671	1.0213
262	0.1605	1.105	1.1263	1.0175
263	0.166	1.0988	1.1222	1.0138
264	0.1802	1.1082	1.1368	1.0175
265	0.1593	1.0864	1.1139	1.0108
266	0.1671	1.0895	1.1202	1.0085
267	0.1369	1.0772	1.0878	0.9982
268	0.162	1.0833	1.1128	1.0052
269	0.1192	1.071	1.0867	1.009
270	0.1182	1.0741	1.0834	1.0057
271	0.1693	1.0988	1.1216	1.0097
272	0.1333	1.0802	1.0979	1.0106
273	0.0844	1.0588	1.0616	1.0066
274	0.1173	1.0741	1.0869	1.0094
275	0.1014	1.071	1.0806	1.0135
276	0.1475	1.0772	1.103	1.0071
277	0.1291	1.0679	1.0865	1.0016
278	0.1352	1.0895	1.1022	1.0126
279	0.139	1.0741	1.0966	1.0063
280	0.1531	1.0926	1.1102	1.0081
281	0.0833	1.0527	1.0587	1.0042
282	0.1213	1.0772	1.0908	1.012
283	0.087	1.0772	1.0826	1.0251
284	0.1719	1.1019	1.124	1.0102
285	0.1748	1.1082	1.1313	1.0159
286	0.1881	1.1082	1.1383	1.0144
287	0.116	1.0741	1.0771	1.0021
288	0.1173	1.0802	1.0884	1.0124
289	0.1468	1.0957	1.0983	1.0035
290	0.1395	1.0926	1.104	1.0128
291	0.1198	1.0649	1.0753	0.9971
292	0.1565	1.0864	1.1082	1.0055
293	0.1861	1.0926	1.1182	0.9963
294	0.2232	1.1082	1.1388	0.9938
295	0.1134	1.0802	1.0878	1.0134
296	0.1352	1.0864	1.0982	1.0114
297	0.1451	1.0741	1.0958	0.9988
298	0.1739	1.0802	1.1018	0.9886
299	0.1618	1.0833	1.0931	0.989
300	0.1538	1.0864	1.1056	1.0052
301	0.1946	1.0988	1.1183	0.9926
302	0.1155	1.0772	1.083	1.008
303	0.1539	1.0864	1.1028	1.0022
304	0.1509	1.0957	1.1108	1.0125
305	0.1261	1.0679	1.0869	1.0029
306	0.136	1.0741	1.0875	0.999
307	0.1516	1.0833	1.0999	1.0027
308	0.1319	1.071	1.0874	1.0015
309	0.2253	1.1144	1.1466	0.9994
310	0.1693	1.1019	1.1217	1.0115
311	0.1161	1.0802	1.0876	1.0122
312	0.1304	1.0741	1.0807	0.9952
313	0.1551	1.0895	1.1107	1.0101
314	0.1646	1.0957	1.1099	1.0035
315	0.1128	1.071	1.0777	1.0059
316	0.1735	1.0957	1.1159	1.001
317	0.1925	1.0957	1.1183	0.9912
318	0.2355	1.1144	1.1445	0.9907
319	0.1254	1.0802	1.0848	1.0039
320	0.1301	1.0833	1.0936	1.0097
321	0.1706	1.0833	1.1082	0.9932
322	0.1665	1.0833	1.1026	0.9942
323	0.1512	1.0833	1.0931	0.9954
324	0.2029	1.0957	1.1171	0.9863
325	0.1126	1.0802	1.0857	1.0125
326	0.1444	1.0833	1.106	1.0113
327	0.184	1.0926	1.1164	0.993
328	0.1333	1.0802	1.0932	1.0062
329	0.1296	1.0957	1.1014	1.0179
330	0.229	1.1238	1.1496	0.9989
331	0.14	1.0833	1.0931	1.0009
332	0.1502	1.0741	1.0914	0.9941
333	0.1353	1.0895	1.0932	1.0057
334	0.1872	1.105	1.1283	1.0065
335	0.1627	1.0988	1.1201	1.0151
336	0.1583	1.105	1.1153	1.013
337	0.1991	1.1113	1.1311	1.0013
338	0.2164	1.1144	1.1349	0.9935
339	0.284	1.1396	1.1784	0.9917
340	0.2815	1.1428	1.1937	1.0086
341	0.1395	1.0618	1.0934	1.0022
342	0.2448	1.127	1.1685	1.0058
343	0.2832	1.1459	1.1917	1.0044
344	0.1037	1.0436	1.0548	0.988
345	0.0638	1.0375	1.0428	1.0011
346	0.0906	1.0618	1.0749	1.016
347	0.1708	1.0895	1.1187	1.0093
348	0.0821	1.0557	1.062	1.0092
349	0.1063	1.0588	1.071	1.001
350	0.1099	1.0741	1.0832	1.0121
351	0.1057	1.0588	1.07	1.0017
352	0.1173	1.071	1.0816	1.005
353	0.1379	1.0833	1.0948	1.0071
354	0.1584	1.0895	1.1141	1.0111
355	0.1692	1.0833	1.1129	1.0046
356	0.0839	1.0496	1.0595	1.0039
357	0.099	1.071	1.0814	1.0167
358	0.1359	1.0864	1.1037	1.0162
359	0.0967	1.0679	1.0694	1.0065
360	0.0633	1.0405	1.0484	1.0077
361	0.0949	1.0557	1.0698	1.0084
362	0.0849	1.0618	1.0715	1.0163
363	0.1901	1.105	1.1353	1.0132
364	0.0857	1.0588	1.0658	1.0114
365	0.095	1.0557	1.063	0.9985
366	0.1222	1.0679	1.0871	1.0092
367	0.144	1.0864	1.105	1.0109
368	0.1152	1.071	1.0666	0.9917
369	0.1379	1.0772	1.0935	1.005
370	0.1229	1.0864	1.0965	1.0152
371	0.1078	1.071	1.0934	1.0227
372	0.1415	1.0833	1.0978	1.0043
373	0.128	1.0679	1.0784	0.9952
374	0.0468	1.0195	1.0328	1.0017
375	0.0995	1.0557	1.073	1.0071
376	0.1467	1.0988	1.1135	1.0169
377	0.0939	1.0649	1.0663	1.0062
378	0.0615	1.0345	1.0434	1.0027
379	0.1194	1.0802	1.0821	1.0047
380	0.1668	1.105	1.1268	1.0205
381	0.0629	1.0345	1.0535	1.0124
382	0.1171	1.0618	1.0779	1.0024
383	0.0911	1.0741	1.0792	1.0212
384	0.1071	1.0679	1.0678	0.9991
385	0.0965	1.0802	1.0794	1.0173
386	0.1268	1.0772	1.0972	1.0167
387	0.1383	1.0864	1.1065	1.0156
388	0.1551	1.0802	1.1109	1.0113
389	0.0981	1.0527	1.066	1.0026
390	0.1386	1.0741	1.0906	1.0006
391	0.1164	1.0741	1.0878	1.0116
392	0.0714	1.0527	1.0581	1.0127
393	0.0942	1.0496	1.0567	0.9958
394	0.1114	1.0679	1.0781	1.0058
395	0.1	1.0588	1.0652	0.9993
396	0.2173	1.1175	1.1541	1.0119
397	0.0997	1.0679	1.0849	1.0207
398	0.0688	1.0436	1.0484	1.0033
399	0.146	1.0864	1.0989	1.0051
400	0.1513	1.0833	1.1083	1.0076
401	0.0601	1.0405	1.0445	1.0056
402	0.1122	1.0741	1.0826	1.0107
403	0.1341	1.0833	1.0944	1.0076
404	0.1106	1.0618	1.079	1.0068
405	0.1449	1.0833	1.1048	1.0109
406	0.0967	1.071	1.0745	1.0118
407	0.0491	1.0436	1.0428	1.0105
408	0.0991	1.0557	1.0761	1.0123
409	0.1581	1.0926	1.1092	1.0057
410	0.0883	1.0557	1.066	1.01
411	0.0841	1.0618	1.0639	1.0093
412	0.0882	1.0588	1.0653	1.0078
413	0.0984	1.0679	1.0747	1.0123
414	0.0884	1.0588	1.0657	1.0094
415	0.083	1.0496	1.0659	1.012
416	0.1245	1.0772	1.0918	1.0115
417	0.0725	1.0496	1.0541	1.0078
418	0.0964	1.071	1.075	1.0122
419	0.1789	1.0988	1.1247	1.0111
420	0.1666	1.0926	1.1224	1.0182
421	0.0863	1.0588	1.0639	1.0078
422	0.0889	1.0618	1.0697	1.0124
423	0.1238	1.0741	1.0899	1.0105
424	0.0965	1.0649	1.08	1.018
425	0.0637	1.0527	1.0577	1.016
426	0.0924	1.0649	1.0765	1.0171
427	0.1327	1.0957	1.0969	1.0093
428	0.0953	1.0649	1.0665	1.0049
429	0.0977	1.071	1.0752	1.012
430	0.1592	1.0895	1.1053	1.0031
431	0.1211	1.0679	1.0807	1.0037
432	0.1046	1.0649	1.0673	0.9995
433	0.1851	1.1082	1.1353	1.0155
434	0.1688	1.0988	1.1296	1.022
435	0.0939	1.0557	1.0666	1.0058
436	0.05	1.0405	1.0613	1.0262
437	0.1202	1.0772	1.0873	1.011
438	0.1023	1.0557	1.0673	0.9998
439	0.0905	1.0618	1.0761	1.0176
440	0.1652	1.0864	1.1115	1.0055
441	0.0848	1.0527	1.0629	1.0082
442	0.1069	1.0557	1.0706	1.0002
443	0.1177	1.071	1.0857	1.0095
444	0.1026	1.0618	1.0674	1.001
445	0.1238	1.0772	1.0856	1.0048
446	0.1383	1.0833	1.0958	1.0078
447	0.1518	1.0895	1.1056	1.0074
448	0.1692	1.0833	1.1128	1.0047
449	0.1092	1.0588	1.0705	0.9985
450	0.1123	1.0772	1.0889	1.0156
451	0.1348	1.0864	1.106	1.0187
452	0.0969	1.0679	1.0714	1.0088
453	0.0608	1.0375	1.0453	1.0061
454	0.0986	1.0679	1.0742	1.0107
455	0.0941	1.0741	1.0746	1.0135
456	0.1911	1.1082	1.1356	1.0128
457	0.0869	1.0527	1.0636	1.0084
458	0.1039	1.0496	1.0679	0.9969
459	0.1219	1.0679	1.0862	1.0085
460	0.1416	1.0864	1.1054	1.0129
461	0.1043	1.0649	1.0701	1.0022
462	0.1182	1.0802	1.0875	1.0118
463	0.116	1.0833	1.0924	1.0169
464	0.1082	1.0741	1.0899	1.0187
465	0.1288	1.0833	1.0942	1.0094
466	0.1334	1.071	1.0832	0.9965
467	0.0987	1.0588	1.0735	1.0081
468	0.1835	1.1144	1.1386	1.0175
469	0.0543	1.0315	1.0414	1.0054
470	0.1247	1.0833	1.0844	1.0038
471	0.159	1.105	1.122	1.0207
472	0.0641	1.0375	1.0544	1.0125
473	0.117	1.0649	1.0791	1.0033
474	0.091	1.0741	1.0808	1.0228
475	0.1042	1.0679	1.0678	1.0011
476	0.0971	1.0772	1.0805	1.0179
477	0.1322	1.0802	1.1015	1.0176
478	0.1485	1.0772	1.1051	1.0081
479	0.155	1.0802	1.1103	1.0109
480	0.0942	1.0679	1.0728	1.0118
481	0.1488	1.0802	1.0963	1.0002
482	0.1235	1.0802	1.0934	1.0124
483	0.0797	1.0527	1.0619	1.0111
484	0.1003	1.0527	1.0582	0.9931
485	0.0816	1.0618	1.0698	1.017
486	0.0875	1.0466	1.0555	0.9982
487	0.2162	1.1144	1.1532	1.0118
488	0.096	1.0679	1.0825	1.0206
489	0.0673	1.0436	1.05	1.0061
490	0.141	1.0802	1.0969	1.0068
491	0.1524	1.0864	1.1092	1.0077
492	0.0664	1.0466	1.0482	1.0055
493	0.1218	1.0772	1.0891	1.0112
494	0.1274	1.0772	1.0873	1.005
495	0.1076	1.0649	1.0767	1.0061
496	0.1353	1.0833	1.1014	1.0143
497	0.0989	1.0741	1.0781	1.014
498	0.1013	1.0618	1.0796	1.0143
499	0.1883	1.1082	1.1352	1.0124
500	0.0862	1.0436	1.0529	0.9967
501	0.0889	1.0618	1.0675	1.0103
502	0.0744	1.0527	1.0586	1.0101
503	0.0962	1.0557	1.061	0.9988
504	0.0492	1.0345	1.0376	1.0059
505	0.0958	1.0588	1.0737	1.0113
506	0.0764	1.0557	1.0552	1.0051
507	0.1025	1.0557	1.0601	0.9918
508	0.1143	1.0618	1.0761	1.0012
509	0.1211	1.0649	1.0781	1.0008
510	0.1733	1.0864	1.113	1.0019
511	0.0537	1.0405	1.0415	1.0067
512	0.017	1.0315	1.0338	1.0226
513	0.0758	1.0618	1.0585	1.0094
514	0.1059	1.0895	1.0915	1.0229
515	0.1084	1.0741	1.0853	1.0138
516	0.0801	1.0588	1.0671	1.0147
517	0.1299	1.0895	1.0997	1.0143
518	0.105	1.0466	1.0627	0.9948
519	0.1169	1.0741	1.0829	1.0076
520	0.1111	1.0649	1.0668	0.9943
521	0.1509	1.0772	1.1047	1.0078
522	0.1229	1.0864	1.0937	1.0144
523	0.1394	1.0741	1.0926	1.0023
524	0.1063	1.0588	1.0689	0.9993
525	0.1334	1.0802	1.0833	0.9968
526	0.1013	1.0741	1.0856	1.0179
527	0.0889	1.0527	1.0662	1.0098
528	0.123	1.071	1.0879	1.0091
529	0.1135	1.0802	1.0892	1.0157
530	0.0735	1.0436	1.043	0.9952
531	0.0748	1.0527	1.053	1.0043
532	0.0879	1.0527	1.0576	1.0001
533	0.1259	1.0741	1.0888	1.0059
534	0.0582	1.0588	1.057	1.0192
535	0.0693	1.0466	1.0401	0.9952
536	0.0834	1.0527	1.0571	1.0032
537	0.0955	1.0649	1.0724	1.0098
538	0.0361	1.0315	1.0318	1.0085
539	0.0291	1.0105	1.0189	0.9999
540	0.1412	1.0772	1.0875	0.9943
541	0.0835	1.0618	1.0634	1.0101
542	0.0885	1.0618	1.0632	1.0054
543	0.1863	1.0957	1.14	1.0211
544	0.1028	1.0679	1.0799	1.0127
545	0.11	1.0649	1.0784	1.0058
546	0.1004	1.0527	1.0597	0.9953
547	0.0837	1.0496	1.0614	1.0065
548	0.1184	1.0679	1.0815	1.0045
549	0.0961	1.0557	1.0657	1.0027
550	0.0556	1.0285	1.0313	0.9954
551	0.0607	1.0436	1.0467	1.0078
552	0.068	1.0436	1.0438	0.9998
553	0.0578	1.0466	1.0527	1.0151
554	0.0284	1.0225	1.0199	1.0014
555	0.0778	1.0557	1.0598	1.0085
556	0.0754	1.0436	1.0596	1.0111
557	0.0584	1.0436	1.0459	1.008
558	0.0297	1.0315	1.0226	1.0031
559	0.063	1.0345	1.0346	0.9922
560	0.0877	1.0649	1.0692	1.0129
561	0.0382	1.0165	1.0218	0.9968
562	0.0994	1.071	1.0712	1.0062
563	0.1087	1.0833	1.087	1.0165
564	0.1434	1.0802	1.1003	1.0079
565	0.0793	1.0436	1.047	0.9951
566	0.0665	1.0557	1.0608	1.017
567	0.0698	1.0405	1.0491	1.0042
568	0.0627	1.0466	1.0513	1.0102
569	0.0305	1.0135	1.0108	0.9906
570	0.0777	1.0618	1.0628	1.0134
571	0.0749	1.0466	1.0479	0.9995
572	0.1093	1.0772	1.0825	1.0117
573	0.0348	1.0436	1.0297	1.0071
574	0.0563	1.0285	1.0331	0.9959
575	0.0888	1.0466	1.0568	0.9998
576	0.0858	1.0588	1.0574	1.0024
577	0.101	1.0649	1.0728	1.0085
578	0.0454	1.0285	1.031	1.0017
579	0.1211	1.071	1.0737	0.9949
580	0.086	1.0588	1.0603	1.0034
581	0.0758	1.0649	1.0615	1.0116
582	0.0689	1.0436	1.0503	1.0059
583	0.1148	1.0772	1.0953	1.0215
584	0.1448	1.0957	1.1171	1.025
585	0.0919	1.0649	1.0556	0.9964
586	0.0271	1.0285	1.0295	1.0119
587	0.0638	1.0345	1.0371	0.9956
588	0.1026	1.0679	1.0769	1.0106
589	0.1123	1.0772	1.083	1.011
590	0.1054	1.0588	1.0718	1.0024
591	0.1036	1.0679	1.0739	1.0055
592	0.0834	1.0436	1.0574	1.003
593	0.0901	1.0588	1.0666	1.0097
594	0.1021	1.0588	1.0681	1.002
595	0.1406	1.0741	1.1021	1.0118
596	0.0889	1.0741	1.0772	1.0194
597	0.136	1.0833	1.0937	1.0055
598	0.0566	1.0496	1.0506	1.0144
599	0.093	1.071	1.0709	1.0104
600	0.094	1.0557	1.0643	1.0016
601	0.1011	1.071	1.087	1.022
602	0.1335	1.0802	1.0932	1.0063
603	0.124	1.0833	1.0929	1.0115
604	0.0677	1.0436	1.0496	1.0053
605	0.0688	1.0496	1.0533	1.0079
606	0.0838	1.0496	1.0628	1.0089
607	0.1243	1.0741	1.0924	1.0106
608	0.0388	1.0496	1.0501	1.0252
609	0.1007	1.071	1.0688	1.0039
610	0.0941	1.0557	1.0557	0.9951
611	0.1195	1.0679	1.0806	1.0032
612	0.0388	1.0195	1.0223	0.9969
613	0.0135	1.0046	1.0074	0.9987
614	0.1328	1.0864	1.0948	1.0092
615	0.1176	1.0772	1.0896	1.0146
616	0.1164	1.071	1.0751	0.9997
617	0.2078	1.1144	1.1531	1.0179
618	0.106	1.0741	1.0889	1.0206
619	0.0548	1.0466	1.0481	1.0122
620	0.0922	1.0741	1.0701	1.0094
621	0.0933	1.0649	1.0696	1.0093
622	0.111	1.071	1.0835	1.0087
623	0.0913	1.0618	1.0697	1.0101
624	0.0573	1.0405	1.0373	1.0008
625	0.0798	1.0405	1.0448	0.9932
626	0.0404	1.0345	1.041	1.0148
627	0.0671	1.0436	1.0438	1.0005
628	0.0297	1.0135	1.0071	0.9878
629	0.064	1.0375	1.0422	1.0011
630	0.0744	1.0588	1.0634	1.016
631	0.0565	1.0345	1.0418	1.0048
632	0.0519	1.0345	1.0362	1.0021
633	0.0544	1.0315	1.0379	1.0033
634	0.086	1.0588	1.0672	1.0119
635	0.0456	1.0285	1.0313	1.0016
636	0.0854	1.071	1.072	1.0168
637	0.1284	1.0864	1.1012	1.0174
638	0.1657	1.1019	1.1125	1.0057
639	0.0623	1.0315	1.0465	1.0059
640	0.0696	1.0557	1.0577	1.0112
641	0.0843	1.0527	1.0507	0.9975
642	0.0774	1.0557	1.0562	1.006
643	0.028	1.0165	1.0168	0.9986
644	0.0644	1.0436	1.051	1.0084
645	0.0716	1.0345	1.0451	0.9982
646	0.1121	1.0741	1.0798	1.0086
647	0.0752	1.0557	1.0532	1.0034
648	0.19	1.1113	1.1393	1.0156
649	0.1105	1.0649	1.0689	0.9972
650	0.0729	1.0436	1.0473	0.9995
651	0.1135	1.0679	1.0864	1.0115
652	0.1768	1.0864	1.1198	1.0049
653	0.1145	1.071	1.0851	1.0118
654	0.1243	1.0649	1.0791	0.998
655	0.1277	1.0833	1.0955	1.0134
656	0.1167	1.0864	1.0824	1.0061
657	0.1403	1.0802	1.1015	1.0095
658	0.1537	1.0864	1.1089	1.0101
659	0.1501	1.0926	1.1101	1.0137
660	0.1867	1.0864	1.1259	1.0055
661	0.0745	1.0527	1.0585	1.0093
662	0.1336	1.0802	1.1007	1.0132
663	0.0929	1.0649	1.0774	1.0182
664	0.1478	1.0895	1.0971	0.9993
665	0.0801	1.0557	1.06	1.0089
666	0.1055	1.0679	1.0794	1.0116
667	0.1184	1.0772	1.0928	1.0162
668	0.2124	1.0988	1.1509	1.0128
669	0.107	1.0772	1.0816	1.0123
670	0.1232	1.0618	1.0763	0.9912
671	0.1438	1.0926	1.1123	1.0188
672	0.16	1.0926	1.1157	1.0111
673	0.1137	1.0679	1.0758	1.0022
674	0.1742	1.1082	1.1194	1.0062
675	0.1513	1.0926	1.1197	1.0183
676	0.133	1.0833	1.1042	1.0174
677	0.1763	1.0957	1.1215	1.0002
678	0.1305	1.0679	1.0829	0.9995
679	0.0617	1.0315	1.0377	0.9974
680	0.1226	1.0679	1.0873	1.0065
681	0.1202	1.071	1.0834	1.0047
682	0.1908	1.1113	1.1388	1.0145
683	0.1021	1.0679	1.071	1.0053
684	0.0825	1.0466	1.0573	1.0022
685	0.1266	1.071	1.0836	1.0006
686	0.157	1.0895	1.1238	1.0231
687	0.1	1.0557	1.0784	1.0138
688	0.1189	1.071	1.0837	1.0068
689	0.1075	1.071	1.0834	1.0153
690	0.142	1.0957	1.0968	1.0051
691	0.1377	1.0864	1.1	1.0115
692	0.1509	1.0864	1.1112	1.0146
693	0.1079	1.0741	1.0888	1.0183
694	0.1625	1.0833	1.1182	1.0138
695	0.1021	1.0618	1.0748	1.0081
696	0.165	1.0988	1.1181	1.0106
697	0.1199	1.0741	1.084	1.0067
698	0.117	1.0618	1.0837	1.0062
699	0.099	1.0557	1.0604	0.9961
700	0.1067	1.0772	1.0857	1.0171
701	0.1224	1.0588	1.076	0.9955
702	0.2302	1.1144	1.1633	1.0138
703	0.0981	1.0618	1.0815	1.0166
704	0.1329	1.0649	1.0804	0.9911
705	0.1635	1.0988	1.111	1.0031
706	0.1633	1.0864	1.1135	1.0058
707	0.0714	1.0527	1.0523	1.0059
708	0.1399	1.0926	1.1072	1.0167
709	0.1456	1.0926	1.1027	1.0065
710	0.1177	1.0772	1.0876	1.0117
711	0.1676	1.0802	1.1206	1.0073
712	0.1067	1.0649	1.0798	1.0105
713	0.0502	1.0285	1.0332	1.0001
714	0.1357	1.0833	1.1001	1.0094
715	0.1285	1.0833	1.0941	1.0075
716	0.1785	1.1113	1.1287	1.0142
717	0.0681	1.0345	1.0389	0.9948
718	0.0547	1.0345	1.0353	0.9995
719	0.0967	1.0618	1.0759	1.0119
720	0.1748	1.0864	1.1219	1.0089
721	0.0801	1.0527	1.0628	1.0108
722	0.1072	1.0557	1.074	1.0032
723	0.1141	1.0772	1.0884	1.0148
724	0.1038	1.071	1.0706	1.0035
725	0.1237	1.0741	1.0917	1.0102
726	0.1473	1.0833	1.0981	1.0033
727	0.1455	1.0802	1.1105	1.0162
728	0.1794	1.0833	1.1174	1.0019
729	0.066	1.0405	1.0568	1.0135
730	0.1352	1.0741	1.0932	1.0053
731	0.0919	1.071	1.0833	1.0249
732	0.1196	1.0649	1.0756	0.9967
733	0.0665	1.0405	1.0501	1.0076
734	0.0813	1.0588	1.0669	1.0146
735	0.09	1.0618	1.0743	1.016
736	0.1913	1.105	1.1407	1.0156
737	0.0917	1.0679	1.0749	1.0162
738	0.1128	1.0557	1.069	0.9919
739	0.1497	1.0926	1.1101	1.0134
740	0.1575	1.0895	1.1112	1.0085
741	0.1096	1.0649	1.0687	0.9979
742	0.1744	1.0988	1.1134	1.0016
743	0.1369	1.0833	1.1075	1.0159
744	0.1229	1.0864	1.0989	1.0185
745	0.1664	1.0957	1.1146	1.0011
746	0.1219	1.0649	1.0774	0.9989
747	0.0571	1.0345	1.0365	0.9987
748	0.1163	1.0618	1.0787	1.0014
749	0.1736	1.105	1.1252	1.0131
750	0.0452	1.0375	1.0386	1.0095
751	0.0726	1.0436	1.0512	1.0028
752	0.123	1.0772	1.0825	1.0018
753	0.1572	1.0988	1.1227	1.0224
754	0.0708	1.0345	1.0507	1.0048
755	0.106	1.0588	1.073	1.0048
756	0.096	1.0772	1.0798	1.019
757	0.1134	1.071	1.0732	1.0004
758	0.1139	1.0772	1.083	1.0102
759	0.1356	1.0772	1.1022	1.0157
760	0.1229	1.0802	1.0982	1.0172
761	0.1562	1.0833	1.1096	1.0092
762	0.0871	1.0496	1.0618	1.0045
763	0.1382	1.0772	1.0957	1.0062
764	0.1157	1.0649	1.0839	1.0093
765	0.0823	1.0496	1.0613	1.0075
766	0.0861	1.0466	1.0501	0.9943
767	0.0908	1.0649	1.0658	1.0075
768	0.1088	1.0527	1.0649	0.9936
769	0.2078	1.1082	1.1507	1.0157
770	0.0992	1.0649	1.0828	1.0174
771	0.1085	1.0527	1.0676	0.9954
772	0.1842	1.0895	1.1165	0.994
773	0.1402	1.0895	1.1028	1.0108
774	0.0504	1.0405	1.0389	1.0062
775	0.1351	1.0864	1.0956	1.0091
776	0.1338	1.0772	1.096	1.0084
777	0.1173	1.0649	1.0846	1.0084
778	0.1448	1.0772	1.1039	1.0068
779	0.0937	1.0618	1.0728	1.0122
780	0.0482	1.0345	1.0379	1.0056
781	0.1144	1.0679	1.0856	1.0095
782	0.0961	1.0557	1.0715	1.0093
783	0.0934	1.0772	1.0775	1.0167
784	0.1303	1.071	1.0925	1.0072
785	0.1245	1.0802	1.0904	1.01
786	0.1379	1.0895	1.0985	1.0074
787	0.1436	1.0802	1.1051	1.0118
788	0.1509	1.1019	1.1191	1.0191
789	0.0773	1.0588	1.061	1.0122
790	0.1149	1.0772	1.0855	1.011
791	0.2124	1.0988	1.1522	1.014
792	0.2024	1.0957	1.1431	1.0139
793	0.1109	1.0557	1.0669	0.9958
794	0.1017	1.0679	1.0767	1.0123
795	0.1475	1.0895	1.1066	1.0119
796	0.102	1.0618	1.0782	1.0103
797	0.0703	1.0496	1.0608	1.0144
798	0.1334	1.0772	1.1011	1.013
799	0.137	1.0741	1.108	1.0167
800	0.1469	1.0864	1.0987	1.0008
801	0.1471	1.0772	1.1073	1.0102
802	0.1627	1.0988	1.1112	1.0035
803	0.1111	1.071	1.0781	1.0069
804	0.1178	1.0527	1.0742	0.9975
805	0.2283	1.1144	1.164	1.0163
806	0.1893	1.0988	1.1413	1.0202
807	0.1139	1.0649	1.0789	1.0049
808	0.1129	1.0679	1.0863	1.0131
809	0.1121	1.0833	1.0949	1.0233
810	0.137	1.0679	1.0902	0.9977
811	0.1159	1.0679	1.0888	1.0125
812	0.1673	1.0833	1.1148	1.0068
813	0.1098	1.0649	1.082	1.0115
814	0.1167	1.0649	1.0769	1.001
815	0.1356	1.0864	1.0985	1.0116
816	0.1206	1.0864	1.0836	1.0048
817	0.1465	1.0864	1.1041	1.0082
818	0.1591	1.0895	1.1123	1.0099
819	0.1339	1.0864	1.0978	1.012
820	0.1866	1.0864	1.1261	1.0059
821	0.0984	1.0557	1.0677	1.0031
822	0.1485	1.0864	1.1086	1.0111
823	0.0987	1.0679	1.0818	1.0186
824	0.1427	1.0895	1.0988	1.0046
825	0.081	1.0557	1.0583	1.0067
826	0.1239	1.0864	1.0953	1.0152
827	0.1174	1.0802	1.0907	1.0147
828	0.2137	1.0957	1.1513	1.0121
829	0.1074	1.0802	1.0823	1.0129
830	0.1259	1.0618	1.0798	0.9925
831	0.145	1.0895	1.1118	1.0176
832	0.1588	1.0988	1.1154	1.0117
833	0.122	1.0772	1.0891	1.0094
834	0.1529	1.105	1.1107	1.0119
835	0.155	1.1019	1.1194	1.0169
836	0.1283	1.0802	1.1001	1.0161
837	0.1676	1.0957	1.1185	1.0033
838	0.135	1.0679	1.0856	0.999
839	0.1252	1.0679	1.0897	1.0067
840	0.1756	1.1082	1.1323	1.0175
841	0.0769	1.0436	1.0543	1.0029
842	0.1336	1.0741	1.0879	1.0001
843	0.1504	1.0895	1.1203	1.0239
844	0.101	1.0557	1.0809	1.0156
845	0.1198	1.071	1.0839	1.0065
846	0.1099	1.071	1.0854	1.0159
847	0.1405	1.0926	1.0966	1.0061
848	0.1344	1.0864	1.1	1.0136
849	0.1539	1.0895	1.1143	1.0161
850	0.1273	1.0864	1.1038	1.0212
851	0.1618	1.0833	1.1172	1.0132
852	0.0971	1.0772	1.08	1.0157
853	0.1715	1.1082	1.1223	1.0112
854	0.1174	1.0772	1.0851	1.0089
855	0.1235	1.0679	1.0877	1.0058
856	0.0995	1.0588	1.0628	0.9977
857	0.0798	1.071	1.0782	1.0267
858	0.1107	1.0527	1.0686	0.9961
859	0.2306	1.1113	1.1638	1.0142
860	0.095	1.0649	1.08	1.0171
861	0.1356	1.071	1.0833	0.9923
862	0.1588	1.0957	1.1079	1.0033
863	0.1649	1.0895	1.1138	1.0054
864	0.0754	1.0588	1.0571	1.0083
865	0.1419	1.0895	1.1058	1.0139
866	0.1487	1.0957	1.1042	1.0067
867	0.1126	1.0741	1.0844	1.0115
868	0.1689	1.0895	1.1198	1.0062
869	0.1082	1.0679	1.0829	1.0127
870	0.139	1.0895	1.1043	1.0107
871	0.1883	1.1175	1.1422	1.0173
872	0.0856	1.0496	1.0544	0.9981
873	0.0838	1.0588	1.0679	1.0128
874	0.1051	1.0527	1.0657	0.9973
875	0.0989	1.0527	1.0665	1.0021
876	0.0793	1.0557	1.0567	1.0054
877	0.1002	1.0772	1.0837	1.0175
878	0.0875	1.0436	1.0608	1.0027
879	0.0945	1.0527	1.0584	0.9945
880	0.1249	1.0741	1.0865	1.003
881	0.1269	1.0741	1.0878	1.0064
882	0.1855	1.0864	1.1229	1.0022
883	0.0559	1.0466	1.045	1.0091
884	0.039	1.0375	1.0429	1.0174
885	0.0934	1.0649	1.0683	1.008
886	0.1378	1.0895	1.1049	1.0147
887	0.1429	1.0895	1.1084	1.013
888	0.0816	1.0649	1.0649	1.0116
889	0.0963	1.0649	1.0755	1.0136
890	0.1212	1.0466	1.0713	0.9942
891	0.1254	1.0833	1.0893	1.0079
892	0.107	1.0618	1.0657	0.9961
893	0.1716	1.0802	1.1181	1.0061
894	0.1177	1.0741	1.0913	1.0164
895	0.1258	1.0802	1.0915	1.0104
896	0.1157	1.0618	1.075	1.0008
897	0.1334	1.0741	1.0869	1.0004
898	0.1135	1.0802	1.0923	1.0174
899	0.0866	1.0527	1.063	1.0064
900	0.1232	1.0833	1.0991	1.0175
901	0.128	1.0895	1.0974	1.0141
902	0.0809	1.0375	1.044	0.9919
903	0.0443	1.0225	1.0248	0.9957
904	0.1045	1.0588	1.0694	1.0007
905	0.1415	1.0802	1.0953	0.9989
906	0.0713	1.0588	1.0576	1.0099
907	0.066	1.0405	1.0416	0.9985
908	0.0921	1.0588	1.0631	1.0029
909	0.1199	1.0772	1.0841	1.005
910	0.0595	1.0496	1.0522	1.0134
911	0.0403	1.0105	1.0223	0.996
912	0.1651	1.0895	1.0992	0.9894
913	0.0973	1.0618	1.0754	1.0119
914	0.113	1.0741	1.0831	1.0079
915	0.2032	1.105	1.1503	1.0202
916	0.1416	1.0833	1.1062	1.0133
917	0.1238	1.071	1.082	1.0004
918	0.101	1.0618	1.0686	1.0037
919	0.1206	1.0802	1.085	1.0054
920	0.1516	1.0895	1.1003	1.0009
921	0.1388	1.0772	1.0939	1.0037
922	0.041	1.0195	1.0258	0.999
923	0.0791	1.0557	1.0606	1.0098
924	0.0945	1.0679	1.0654	1.0039
925	0.0853	1.071	1.07	1.0137
926	0.0284	1.0255	1.0207	1.0023
927	0.089	1.0588	1.065	1.0065
928	0.0896	1.0496	1.0665	1.009
929	0.0767	1.0496	1.0541	1.0046
930	0.0411	1.0285	1.0308	1.0044
931	0.0712	1.0375	1.043	0.9961
932	0.0919	1.0618	1.077	1.018
933	0.0485	1.0345	1.0359	1.0041
934	0.1408	1.0895	1.1033	1.0122
935	0.1383	1.0895	1.0984	1.0104
936	0.1324	1.0679	1.0927	1.0079
937	0.1149	1.0679	1.0809	1.0055
938	0.0819	1.0741	1.0745	1.0213
939	0.0682	1.0466	1.0503	1.0066
940	0.0817	1.0588	1.0623	1.0083
941	0.0433	1.0255	1.0201	0.9913
942	0.0825	1.0588	1.0712	1.018
943	0.0798	1.0557	1.0571	1.0046
944	0.1374	1.0926	1.1003	1.0102
945	0.0702	1.0496	1.0485	1.0019
946	0.0607	1.0405	1.0449	1.005
947	0.0857	1.0527	1.0634	1.0076
948	0.1046	1.0618	1.0682	0.9991
949	0.1165	1.071	1.0769	1.0012
950	0.0685	1.0436	1.0466	1.0026
951	0.1161	1.0833	1.0831	1.0071
952	0.1275	1.071	1.0846	1
953	0.0949	1.0588	1.069	1.0057
954	0.1105	1.0618	1.0691	0.9967
955	0.1235	1.0772	1.0995	1.0203
956	0.156	1.0926	1.1265	1.0268
957	0.0785	1.0436	1.0477	0.9962
958	0.0618	1.0436	1.0431	1.0023
959	0.0721	1.0315	1.0419	0.9949
960	0.1412	1.0802	1.0904	0.9975
961	0.1203	1.0833	1.0867	1.0082
962	0.0864	1.0557	1.0598	1.002
963	0.0709	1.0375	1.0473	1.0008
964	0.0953	1.0527	1.0627	1.0012
965	0.0776	1.0466	1.0642	1.0145
966	0.0923	1.0679	1.068	1.0088
967	0.1457	1.0772	1.1032	1.0096
968	0.107	1.0833	1.08	1.011
969	0.1087	1.0741	1.0886	1.0178
970	0.0656	1.0405	1.0487	1.0068
971	0.1009	1.0679	1.0751	1.0096
972	0.0918	1.0527	1.0638	1.0037
973	0.0842	1.0557	1.0696	1.0139
974	0.1443	1.0864	1.0962	0.9995
975	0.1254	1.0802	1.0896	1.0078
976	0.0915	1.0588	1.0598	0.9984
977	0.0359	1.0285	1.0329	1.0093
978	0.1049	1.0618	1.0711	1.0016
979	0.1311	1.0679	1.0942	1.0059
980	0.0435	1.0405	1.0365	1.0083
981	0.0915	1.0772	1.0701	1.01
982	0.116	1.0618	1.0707	0.9961
983	0.136	1.0864	1.0975	1.0089
984	0.0471	1.0315	1.0323	1.0017
985	0.0311	1.0135	1.0152	0.9952
986	0.1318	1.0864	1.0983	1.0119
987	0.176	1.0895	1.1194	1.0064
988	0.1451	1.0864	1.0963	1.0016
989	0.2177	1.1175	1.1638	1.0228
990	0.1386	1.0772	1.1102	1.0187
991	0.0907	1.0466	1.0628	1.0022
992	0.0979	1.071	1.0749	1.01
993	0.1154	1.0679	1.0769	1.0005
994	0.1346	1.0895	1.0996	1.0089
995	0.1096	1.071	1.0899	1.0192
996	0.0593	1.0375	1.0365	0.9987
997	0.0974	1.0527	1.0557	0.9926
998	0.0697	1.0496	1.0645	1.0197
999	0.0933	1.0618	1.0604	0.9998
1000	0.0373	1.0165	1.0116	0.9876
1001	0.0704	1.0436	1.0518	1.0068
1002	0.1019	1.0679	1.0756	1.0103
1003	0.0691	1.0436	1.0489	1.0041
1004	0.0639	1.0466	1.0445	1.0029
1005	0.0837	1.0496	1.0543	1
1006	0.0834	1.0588	1.0706	1.0173
1007	0.0642	1.0405	1.04	0.9986
1008	0.1236	1.0864	1.0945	1.0137
1009	0.1412	1.0957	1.1096	1.0183
1010	0.1563	1.1019	1.1079	1.0072
1011	0.1026	1.071	1.0724	1.0049
1012	0.0836	1.0588	1.068	1.0122
1013	0.0791	1.0496	1.0517	1.0017
1014	0.0853	1.0588	1.059	1.003
1015	0.0313	1.0165	1.0148	0.9945
1016	0.0888	1.0527	1.0643	1.0061
1017	0.0902	1.0588	1.0664	1.0075
1018	0.1082	1.0772	1.0825	1.0132
1019	0.1101	1.071	1.0778	1.0043
1020	0.12	1.0741	1.0896	1.0119
1021	0.0692	1.0496	1.046	1.0015
1022	0.0472	1.0405	1.0396	1.0086
1023	0.127	1.0679	1.0843	1.0015
1024	0.1305	1.0741	1.0865	1.0043
1025	0.062	1.0466	1.0395	0.9996
1026	0.0907	1.0557	1.0669	1.0079
1027	0.1175	1.0772	1.0901	1.0133
1028	0.0812	1.0557	1.0624	1.0094
1029	0.1266	1.0802	1.0925	1.0111
1030	0.1104	1.0802	1.0841	1.014
1031	0.067	1.0466	1.0559	1.0126
1032	0.1238	1.0772	1.084	1.0048
1033	0.0721	1.0405	1.0466	0.9998
1034	0.0684	1.0527	1.0578	1.0134
1035	0.126	1.0802	1.0937	1.0117
1036	0.1255	1.0802	1.0924	1.0097
1037	0.0934	1.0679	1.0683	1.0075
1038	0.0513	1.0375	1.0408	1.0074
1039	0.0855	1.0618	1.0676	1.0122
1040	0.0921	1.0557	1.0598	1.0003
1041	0.0904	1.0649	1.0756	1.0168
1042	0.0669	1.0405	1.0514	1.008
1043	0.1205	1.0833	1.0839	1.0052
1044	0.1408	1.0895	1.0994	1.0077
1045	0.0892	1.0496	1.0516	0.9934
1046	0.1024	1.0649	1.0788	1.0126
1047	0.1272	1.0833	1.097	1.013
1048	0.1352	1.0802	1.0909	1.0036
1049	0.1137	1.0833	1.0824	1.009
1050	0.1225	1.0772	1.0884	1.0079
1051	0.0411	1.0345	1.0354	1.0089
1052	0.1053	1.0649	1.0715	1.0034
1053	0.0847	1.0618	1.0626	1.0081
1054	0.1399	1.0926	1.107	1.0161
1055	0.0837	1.0496	1.0584	1.0042
1056	0.0665	1.0315	1.042	0.9991
1057	0.1088	1.0802	1.0864	1.0149
1058	0.1161	1.0802	1.0861	1.0124
1059	0.0418	1.0466	1.0389	1.0116
1060	0.0985	1.0802	1.0812	1.0167
1061	0.1337	1.0833	1.0946	1.008
1062	0.0831	1.071	1.0684	1.0147
1063	0.1335	1.071	1.0908	1.0033
1064	0.1261	1.0833	1.0972	1.0155
1065	0.0845	1.0588	1.0611	1.0069
1066	0.1282	1.0741	1.0968	1.0139
1067	0.0753	1.0527	1.0617	1.0136
1068	0.1059	1.0679	1.0681	0.9989
1069	0.1099	1.0679	1.0832	1.0118
1070	0.1321	1.0772	1.0952	1.0093
1071	0.0923	1.0618	1.0669	1.0068
1072	0.0585	1.0527	1.0474	1.0086
1073	0.1002	1.0649	1.08	1.015
1074	0.0863	1.0649	1.0684	1.012
1075	0.1021	1.0741	1.0848	1.0193
1076	0.1212	1.0679	1.0762	0.9966
1077	0.1225	1.0833	1.0933	1.0133
1078	0.1401	1.0988	1.1083	1.0174
1079	0.0791	1.0557	1.0598	1.0083
1080	0.1078	1.0741	1.0865	1.0164
1081	0.1342	1.0895	1.1043	1.0161
1082	0.1027	1.071	1.0862	1.0202
1083	0.1457	1.0926	1.1047	1.0078
1084	0.1396	1.0864	1.0986	1.0073
1085	0.0401	1.0315	1.0371	1.0115
1086	0.1024	1.0588	1.0705	1.0028
1087	0.1094	1.0618	1.0755	1.003
1088	0.0959	1.0679	1.0785	1.0166
1089	0.095	1.0679	1.0762	1.0154
1090	0.0939	1.0649	1.0677	1.0068
1091	0.0644	1.0496	1.0573	1.0159
1092	0.102	1.0772	1.0794	1.0129
1093	0.0934	1.0588	1.0629	1.0024
1094	0.1391	1.0864	1.1012	1.009
1095	0.0953	1.071	1.0688	1.0063
1096	0.1015	1.071	1.0765	1.0107
1097	0.0982	1.0679	1.0598	0.9972
1098	0.1293	1.0864	1.0917	1.0107
1099	0.0846	1.0679	1.0698	1.0153
1100	0.0522	1.0375	1.0422	1.0089
1101	0.0724	1.0466	1.0608	1.0136
1102	0.0938	1.0679	1.0816	1.0217
1103	0.0999	1.0772	1.0841	1.0202
1104	0.0843	1.0649	1.0645	1.0101
1105	0.0625	1.0436	1.0548	1.0148
1106	0.1077	1.0802	1.0836	1.0142
1107	0.0962	1.0618	1.0707	1.0091
1108	0.1393	1.0864	1.1045	1.0126
1109	0.1147	1.0772	1.0871	1.0116
1110	0.1144	1.0741	1.0885	1.0143
1111	0.0825	1.0649	1.0686	1.0153
1112	0.1412	1.0957	1.1088	1.0178
1113	0.102	1.0649	1.0768	1.0104
1114	0.0433	1.0466	1.0405	1.0122
1115	0.0792	1.0618	1.0626	1.0111
1116	0.0415	1.0345	1.0366	1.0091
1117	0.1259	1.071	1.085	1.0028
1118	0.1294	1.0802	1.0869	1.0055
1119	0.0686	1.0466	1.0437	0.9997
1120	0.0883	1.0557	1.065	1.0075
1121	0.1215	1.0772	1.0915	1.0119
1122	0.0713	1.0527	1.058	1.0116
1123	0.1269	1.0802	1.0928	1.011
1124	0.1104	1.0772	1.0844	1.0141
1125	0.0638	1.0466	1.0526	1.0115
1126	0.1237	1.0772	1.0838	1.0047
1127	0.0717	1.0345	1.037	0.9901
1128	0.0761	1.0588	1.0625	1.0132
1129	0.1258	1.0802	1.0939	1.0122
1130	0.1231	1.0833	1.0934	1.0125
1131	0.0885	1.0618	1.064	1.0065
1132	0.0686	1.0557	1.0553	1.0107
1133	0.0976	1.0679	1.0723	1.009
1134	0.0923	1.0557	1.0596	1
1135	0.0908	1.0679	1.0758	1.0168
1136	0.0794	1.0466	1.0581	1.0069
1137	0.12	1.0833	1.0837	1.0055
1138	0.1408	1.0864	1.0992	1.0071
1139	0.1151	1.0588	1.0653	0.9906
1140	0.103	1.0649	1.0779	1.0113
1141	0.1247	1.0833	1.0961	1.0137
1142	0.1352	1.0772	1.0901	1.0029
1143	0.1054	1.0772	1.0771	1.0095
1144	0.1175	1.0772	1.0858	1.0089
1145	0.1056	1.0679	1.0714	1.0031
1146	0.0892	1.071	1.0764	1.0196
1147	0.0661	1.0375	1.0434	1.0008
1148	0.1108	1.0802	1.0873	1.0144
1149	0.1195	1.0833	1.0882	1.0124
1150	0.0504	1.0496	1.0437	1.0108
1151	0.0974	1.0833	1.0818	1.0178
1152	0.1329	1.0864	1.0946	1.0086
1153	0.0907	1.0679	1.0709	1.0124
1154	0.1283	1.071	1.0904	1.0065
1155	0.128	1.0833	1.0985	1.0155
1156	0.0879	1.0649	1.0619	1.005
1157	0.1286	1.0741	1.0966	1.0134
1158	0.0678	1.0466	1.0485	1.0048
1159	0.1147	1.0741	1.0726	0.9978
1160	0.1105	1.0679	1.0827	1.0112
1161	0.1367	1.0772	1.0974	1.0081
1162	0.0975	1.0649	1.0712	1.0079
1163	0.0841	1.0527	1.0635	1.0087
1164	0.0938	1.0618	1.0756	1.0147
1165	0.0864	1.0649	1.0684	1.012
1166	0.1009	1.0741	1.0856	1.021
1167	0.1239	1.0679	1.0785	0.9969
1168	0.122	1.0833	1.0925	1.0129
1169	0.1374	1.0957	1.1076	1.0183
1170	0.0802	1.0557	1.0629	1.0107
1171	0.1109	1.0772	1.0854	1.0131
1172	0.1291	1.0864	1.1026	1.0183
1173	0.1015	1.0679	1.083	1.0175
1174	0.1375	1.0833	1.0988	1.0077
1175	0.1389	1.0864	1.0991	1.0079
1176	0.1001	1.0588	1.0697	1.0036
1177	0.1315	1.0802	1.091	1.0051
1178	0.0551	1.0466	1.0371	1.0017
1179	0.0931	1.0557	1.0613	1.0017
1180	0.0954	1.071	1.0769	1.0153
1181	0.1329	1.0802	1.0892	1.0033
1182	0.0616	1.0375	1.0467	1.0066
1183	0.1121	1.0527	1.0681	0.9945
1184	0.0374	1.0315	1.0347	1.0102
1185	0.0873	1.0466	1.0563	0.9994
1186	0.0974	1.0618	1.0684	1.0058
1187	0.0895	1.0527	1.0647	1.0074
1188	0.1306	1.0741	1.0819	0.999
1189	0.0862	1.0679	1.0648	1.0085
1190	0.0607	1.0405	1.0436	1.0038
1191	0.0959	1.0649	1.0714	1.0092
1192	0.1083	1.0618	1.083	1.0122
1193	0.1167	1.0802	1.0936	1.0162
1194	0.0559	1.0436	1.0448	1.0091
1195	0.0477	1.0557	1.0509	1.0207
1196	0.0868	1.0588	1.0619	1.006
1197	0.1004	1.0557	1.0715	1.0069
1198	0.0787	1.0527	1.0585	1.0073
1199	0.1123	1.0772	1.0779	1.006
1200	0.0937	1.0618	1.0685	1.0077
1201	0.0644	1.0496	1.0576	1.0158
1202	0.0895	1.0649	1.072	1.0133
1203	0.1035	1.0741	1.0784	1.0107
1204	0.1149	1.071	1.0788	1.0039
1205	0.0969	1.071	1.0789	1.0164
1206	0.1119	1.0679	1.0756	1.0021
1207	0.123	1.0772	1.0914	1.0108
1208	0.0685	1.0375	1.0416	0.9967
1209	0.0496	1.0345	1.0384	1.0061
1210	0.1036	1.071	1.0727	1.006
1211	0.1297	1.0864	1.0879	1.004
1212	0.0331	1.0345	1.0377	1.016
1213	0.0955	1.0557	1.0666	1.0039
1214	0.0703	1.0466	1.0564	1.0109
1215	0.0942	1.0649	1.0721	1.011
1216	0.0487	1.0255	1.038	1.0063
1217	0.0445	1.0375	1.0333	1.0044
1218	0.1288	1.0741	1.0859	1.0003
1219	0.0672	1.0527	1.0505	1.0074
1220	0.0622	1.0436	1.0486	1.0083
1221	0.0898	1.0527	1.0592	1.0002
1222	0.0928	1.0679	1.068	1.0076
1223	0.0818	1.0557	1.0625	1.0076
1224	0.0356	1.0165	1.0237	1.001
1225	0.0837	1.0557	1.0583	1.004
1226	0.0947	1.0679	1.0757	1.0141
1227	0.0207	1.0195	1.0246	1.0111
1228	0.0606	1.0436	1.0413	1.0018
1229	0.0938	1.0679	1.0686	1.0082
1230	0.0625	1.0466	1.0473	1.0072
1231	0.1302	1.0649	1.0846	0.9974
1232	0.0342	1.0165	1.0215	0.9992
1233	0.1107	1.071	1.0761	1.0044
1234	0.0726	1.0527	1.0565	1.0101
1235	0.1169	1.0741	1.0785	1.0026
1236	0.0433	1.0375	1.0352	1.0066
1237	0.0578	1.0315	1.0399	1.0023
1238	0.1296	1.0833	1.0904	1.0068
1239	0.0381	1.0255	1.0236	0.9993
1240	0.0534	1.0375	1.0376	1.0032
1241	0.0692	1.0436	1.051	1.0063
1242	0.1188	1.0833	1.0783	1.003
1243	0.0921	1.071	1.0768	1.0167
1244	0.0842	1.0527	1.065	1.0107
1245	0.1087	1.0649	1.069	0.9986
1246	0.0851	1.0588	1.0625	1.0068
1247	0.0435	1.0225	1.0266	0.9981
1248	0.0845	1.0649	1.0672	1.012
1249	0.0631	1.0345	1.045	1.0034
1250	0.082	1.0618	1.0659	1.0129
1251	0.1043	1.0649	1.066	0.999
1252	0.0599	1.0375	1.0443	1.0061
1253	0.0956	1.0679	1.0715	1.0089
1254	0.1094	1.0741	1.0796	1.0093
1255	0.1186	1.0772	1.0894	1.0121
1256	0.0633	1.0466	1.0531	1.0121
1257	0.0922	1.0649	1.0715	1.012
1258	0.0645	1.0466	1.0476	1.006
1259	0.0988	1.0557	1.0654	0.9999
1260	0.0926	1.0588	1.0664	1.0062
1261	0.0823	1.0557	1.06	1.006
1262	0.0993	1.0679	1.0752	1.0121
1263	0.093	1.0588	1.0674	1.0062
1264	0.0793	1.0436	1.0533	1.0008
1265	0.0673	1.0557	1.0659	1.0223
1266	0.1106	1.0679	1.082	1.0084
1267	0.127	1.0864	1.099	1.0155
1268	0.0891	1.0557	1.0563	0.9987
1269	0.0708	1.0315	1.0426	0.9958
1270	0.0975	1.071	1.0741	1.0108
1271	0.0847	1.0557	1.0661	1.012
1272	0.08	1.0679	1.0676	1.0154
1273	0.1055	1.0649	1.0821	1.0134
1274	0.0638	1.0557	1.0562	1.0149
1275	0.0813	1.0649	1.0642	1.011
1276	0.1099	1.0679	1.0805	1.0095
1277	0.1257	1.071	1.0868	1.0041
1278	0.0901	1.0588	1.072	1.0135
1279	0.1084	1.0772	1.0898	1.0202
1280	0.1016	1.0741	1.0809	1.0148
1281	0.1132	1.0772	1.0893	1.0161
1282	0.0546	1.0527	1.0455	1.0103
1283	0.0374	1.0315	1.0299	1.0056
1284	0.113	1.0618	1.0732	0.9992
1285	0.135	1.0895	1.097	1.0082
1286	0.064	1.0436	1.047	1.0047
1287	0.1129	1.0802	1.0811	1.0075
1288	0.0809	1.0649	1.0668	1.0148
1289	0.118	1.0679	1.0815	1.0032
1290	0.0852	1.0527	1.0544	0.9983
1291	0.0286	1.0285	1.0206	1.0021
1292	0.1367	1.0988	1.1055	1.0156
1293	0.0935	1.0649	1.0753	1.0155
1294	0.0738	1.0405	1.0519	1.004
1295	0.1175	1.0802	1.0825	1.0058
1296	0.0836	1.0649	1.0663	1.0127
1297	0.0867	1.0588	1.0679	1.011
1298	0.0742	1.0466	1.0411	0.9928
1299	0.1291	1.0741	1.0924	1.0057
1300	0.1104	1.0679	1.0796	1.0057
1301	0.0267	1.0315	1.031	1.0134
1302	0.0644	1.0405	1.0566	1.0148
1303	0.0842	1.0679	1.0698	1.0147
1304	0.0759	1.0527	1.0617	1.0131
1305	0.085	1.0588	1.0734	1.0176
1306	0.036	1.0195	1.0229	0.9986
1307	0.0984	1.0618	1.0723	1.0085
1308	0.0541	1.0315	1.0449	1.0098
1309	0.1016	1.0588	1.0714	1.0053
1310	0.0711	1.0436	1.0513	1.0041
1311	0.0646	1.0527	1.053	1.0108
1312	0.1347	1.0833	1.0931	1.0052
1313	0.0272	1.0195	1.0211	1.0034
1314	0.1002	1.0557	1.0588	0.9933
1315	0.0571	1.0375	1.0445	1.0068
1316	0.127	1.0926	1.0923	1.0111
1317	0.1553	1.0741	1.0903	0.9891
1318	0.0872	1.0679	1.0708	1.0149
1319	0.113	1.0679	1.0753	1.0005
1320	0.0979	1.0618	1.0677	1.0046
1321	0.0375	1.0195	1.0217	0.9975
1322	0.1108	1.0557	1.0756	1.0041
1323	0.0592	1.0375	1.0416	1.0034
1324	0.101	1.0679	1.0715	1.0056
1325	0.1079	1.0496	1.0561	0.9839

## Sheet: eTable 2
Description of single trait LDSC test results of 5 Sarcopenia-related traits
outcomes	h2	Lambda GC	Mean Chi2	Intercept
Hand grip strengh	0.3324	1.0619	1.2089	0.9868
Hand grip strengh(Left)	0.4367	1.0946	2.0038	1.0684
Hand grip strengh(Right)	0.4398	1.0946	2.0046	1.0653
ALM	0.1821	1.0503	4.6575	1.0357
Walking pace	0.0702	1.0685	1.4667	1.0165

## Sheet: eTable 3
Low hand grip strength							Hand grip strength (left)							Hand grip strength (right)							ALM							walking pace
BIDPs ID	intercept	correlation	Pvalue	Z-score	BH_P		BIDPs ID	intercept	correlation	Pvalue	Z-score	BH_P		BIDPs ID	intercept	correlation	Pvalue	Z-score	BH_P		BIDPs ID	intercept	correlation	Pvalue	Z-score	BH_P		BIDPs ID	intercept	correlation	Pvalue	Z-score	BH_P
1	0.0103	-0.0297	0.5621	-0.5797	0.946095		1	0.0064	-0.0267	0.4866	-0.6957	0.95382		1	-0.0009	-0.0046	0.9058	-0.1184	0.993431		1	-0.0008	0.0536	0.1326	1.5038	0.366924		1	0.0006	-0.0533	0.1447	-1.4586	0.676981
2	0.0104	-0.0289	0.5682	-0.5706	0.94692		2	0.0068	-0.0261	0.4924	-0.6866	0.95382		2	-0.0007	-0.0056	0.8855	-0.1441	0.98494		2	-0.0013	0.0514	0.1459	1.4541	0.383018		2	-4.4725e-05	-0.0504	0.1706	-1.3703	0.69335
3	-0.0044	-0.0272	0.581	-0.5519	0.950206		3	-0.0141	-0.0556	0.1176	-1.5649	0.661026		3	-0.015	-0.0353	0.3054	-1.025	0.98494		3	0.0184	0.0872	0.0128	2.4896	0.094126		3	0.0073	-0.0713	0.0774	-1.7662	0.594471
4	-0.0044	-0.0275	0.5771	-0.5576	0.950206		4	-0.014	-0.0556	0.1181	-1.5627	0.661026		4	-0.0149	-0.0354	0.3042	-1.0276	0.98494		4	0.0182	0.0872	0.0128	2.4888	0.094126		4	0.0073	-0.0709	0.0787	-1.7584	0.594471
5	0.0066	0.0017	0.977	0.0288	0.997248		5	0.0043	-0.0252	0.5587	-0.5848	0.966781		5	-0.005	0.0108	0.8001	0.2533	0.98494		5	-0.0002	0.0608	0.1418	1.4692	0.378988		5	-0.0014	-0.0492	0.2026	-1.2742	0.698517
6	0.0069	-9.2888e-05	0.9987	-0.0016	1		6	0.0045	-0.0275	0.5193	-0.6444	0.956016		6	-0.0047	0.0064	0.8789	0.1523	0.98494		6	-0.0011	0.0608	0.1399	1.4763	0.378242		6	-0.0024	-0.0451	0.2434	-1.1666	0.72638
7	0.0008	-0.0221	0.6912	-0.3972	0.972484		7	-0.0014	0.0154	0.6704	0.4257	0.976261		7	-0.0035	0.0161	0.6583	0.4423	0.98494		7	0.0178	0.0313	0.3578	0.9196	0.622525		7	-0.0057	0.0512	0.1701	1.3719	0.69335
8	0.0009	-0.0234	0.674	-0.4207	0.966286		8	-0.001	0.0141	0.6969	0.3895	0.976471		8	-0.0032	0.0142	0.6952	0.3918	0.98494		8	0.017	0.033	0.3332	0.9677	0.596002		8	-0.006	0.0545	0.1453	1.4562	0.676981
9	0.0042	-0.0132	0.8381	-0.2043	0.979049		9	0.0016	-0.0019	0.9655	-0.0433	0.991574		9	-0.0051	0.0182	0.6708	0.4251	0.98494		9	0.0118	0.0553	0.2007	1.2794	0.447457		9	-0.0048	0.0103	0.7976	0.2564	0.954261
10	0.0045	-0.018	0.7798	-0.2796	0.979049		10	0.0017	-0.0031	0.9436	-0.0707	0.989925		10	-0.0051	0.0164	0.7021	0.3824	0.98494		10	0.0107	0.0584	0.1764	1.3521	0.415555		10	-0.0055	0.0178	0.6601	0.4398	0.917479
11	0.0028	0.0418	0.4709	0.7211	0.918927		11	0.0126	0.0451	0.2447	1.1634	0.835117		11	0.0129	0.0393	0.3162	1.0022	0.98494		11	-0.0066	-0.0437	0.2136	-1.2438	0.464545		11	-0.0063	-0.0106	0.7788	-0.2809	0.947516
12	0.0007	0.0565	0.2983	1.0402	0.882214		12	0.0137	0.0262	0.4851	0.6981	0.95382		12	0.0105	0.0367	0.3347	0.9646	0.98494		12	-0.0078	-0.0259	0.4863	-0.6963	0.733853		12	-0.0051	0.0239	0.5136	0.6533	0.866241
13	0.0018	-0.0065	0.8832	-0.147	0.979049		13	0.0075	0.0353	0.2482	1.1548	0.838462		13	0.0052	0.0306	0.2923	1.0531	0.98494		13	-0.004	0.0174	0.4957	0.6813	0.739428		13	0.0003	-0.0151	0.6589	-0.4415	0.917479
14	0.0036	-0.008	0.8608	-0.1753	0.979049		14	0.0099	0.0385	0.2289	1.2033	0.824003		14	0.0041	0.0428	0.1675	1.3802	0.93654		14	-0.0028	0.0139	0.6239	0.4904	0.819733		14	0.0017	-0.0227	0.5121	-0.6556	0.86608
15	0.0042	-0.0077	0.8711	-0.1622	0.979049		15	0.0068	0.0408	0.2244	1.215	0.818292		15	0.0072	0.0416	0.1796	1.342	0.93654		15	-0.0118	-0.0362	0.2241	-1.2158	0.475721		15	-0.0142	0.0137	0.7497	0.3191	0.941545
16	-0.006	0.0467	0.3463	0.9417	0.893172		16	0.0047	0.0473	0.1822	1.3339	0.767354		16	0.0034	0.0514	0.1285	1.52	0.879143		16	-0.0134	-0.0111	0.7243	-0.3528	0.870861		16	-0.0131	0.0205	0.6179	0.4989	0.907448
17	0.0069	-0.0307	0.571	-0.5665	0.94692		17	0.0048	0.0285	0.4497	0.756	0.948039		17	0.0041	0.029	0.4497	0.756	0.98494		17	0.0008	-0.0527	0.0807	-1.7467	0.278237		17	0.0068	-0.028	0.4796	-0.7069	0.853385
18	0.0087	-0.0467	0.429	-0.7909	0.915843		18	0.0095	0.0339	0.4265	0.7951	0.946785		18	0.0088	0.0474	0.2603	1.1256	0.968775		18	-0.0107	-0.0409	0.2535	-1.1419	0.502231		18	-0.0019	-0.0271	0.5361	-0.6187	0.884258
19	-0.0036	0.0614	0.3003	1.0359	0.882214		19	0.0101	0.0091	0.8338	0.2098	0.982917		19	0.0147	-0.0133	0.7641	-0.3001	0.98494		19	-0.004	0.0182	0.6423	0.4645	0.831746		19	-0.0104	0.0291	0.5368	0.6177	0.884258
20	-0.0063	0.1263	0.0524	1.9396	0.757522		20	0.0124	-0.0013	0.9749	-0.0314	0.992802		20	0.0097	0.0236	0.5741	0.562	0.98494		20	0.0072	-0.0221	0.6245	-0.4894	0.819733		20	-0.0102	0.0529	0.3033	1.0295	0.777827
21	-0.0007	0.0153	0.8263	0.2195	0.979049		21	0.0046	-0.0006	0.9885	-0.0144	0.996236		21	0.0012	-0.009	0.8392	-0.203	0.98494		21	-0.0048	0.0092	0.8033	0.2491	0.920131		21	0.0062	-0.0486	0.3276	-0.979	0.777854
22	-0.0015	0.1296	0.0937	1.6763	0.78378		22	0.0004	0.0444	0.3423	0.9496	0.92227		22	0.0001	0.0127	0.7871	0.27	0.98494		22	-0.0084	0.0373	0.3815	0.8752	0.646849		22	0.0052	-0.0486	0.3686	-0.8992	0.794515
23	0.0057	-0.0572	0.3956	-0.8495	0.894348		23	0.0035	0.0587	0.1985	1.2859	0.77345		23	0.0037	0.0416	0.3768	0.8839	0.98494		23	-0.0124	-0.0409	0.3248	-0.9847	0.587376		23	-0.0085	0.11	0.0745	1.7837	0.586743
24	0.0031	-0.031	0.6259	-0.4875	0.96498		24	0.0119	0.0132	0.7522	0.3157	0.976471		24	0.01	0.0084	0.8443	0.1965	0.98494		24	-0.0195	-0.012	0.7709	-0.2912	0.90085		24	-0.0148	0.0999	0.057	1.9033	0.509174
25	-0.0046	0.073	0.2183	1.231	0.882214		25	0.0003	0.0687	0.1172	1.5665	0.661026		25	0.0015	0.074	0.0784	1.76	0.778734		25	0.001	-0.0361	0.3928	-0.8546	0.655981		25	-0.0041	0.0132	0.7287	0.3469	0.934777
26	0.0069	-0.09	0.1494	-1.4415	0.847945		26	0.0015	-0.0775	0.0729	-1.7937	0.578761		26	-0.0024	-0.0412	0.3164	-1.0019	0.98494		26	0.0016	0.0276	0.4949	0.6826	0.739295		26	-0.0022	-0.0248	0.5366	-0.6179	0.884258
27	0.0052	-0.0704	0.2387	-1.1782	0.882214		27	-0.0046	-0.0626	0.1122	-1.5883	0.652132		27	-0.0124	-0.0321	0.4069	-0.8294	0.98494		27	0.0092	0.0272	0.4485	0.758	0.705053		27	0.0044	-0.011	0.7879	-0.269	0.952735
28	0.0032	0.0158	0.7674	0.2957	0.977792		28	0.0123	-0.0153	0.676	-0.4179	0.976471		28	0.0064	0.011	0.7665	0.2969	0.98494		28	-0.0063	0.0396	0.1699	1.3724	0.406721		28	-0.0005	-0.0999	0.0105	-2.5603	0.249562
29	0.0073	-0.0054	0.9152	-0.1065	0.984803		29	0.0048	0.0179	0.6211	0.4943	0.976261		29	0.0004	0.0421	0.2493	1.152	0.968775		29	-0.0096	0.0312	0.2998	1.0369	0.558871		29	-0.0031	-0.0857	0.0265	-2.2181	0.387599
30	0.0122	-0.0818	0.3102	-1.0147	0.885264		30	0.0129	-0.075	0.1308	-1.5111	0.690653		30	0.0126	-0.067	0.1775	-1.3484	0.93654		30	-0.0113	0.0447	0.295	1.0472	0.554583		30	0.0024	-0.001	0.9843	-0.0197	0.993867
31	0.0048	-0.0568	0.3949	-0.8508	0.894348		31	-0.0017	-0.0345	0.4415	-0.7697	0.948039		31	5.0465e-05	-0.0263	0.544	-0.6068	0.98494		31	0.0023	-0.001	0.9804	-0.0246	0.995357		31	-0.0043	0.0456	0.3831	0.8721	0.807837
32	0.0024	-0.1033	0.1914	-1.3063	0.867353		32	-0.0111	-0.0396	0.3914	-0.8571	0.937099		32	-0.0156	-0.0406	0.3759	-0.8855	0.98494		32	0.0054	0.1155	0.0053	2.7908	0.0530398		32	0.0035	0.0401	0.4162	0.813	0.827432
33	0.0073	-0.1057	0.0797	-1.7522	0.783599		33	0.0007	-0.0775	0.075	-1.7802	0.578761		33	0.0003	-0.0752	0.083	-1.7338	0.800529		33	-0.0016	0.1215	0.0016	3.1482	0.0280211		33	-0.0085	0.0421	0.3131	1.0088	0.777854
34	-0.002	0.0619	0.3507	0.9332	0.893172		34	-0.0021	0.0387	0.4449	0.7639	0.948039		34	-0.0032	0.0304	0.5521	0.5947	0.98494		34	0.0056	-0.0249	0.5596	-0.5835	0.783205		34	0.002	-0.022	0.6619	-0.4373	0.917479
35	0.0045	0.0142	0.8965	0.1301	0.979049		35	0.0115	0.0303	0.694	0.3935	0.976471		35	0.0094	0.0621	0.4317	0.7862	0.98494		35	-0.0045	-0.0692	0.2928	-1.052	0.552007		35	0.0018	-0.0005	0.9948	-0.0065	0.997799
36	-0.0039	0.2759	0.0507	1.9538	0.757522		36	-0.0084	0.1972	0.0182	2.3622	0.331863		36	-0.0093	0.1644	0.046	1.9952	0.673733		36	0.0083	-0.0784	0.2149	-1.2403	0.46585		36	-0.0003	-0.0145	0.8637	-0.1716	0.967664
37	0.0026	0.1291	0.235	1.1875	0.882214		37	0.0084	0.0645	0.3741	0.8888	0.937099		37	0.0021	0.0963	0.1922	1.3042	0.93654		37	0.0047	-0.082	0.1938	-1.2994	0.437942		37	0.0013	-0.1528	0.0369	-2.087	0.442468
38	0.0061	-0.0196	0.7601	-0.3053	0.977792		38	0.0009	-0.0505	0.2174	-1.2334	0.808266		38	0.0011	-0.0391	0.358	-0.9192	0.98494		38	0.0044	0.1037	0.005	2.8089	0.0515891		38	0.0038	-0.0717	0.1076	-1.6089	0.616997
39	0.0021	0.0545	0.3851	0.8685	0.894348		39	-0.0038	-0.0234	0.551	-0.5962	0.96606		39	-0.0093	0.0017	0.9676	0.0407	0.993431		39	-0.0072	0.1064	0.0071	2.6908	0.0651918		39	0.0071	-0.1115	0.0204	-2.3186	0.343701
40	-0.0013	0.19	0.001	3.3029	0.16625		40	0.0048	0.0973	0.0249	2.2428	0.341669		40	0.0052	0.0852	0.0388	2.066	0.66057		40	-0.0049	-0.0954	0.0219	-2.2915	0.125103		40	8.236e-05	-0.0866	0.0636	-1.8548	0.553278
41	-0.0009	0.1741	0.0025	3.026	0.3325		41	-0.0026	0.1286	0.0048	2.8231	0.163815		41	-0.0073	0.1545	0.0004	3.5151	0.0760571		41	-0.0025	-0.1354	0.0009	-3.3341	0.0184292		41	0.0019	-0.0965	0.0279	-2.1983	0.395052
42	0.0063	0.018	0.7961	0.2584	0.979049		42	0.0101	-0.0525	0.2834	-1.0728	0.870977		42	0.0035	-0.0169	0.7287	-0.3468	0.98494		42	-0.0171	0.0566	0.1622	1.3975	0.399544		42	0.0026	-0.1029	0.0708	-1.8067	0.582914
43	0.0058	0.0349	0.6711	0.4246	0.966286		43	0.0053	0.0237	0.6952	0.3918	0.976471		43	-0.0001	0.0494	0.4261	0.7959	0.98494		43	-0.0163	0.0047	0.9263	0.0925	0.977818		43	-0.0045	-0.0547	0.3337	-0.9667	0.777854
44	0.008	0.0129	0.8907	0.1375	0.979049		44	0.0029	-0.0233	0.6963	-0.3903	0.976471		44	0.0006	-0.0098	0.8591	-0.1776	0.98494		44	-0.0052	0.035	0.5083	0.6615	0.750401		44	-0.0095	-0.0782	0.2351	-1.1874	0.718192
45	0.0063	0.0166	0.7783	0.2815	0.979049		45	0.0051	-0.0011	0.9767	-0.0292	0.993475		45	0.0086	0.0088	0.8185	0.2295	0.98494		45	0.0038	-0.0114	0.7576	-0.3087	0.888428		45	0.0024	-0.1002	0.02	-2.326	0.343701
46	0.0035	0.0966	0.2056	1.2656	0.882214		46	0.0035	0.03	0.5675	0.5717	0.969241		46	-0.0028	0.0487	0.3473	0.9398	0.98494		46	-0.0054	0.0169	0.7354	0.3379	0.877863		46	-0.0031	-0.0426	0.4562	-0.7452	0.839837
47	-0.0042	0.0827	0.2307	1.1987	0.882214		47	-0.0048	0.0365	0.4156	0.814	0.940273		47	-0.0072	0.0548	0.2373	1.1817	0.968775		47	0.0018	0.0387	0.3992	0.843	0.663511		47	0.0066	-0.0732	0.2163	-1.2365	0.709649
48	0.0057	-0.0314	0.6181	-0.4985	0.96498		48	-0.0006	-0.0149	0.7146	-0.3657	0.976471		48	-0.0004	-0.0142	0.7298	-0.3454	0.98494		48	0.0086	0.0525	0.136	1.4907	0.374		48	0.0023	0.0009	0.986	0.0176	0.993867
49	0.0038	-0.0189	0.7537	-0.3138	0.977792		49	-0.0034	-0.024	0.5596	-0.5834	0.966781		49	-0.0069	-0.0133	0.7432	-0.3277	0.98494		49	0.0139	0.0533	0.1472	1.4496	0.383018		49	0.0094	-0.019	0.6593	-0.4409	0.917479
50	0.0022	-0.1104	0.2614	-1.1232	0.882214		50	0.0088	-0.191	0.0018	-3.1296	0.1089		50	0.006	-0.1602	0.006	-2.7503	0.392962		50	-0.0048	0.15	0.0114	2.5297	0.0887333		50	0.0049	-0.0268	0.6863	-0.4039	0.922585
51	0.0093	-0.1188	0.0857	-1.7183	0.783599		51	-0.0004	-0.0693	0.1277	-1.5233	0.685199		51	-0.0017	-0.0571	0.1986	-1.2855	0.940668		51	0.0031	0.0464	0.2382	1.1794	0.491541		51	0.0049	-0.0358	0.4699	-0.7226	0.852383
52	0.0012	0.0818	0.2241	1.2157	0.882214		52	0.0027	0.0291	0.5406	0.6118	0.963517		52	0.0086	0.0097	0.837	0.2058	0.98494		52	-0.0005	-0.0267	0.5982	-0.527	0.810233		52	-0.0003	-0.039	0.4125	-0.8195	0.827432
53	-0.0015	0.1044	0.1085	1.6048	0.790574		53	0.0002	0.0331	0.4849	0.6985	0.95382		53	0.0026	0.0343	0.482	0.7031	0.98494		53	-0.0068	0.002	0.9626	0.0469	0.990124		53	-0.0028	-0.025	0.6185	-0.498	0.907448
54	0.0095	-0.1399	0.0307	-2.1611	0.6965		54	-0.0022	-0.0128	0.7989	-0.2548	0.976471		54	-0.0003	-0.0324	0.5131	-0.6541	0.98494		54	0.0017	0.0549	0.2143	1.2418	0.465307		54	0.0025	0.0287	0.5769	0.5579	0.894506
55	0.0054	-0.0533	0.385	-0.8688	0.894348		55	-0.0049	-0.0015	0.9738	-0.0329	0.992747		55	-0.0046	-0.0271	0.5384	-0.6152	0.98494		55	0.0149	0.035	0.4219	0.8032	0.684098		55	-0.0049	0.0006	0.988	0.015	0.993981
56	0.0047	-0.046	0.5494	-0.5987	0.943528		56	-0.001	-0.0246	0.5959	-0.5303	0.976261		56	-0.0046	-0.0183	0.6984	-0.3875	0.98494		56	0.0074	0.0246	0.546	0.6038	0.772291		56	0.002	0.0469	0.3058	1.024	0.777854
57	0.0011	-0.0052	0.9436	-0.0707	0.994303		57	0.0072	0.0056	0.9006	0.1249	0.982917		57	0.004	0.005	0.9115	0.1112	0.993431		57	0.0007	-0.039	0.3081	-1.0192	0.568767		57	0.0061	-0.0496	0.2644	-1.116	0.74845
58	0.003	-0.0504	0.5364	-0.6183	0.943528		58	-0.0034	-0.0093	0.8721	-0.1609	0.982917		58	-0.0061	-0.0135	0.8205	-0.2269	0.98494		58	-0.0042	0.0801	0.1121	1.589	0.332305		58	-0.0045	0.0519	0.3673	0.9015	0.794515
59	0.0023	-0.0693	0.3095	-1.0163	0.885264		59	0.0017	-0.0024	0.9601	-0.05	0.99049		59	-0.0033	0.0037	0.9408	0.0743	0.993431		59	0.0079	0.0031	0.9428	0.0717	0.983438		59	0.0033	-0.0473	0.3544	-0.9261	0.784869
60	0.0021	0.0203	0.8232	0.2234	0.979049		60	-0.0002	-0.0128	0.8431	-0.198	0.982917		60	-0.0008	-0.0343	0.5805	-0.5527	0.98494		60	0.0042	0.0977	0.1081	1.6068	0.329711		60	0.0009	0.0301	0.6642	0.4341	0.917479
61	0.0103	-0.0943	0.3297	-0.9747	0.892696		61	0.0034	-0.0702	0.3096	-1.0161	0.90324		61	0.0026	-0.0821	0.2434	-1.1665	0.968775		61	-0.0082	0.171	0.0072	2.6859	0.0651918		61	-0.0074	0.0589	0.4184	0.8092	0.827432
62	-0.0019	0.0989	0.3326	0.9689	0.892696		62	-0.0169	0.1715	0.0179	2.3669	0.331863		62	-0.0133	0.1573	0.019	2.3461	0.543048		62	-0.0013	0.0302	0.6259	0.4875	0.820761		62	0.0017	0.0156	0.8152	0.2337	0.956925
63	-0.0022	-0.0427	0.5486	-0.5998	0.943528		63	-0.0055	0.0116	0.793	0.2624	0.976471		63	-0.0078	0.0176	0.7024	0.382	0.98494		63	0.0027	0.0307	0.4489	0.7572	0.705053		63	0.0085	-0.0489	0.3639	-0.908	0.794018
64	-0.0029	0.0915	0.3069	1.0217	0.885264		64	-0.0054	0.0415	0.4974	0.6785	0.95382		64	-0.0016	0.0324	0.5932	0.5341	0.98494		64	0.0073	-0.0098	0.8454	-0.195	0.935569		64	0.0087	-0.1053	0.0558	-1.9123	0.508697
65	-0.0038	0.0428	0.6562	0.4452	0.966286		65	0.0063	-0.0483	0.4503	-0.7549	0.948039		65	0.0029	-0.0011	0.9871	-0.0162	0.998351		65	0.0122	0.0092	0.8808	0.15	0.957755		65	0.0153	-0.2303	0.0118	-2.5187	0.259654
66	-0.0001	-0.0193	0.8083	-0.2426	0.979049		66	-0.0007	0.0196	0.7086	0.3737	0.976471		66	-0.001	0.0373	0.4583	0.7417	0.98494		66	0.0155	-0.0992	0.0377	-2.0784	0.179685		66	0.0049	-0.0601	0.232	-1.1953	0.718192
67	0.0036	0.0278	0.6624	0.4366	0.966286		67	0.0098	-0.0197	0.6551	-0.4467	0.976261		67	0.0059	-0.0164	0.7262	-0.3502	0.98494		67	-0.0141	0.0836	0.0586	1.8913	0.23493		67	0.0018	-0.007	0.8995	-0.1264	0.975614
68	0.004	-0.0252	0.7379	-0.3347	0.977405		68	0.0094	-0.0323	0.5113	-0.6568	0.956016		68	0.0022	-0.0192	0.6963	-0.3903	0.98494		68	-0.0084	0.0601	0.2125	1.2466	0.463781		68	0.0021	-0.0104	0.8534	-0.1848	0.964441
69	-0.0017	0.0671	0.3462	0.9419	0.893172		69	-0.0006	0.0453	0.3723	0.8922	0.937099		69	-0.0035	0.0564	0.277	1.0872	0.98494		69	-0.0043	0.0137	0.7524	0.3154	0.887725		69	0.004	-0.0148	0.7805	-0.2787	0.948717
70	0.0104	-0.1034	0.0893	-1.6991	0.783599		70	0.0091	-0.0264	0.5284	-0.6305	0.959482		70	0.002	-0.0121	0.7759	-0.2847	0.98494		70	0.0127	0.0616	0.1172	1.5667	0.344356		70	-0.0057	0.0206	0.6847	0.4061	0.921472
71	0.0065	-0.1291	0.1277	-1.523	0.808767		71	0.0119	-0.0571	0.3292	-0.9757	0.911818		71	0.0098	-0.0558	0.3221	-0.9902	0.98494		71	0.004	0.0649	0.2088	1.2569	0.45992		71	-0.0028	0.0345	0.5658	0.5742	0.892275
72	0.0056	-0.0468	0.3607	-0.914	0.893172		72	0.0043	-0.0287	0.3553	-0.9243	0.933527		72	0.0069	-0.0262	0.3749	-0.8873	0.98494		72	0.0021	0.0864	0.0034	2.9279	0.0422935		72	-0.0064	0.0326	0.3592	0.9169	0.787636
73	0.0038	-0.034	0.4552	-0.7468	0.9177		73	0.0014	0.0123	0.672	0.4234	0.976471		73	0.0015	0.0188	0.5062	0.6648	0.98494		73	0.0088	0.077	0.0071	2.6909	0.0651918		73	-0.0052	0.0263	0.4582	0.7418	0.840217
74	-0.0054	0.251	0.0068	2.7044	0.462609		74	-0.0055	0.1471	0.0187	2.3514	0.331863		74	-0.0042	0.1276	0.0432	2.0222	0.673733		74	-0.0081	-0.0795	0.1659	-1.3855	0.401478		74	-0.0118	-0.0267	0.6531	-0.4494	0.917479
75	-0.0109	0.2898	0.0066	2.7175	0.462609		75	-0.0111	0.1683	0.0171	2.3854	0.331786		75	-0.0138	0.149	0.0234	2.2673	0.587649		75	-0.0064	-0.0649	0.3107	-1.0137	0.57119		75	-0.0061	-0.0179	0.7622	-0.3026	0.942575
76	0.0036	-0.0321	0.6741	-0.4205	0.966286		76	-0.0009	-0.002	0.9706	-0.0369	0.992534		76	0.0038	-0.0244	0.6513	-0.4519	0.98494		76	-0.0077	0.0359	0.4499	0.7556	0.70532		76	0.0045	-0.0702	0.2073	-1.2611	0.703432
77	0.002	0.0098	0.8995	0.1263	0.979049		77	-0.0033	-0.0263	0.6258	-0.4876	0.976261		77	-0.0015	-0.0191	0.7301	-0.345	0.98494		77	-0.0147	0.0649	0.178	1.3468	0.417845		77	0.002	-0.0339	0.5079	-0.6621	0.865915
78	0.0041	0.0259	0.595	0.5316	0.950639		78	0.0064	-0.0043	0.8992	-0.1267	0.982917		78	0.0011	0.0173	0.6021	0.5214	0.98494		78	-0.0082	0.0171	0.65	0.4537	0.8365		78	-0.0031	-0.0466	0.2281	-1.2053	0.718192
79	0.0086	-0.0367	0.4535	-0.7495	0.9177		79	0.0046	-0.0084	0.8132	-0.2362	0.980407		79	-0.002	0.0182	0.5855	0.5454	0.98494		79	0.001	0.0059	0.8838	0.1462	0.958667		79	-0.0025	-0.049	0.185	-1.3254	0.69335
80	0.0084	-0.0608	0.4022	-0.8376	0.894348		80	0.0046	-0.0406	0.3661	-0.9038	0.937099		80	0.0046	-0.0408	0.3353	-0.9634	0.98494		80	-0.004	0.0698	0.0832	1.7327	0.281779		80	-0.0066	0.0434	0.3695	0.8973	0.794515
81	0.0071	-0.1018	0.1924	-1.3035	0.867353		81	0.0051	-0.0184	0.6971	-0.3892	0.976471		81	0.0052	-0.0279	0.5426	-0.6089	0.98494		81	-0.003	0.0549	0.1779	1.3474	0.417845		81	0.0006	0.0045	0.9255	0.0935	0.975614
82	-0.0087	0.0924	0.1837	1.3296	0.867353		82	-0.0118	-0.0144	0.7443	-0.3262	0.976471		82	-0.0164	0.0176	0.6931	0.3947	0.98494		82	0.0148	0.1088	0.0045	2.839	0.0490943		82	0.0115	-0.0563	0.2706	-1.1018	0.74845
83	-0.0036	0.0233	0.722	0.3558	0.977405		83	-0.0085	-0.0541	0.1636	-1.3932	0.753466		83	-0.0126	-0.0217	0.5877	-0.5421	0.98494		83	0.0115	0.1043	0.0091	2.6086	0.0776417		83	0.0117	-0.0848	0.1376	-1.4847	0.671308
84	0.0015	-0.0027	0.9681	-0.04	0.997248		84	0.0037	-0.0366	0.3992	-0.8431	0.937099		84	0.0003	-0.0463	0.2914	-1.0551	0.98494		84	-0.0036	0.049	0.2094	1.2552	0.45992		84	0.0026	-0.0112	0.8225	-0.2243	0.956925
85	0.0028	-0.022	0.7363	-0.3368	0.977405		85	-0.0012	-0.053	0.224	-1.216	0.818292		85	-0.0071	-0.0379	0.3791	-0.8795	0.98494		85	-0.0053	0.0938	0.0246	2.248	0.1353		85	0.0036	0.006	0.9064	0.1176	0.975614
86	0.0097	-0.0335	0.5666	-0.5731	0.94692		86	0.0053	0.0014	0.9714	0.0358	0.992534		86	0.0014	0.0021	0.9578	0.0529	0.993431		86	0.0098	0.0175	0.6519	0.4511	0.83672		86	0.0032	0.0105	0.8289	0.2161	0.958894
87	0.0086	-0.0218	0.6856	-0.4049	0.971792		87	0.0047	0.0025	0.9477	0.0656	0.990094		87	0.0006	-0.0139	0.7099	-0.372	0.98494		87	0.004	0.0152	0.6872	0.4026	0.853231		87	-0.0019	0.0419	0.3226	0.9891	0.777854
88	0.0091	-0.1521	0.0392	-2.0624	0.6965		88	0.0069	-0.082	0.096	-1.6646	0.635506		88	0.0029	-0.0639	0.1851	-1.3251	0.93654		88	0.0163	0.0836	0.0924	1.6829	0.306925		88	0.0034	0.0591	0.2466	1.1586	0.730283
89	0.0101	-0.1046	0.1384	-1.4819	0.832905		89	0.0056	-0.0536	0.2699	-1.1033	0.861681		89	-0.0041	-0.0277	0.5785	-0.5556	0.98494		89	0.0162	0.0465	0.2436	1.166	0.493503		89	-0.0007	0.0776	0.0888	1.7019	0.594471
90	0.0019	0.0267	0.6407	0.4667	0.966286		90	0.0068	-0.0243	0.504	-0.6683	0.955522		90	-0.0012	0.0091	0.8008	0.2523	0.98494		90	-0.0007	0.011	0.757	0.3094	0.888428		90	-0.0029	-0.0115	0.7992	-0.2544	0.954261
91	0.0076	0.0071	0.9023	0.1228	0.979049		91	0.0037	0.0348	0.3869	0.8653	0.937099		91	-0.0048	0.065	0.1014	1.6383	0.843521		91	0.0004	-0.0111	0.7911	-0.2648	0.912785		91	0.0039	-0.0498	0.3387	-0.9568	0.783687
92	0.0122	0.0158	0.8067	0.2447	0.979049		92	0.0089	0.0617	0.1392	1.479	0.696292		92	0.0131	0.0585	0.1459	1.4542	0.924306		92	-6.1651e-05	-0.1312	0.0023	-3.0498	0.0340144		92	0.0035	-0.0684	0.1243	-1.5371	0.653926
93	0.0036	0.1347	0.0398	2.0556	0.6965		93	0.0055	0.1343	0.0065	2.7223	0.192256		93	0.0093	0.1276	0.0078	2.6618	0.432575		93	0.0008	-0.1989	3.63e-05	-4.1299	0.938002		93	0.0031	-0.0526	0.2414	-1.1714	0.725455
94	-0.003	0.0179	0.7814	0.2774	0.979049		94	0.0002	0.0051	0.9095	0.1137	0.982917		94	0.0012	0.0024	0.9542	0.0575	0.993431		94	0.0106	-0.0169	0.7108	-0.3708	0.863633		94	0.0042	0.001	0.9812	0.0236	0.992641
95	-0.0063	0.0944	0.0765	1.7713	0.783599		95	-0.0011	0.0305	0.4291	0.7908	0.948039		95	-0.0019	0.0276	0.4701	0.7223	0.98494		95	0.0129	-0.0355	0.3683	-0.8996	0.634984		95	0.0067	-0.0253	0.4895	-0.6911	0.857017
96	-0.0102	0.1669	0.0044	2.8485	0.390133		96	-0.0027	0.0774	0.0544	1.9234	0.515528		96	-0.0063	0.1085	0.0059	2.7539	0.392962		96	0.0085	-0.0452	0.2165	-1.236	0.466927		96	-0.0031	-0.0328	0.4504	-0.7547	0.839611
97	-0.002	0.1221	0.0305	2.1641	0.6965		97	0.0012	0.0545	0.1782	1.3463	0.767354		97	-0.0007	0.0664	0.0844	1.7258	0.808176		97	-0.0007	-0.0047	0.8939	-0.1334	0.964166		97	-0.0101	-0.0165	0.699	-0.3866	0.928257
98	0.0037	0.1416	0.067	1.8316	0.783599		98	0.0102	0.1573	0.003	2.9637	0.1331		98	0.0134	0.1512	0.0052	2.7936	0.392962		98	-0.0081	-0.2266	8.99e-06	-4.4401	0.777854		98	-0.0015	-0.0838	0.1093	-1.6016	0.616997
99	0.0047	0.1806	0.0056	2.7677	0.438118		99	0.0016	0.1563	0.0006	3.4487	0.0813389		99	0.0052	0.1449	0.0009	3.3311	0.149737		99	-0.0137	-0.1875	2.96e-05	-4.1761	0.444419		99	3.503e-05	-0.1498	0.0003	-3.5856	0.033275
100	0.0121	-0.0247	0.6698	-0.4264	0.966286		100	0.0081	0.0165	0.6521	0.4508	0.976261		100	0.0107	-0.0078	0.8299	-0.2149	0.98494		100	-0.0199	-0.0286	0.4003	-0.8411	0.663511		100	-0.0052	-0.0141	0.7218	-0.356	0.931829
101	0.011	0.0101	0.8694	0.1644	0.979049		101	0.0011	0.0561	0.1845	1.327	0.767354		101	0.0022	0.0206	0.6227	0.4921	0.98494		101	-0.0034	-0.0275	0.4812	-0.7043	0.731974		101	-0.0048	-0.0851	0.0424	-2.0299	0.462577
102	-0.0028	0.0838	0.1976	1.2885	0.867353		102	0.0081	-0.0278	0.5358	-0.6192	0.963517		102	0.0023	-0.0177	0.6956	-0.3913	0.98494		102	-7.9752e-05	0.0078	0.8504	0.1886	0.938543		102	-0.004	0.0247	0.5606	0.5819	0.890491
103	4.5797e-05	0.0908	0.1442	1.4602	0.844872		103	0.002	-0.0049	0.9079	-0.1157	0.982917		103	-0.002	0.0183	0.6635	0.4351	0.98494		103	-0.0128	0.0385	0.3267	0.9808	0.589211		103	-0.0112	0.0437	0.3047	1.0264	0.777854
104	-0.0045	0.1267	0.0524	1.9395	0.757522		104	-0.0064	0.0894	0.0745	1.7836	0.578761		104	-0.0079	0.0863	0.0926	1.6818	0.827185		104	0.0168	-0.0313	0.4525	-0.7513	0.707729		104	-0.0078	0.0511	0.3119	1.0113	0.777854
105	-0.0057	0.0992	0.1222	1.5457	0.80126		105	0.0018	0.0559	0.1991	1.284	0.77345		105	-0.0036	0.0803	0.0768	1.7694	0.768577		105	0.0146	-0.0622	0.1523	-1.4314	0.389081		105	0.0006	0.0044	0.9253	0.0937	0.975614
106	-0.0008	0.154	0.0443	2.0112	0.718524		106	0.0045	0.0368	0.487	0.695	0.95382		106	0.0002	0.0506	0.3418	0.9507	0.98494		106	-0.0051	-0.01	0.8293	-0.2156	0.930468		106	-0.0068	-0.0297	0.527	-0.6325	0.87544
107	0.0051	0.013	0.85	0.1891	0.979049		107	0.0109	-0.0096	0.8491	-0.1902	0.982917		107	0.0069	0.0227	0.6568	0.4443	0.98494		107	-0.0075	-0.0279	0.5221	-0.6401	0.762366		107	-0.0068	-0.0042	0.9346	-0.082	0.976415
108	0.008	0.0422	0.5855	0.5453	0.950206		108	0.0024	0.0352	0.5386	0.6149	0.963517		108	-0.0018	0.0791	0.181	1.3377	0.93654		108	-0.0007	0.0317	0.5267	0.6331	0.762366		108	-0.0025	-0.1409	0.0178	-2.3702	0.330015
109	0.0065	0.0489	0.4345	0.7814	0.9177		109	0.0018	0.0275	0.5421	0.6096	0.963517		109	-0.0007	0.0463	0.3026	1.0308	0.98494		109	-0.0049	0.0175	0.7068	0.3762	0.863015		109	-0.0031	-0.0428	0.3166	-1.0016	0.777854
110	-0.0015	0.0923	0.1269	1.5265	0.808767		110	0.0002	0.03	0.4522	0.7518	0.948039		110	-0.0003	0.0265	0.5151	0.6509	0.98494		110	-0.0104	0.0452	0.2129	1.2456	0.463781		110	-0.0003	-0.0635	0.149	-1.4431	0.676981
111	0.0069	0.0356	0.5089	0.6606	0.932282		111	0.0022	0.0244	0.5001	0.6744	0.95382		111	0.0033	0.051	0.1911	1.3073	0.93654		111	-0.0236	0.0768	0.0341	2.1189	0.169851		111	-0.0003	-0.089	0.0538	-1.9287	0.502615
112	0.009	-0.0502	0.4194	-0.8074	0.90617		112	0.0009	0.0202	0.6107	0.509	0.976261		112	0.0021	0.0139	0.7203	0.358	0.98494		112	0.0056	0.0725	0.0415	2.0381	0.193135		112	0.0037	-0.0905	0.0304	-2.1645	0.41424
113	0.0079	-0.0017	0.9801	-0.0249	0.997248		113	0.0055	0.0244	0.584	0.5476	0.969445		113	0.0022	0.0258	0.5519	0.5949	0.98494		113	0.0108	0.0112	0.7905	0.2656	0.912785		113	0.001	-0.0375	0.3776	-0.8823	0.79987
114	0.0121	0.0177	0.7639	0.3004	0.977792		114	0.0038	0.01	0.8098	0.2407	0.980407		114	0.0016	0.0247	0.5626	0.579	0.98494		114	-0.0166	0.101	0.0084	2.6364	0.0735553		114	-0.0014	-0.046	0.2727	-1.0969	0.74845
115	0.0091	0.0481	0.4056	0.8317	0.894348		115	0.007	0.0193	0.6424	0.4644	0.976261		115	0.004	0.0422	0.3045	1.0268	0.98494		115	-0.0079	0.0551	0.1998	1.2821	0.446948		115	-0.0018	-0.0814	0.038	-2.0748	0.444419
116	0.0035	0.0549	0.3021	1.0319	0.882214		116	0.0032	-0.0141	0.7162	-0.3635	0.976471		116	-0.0039	0.014	0.7266	0.3497	0.98494		116	-0.0131	0.081	0.0174	2.3779	0.110498		116	-0.006	-0.0362	0.3503	-0.934	0.783687
117	0.0074	0.0353	0.4911	0.6886	0.925935		117	0.0054	-0.0017	0.963	-0.0465	0.99049		117	0.0075	0.0167	0.6532	0.4493	0.98494		117	-0.0103	0.0281	0.4333	0.7835	0.692344		117	0.0032	-0.1227	0.0022	-3.0578	0.100972
118	0.0087	-0.083	0.173	-1.3626	0.867353		118	-0.0015	-0.0219	0.5764	-0.5587	0.969445		118	-0.0016	-0.0166	0.6723	-0.423	0.98494		118	0.0284	0.0827	0.0326	2.1365	0.166121		118	0.0028	-0.0068	0.8761	-0.1559	0.970659
119	0.0115	-0.1143	0.0909	-1.6906	0.783599		119	0.0039	-0.0215	0.6198	-0.4961	0.976261		119	-0.0014	-0.0159	0.7205	-0.3578	0.98494		119	0.0362	0.0404	0.2752	1.0911	0.531627		119	-0.0025	0.0377	0.3944	0.8516	0.815134
120	0.0027	-0.0187	0.7715	-0.2904	0.979049		120	0.0092	-0.0478	0.2579	-1.1314	0.846112		120	0.0086	-0.0466	0.2675	-1.1089	0.978719		120	0.0006	0.0529	0.1197	1.556	0.349388		120	0.0008	0.0666	0.1136	1.582	0.630007
121	0.0022	-0.0293	0.6263	-0.487	0.96498		121	0.0099	-0.0342	0.3804	-0.8771	0.937099		121	0.0091	-0.0317	0.4092	-0.8253	0.98494		121	-0.0016	0.0574	0.0862	1.7158	0.289728		121	0.002	0.0316	0.419	0.8082	0.827432
122	0.0097	0.0139	0.7875	0.2695	0.979049		122	0.0116	0.0143	0.6832	0.4082	0.976471		122	0.0087	0.0165	0.6069	0.5144	0.98494		122	-0.0113	-0.0143	0.6619	-0.4374	0.840725		122	8.3646e-05	-0.056	0.1237	-1.5396	0.653352
123	0.0045	0.0071	0.8879	0.1409	0.979049		123	0.0073	0.0086	0.7981	0.2558	0.976471		123	0.0037	0.0219	0.4938	0.6842	0.98494		123	-0.0103	0.0296	0.326	0.9822	0.588746		123	0.0035	-0.0662	0.0642	-1.8507	0.554871
124	0.0085	-0.1184	0.024	-2.2567	0.656857		124	0.0083	-0.041	0.3055	-1.0247	0.90324		124	0.0037	-0.0356	0.3599	-0.9156	0.98494		124	0.0028	0.0776	0.0157	2.416	0.105539		124	0.0019	-0.0035	0.9282	-0.0901	0.975614
125	0.0028	-0.0697	0.1957	-1.2939	0.867353		125	0.0039	-0.012	0.7642	-0.2999	0.976471		125	-0.0014	-0.0078	0.84	-0.2019	0.98494		125	0.0017	0.0519	0.1119	1.5897	0.332305		125	0.001	-0.0121	0.7522	-0.3158	0.941545
126	-0.0017	-0.067	0.2083	-1.2583	0.882214		126	0.0005	-0.0184	0.652	-0.451	0.976261		126	-0.0065	-0.0058	0.8877	-0.1412	0.98494		126	-0.008	0.0771	0.0167	2.3923	0.108023		126	0.0012	-0.0052	0.894	-0.1333	0.975339
127	4.5381e-05	-0.0577	0.2699	-1.1032	0.882214		127	0.0015	-0.0087	0.8268	-0.2188	0.982917		127	-0.0057	-0.0039	0.9235	-0.096	0.993431		127	-0.009	0.073	0.0156	2.4172	0.105539		127	-0.0009	-0.0015	0.9693	-0.0385	0.988612
128	0.0023	-0.0926	0.1425	-1.4665	0.842137		128	0.0096	-0.0744	0.0819	-1.7399	0.599681		128	0.0071	-0.0416	0.3558	-0.9234	0.98494		128	0.0045	0.1222	0.0036	2.9152	0.04356		128	0.0083	-0.0497	0.2669	-1.1103	0.74845
129	0.0062	-0.1298	0.0226	-2.2801	0.656857		129	0.0044	-0.0549	0.2143	-1.2417	0.801217		129	0.0017	-0.0261	0.5671	-0.5724	0.98494		129	0.0007	0.1117	0.0015	3.1697	0.02662		129	0.012	-0.1071	0.0113	-2.5346	0.259316
130	0.009	-0.0316	0.5705	-0.5672	0.94692		130	0.0123	0.0044	0.9067	0.1172	0.982917		130	0.0137	-0.0051	0.8875	-0.1415	0.98494		130	-0.008	-0.0309	0.3174	-0.9997	0.578102		130	-0.0121	0.0187	0.604	0.5187	0.907363
131	0.0043	0.0257	0.6253	0.4884	0.96498		131	0.0102	0.0298	0.3923	0.8555	0.937099		131	0.0103	0.0203	0.5446	0.6058	0.98494		131	-0.0013	-0.0471	0.1187	-1.5603	0.347995		131	-0.0073	0.0263	0.4663	0.7286	0.849582
132	0.0081	-0.0341	0.5628	-0.5787	0.946095		132	0.0101	0.0187	0.6384	0.47	0.976261		132	0.009	0.0181	0.6558	0.4457	0.98494		132	0.004	-0.0293	0.4152	-0.8149	0.678908		132	-0.0026	-0.0632	0.1573	-1.4143	0.676981
133	0.0072	0.0012	0.9859	0.0176	0.997248		133	0.0081	0.0056	0.8983	0.1279	0.982917		133	0.005	0.013	0.7708	0.2913	0.98494		133	0.0071	-0.0176	0.6728	-0.4224	0.844514		133	-0.0058	-0.0117	0.805	-0.2469	0.954632
134	0.008	-0.1369	0.0074	-2.6774	0.462609		134	0.0099	-0.0554	0.1575	-1.4136	0.746023		134	0.0084	-0.0532	0.1739	-1.3599	0.93654		134	-0.0105	0.0316	0.2708	1.1011	0.525415		134	-0.0061	0.0573	0.184	1.3286	0.69335
135	0.005	-0.1149	0.0238	-2.26	0.656857		135	0.0026	-0.0259	0.495	-0.6824	0.95382		135	-0.001	-0.0253	0.5121	-0.6556	0.98494		135	-0.0073	0.013	0.6581	0.4426	0.840725		135	-0.0068	0.051	0.2118	1.2487	0.706531
136	0.0023	-0.0663	0.3059	-1.0239	0.885264		136	0.0048	-0.0251	0.5622	-0.5796	0.966781		136	0.0056	-0.0258	0.548	-0.6008	0.98494		136	-0.0001	0.0209	0.6424	0.4644	0.831746		136	0.0035	0.1294	0.0029	2.9815	0.113526
137	-0.001	0.0109	0.8311	0.2133	0.979049		137	0.0057	0.0134	0.7228	0.3547	0.976471		137	0.0036	0.0365	0.311	1.0132	0.98494		137	-0.0079	0.0034	0.9222	0.0976	0.974939		137	-0.0102	0.0642	0.1157	1.573	0.63168
138	-0.0079	0.0839	0.0823	1.7377	0.783599		138	-0.0049	0.0665	0.0512	1.9494	0.497425		138	-0.0077	0.0948	0.0033	2.9413	0.392962		138	-0.0021	-0.0152	0.6561	-0.4453	0.840725		138	-0.0046	0.0418	0.2794	1.0816	0.751371
139	-0.0045	0.0592	0.2345	1.1888	0.882214		139	-0.0035	0.0533	0.139	1.4794	0.696292		139	-0.0057	0.0818	0.0172	2.3821	0.5324		139	-0.0005	-0.03	0.4371	-0.7772	0.695042		139	-0.0097	0.0251	0.507	0.6636	0.865915
140	-0.0105	0.1222	0.0165	2.3982	0.588		140	-0.0074	0.0751	0.0354	2.1039	0.404892		140	-0.0097	0.0998	0.0039	2.8855	0.392962		140	-0.003	-0.0257	0.5087	-0.6609	0.750401		140	-0.0071	0.0003	0.9943	0.0071	0.997799
141	-0.0058	0.0337	0.526	0.6341	0.941011		141	-0.0013	0.0099	0.7829	0.2756	0.976471		141	-0.0051	0.0221	0.5266	0.6333	0.98494		141	0.009	-0.0153	0.6835	-0.4077	0.853231		141	-0.0076	0.0083	0.8232	0.2234	0.956925
142	-0.0022	0.0582	0.2529	1.1434	0.882214		142	0.0031	0.0632	0.075	1.7804	0.578761		142	-0.0012	0.0703	0.0402	2.0514	0.66057		142	-0.0039	-0.0439	0.1846	-1.3266	0.424817		142	0.0013	-0.0157	0.6821	-0.4096	0.921472
143	-0.0056	0.0614	0.2431	1.1672	0.882214		143	-0.0033	0.0287	0.4189	0.8083	0.942624		143	-0.0085	0.0492	0.1581	1.4115	0.935249		143	0.0042	-7.6019e-05	0.9985	-0.0019	1		143	-0.0098	0.0126	0.734	0.3398	0.935517
144	0.0017	-0.0019	0.97	-0.0375	0.997248		144	-0.0034	-0.0155	0.6677	-0.4293	0.976261		144	-0.0114	0.0125	0.7233	0.3541	0.98494		144	0.012	0.003	0.9293	0.0887	0.977818		144	-0.006	0.0383	0.2797	1.081	0.751371
145	0.0013	0.0568	0.5531	0.5931	0.944624		145	-0.0015	-0.0147	0.8168	-0.2317	0.981192		145	-0.0041	-0.0159	0.8073	-0.2439	0.98494		145	-0.0008	0.0915	0.1113	1.5922	0.332006		145	0.0034	0.0754	0.322	0.9903	0.777854
146	0.0007	-0.0269	0.593	-0.5345	0.950206		146	0.0004	-0.0318	0.36	-0.9153	0.935073		146	-0.005	-0.0007	0.9829	-0.0215	0.997895		146	0.0063	0.0016	0.9624	0.0472	0.990124		146	-0.0022	0.0281	0.4058	0.8313	0.823353
147	-0.0056	0.1161	0.0233	2.2691	0.656857		147	-0.0038	0.0222	0.545	0.6052	0.963517		147	-0.0084	0.0463	0.1886	1.3146	0.93654		147	-0.0028	0.0153	0.6144	0.5038	0.814593		147	-0.0028	-0.0042	0.9156	-0.1059	0.975614
148	-0.0065	0.131	0.0114	2.5306	0.5415		148	0.0077	0.0315	0.3945	0.8515	0.937099		148	0.0065	0.0509	0.1356	1.4922	0.909628		148	-0.0109	-0.01	0.755	-0.312	0.887725		148	-0.0054	0.0279	0.4734	0.7169	0.853385
149	-0.0082	0.1143	0.0203	2.3217	0.656857		149	-0.0035	0.0296	0.4112	0.8217	0.940273		149	-0.0047	0.0398	0.2531	1.1429	0.968775		149	0.004	0.006	0.8378	0.2047	0.933032		149	-0.0004	-0.0096	0.8119	-0.238	0.956318
150	-0.0098	0.1364	0.005	2.809	0.415625		150	-0.0006	0.0203	0.6046	0.5177	0.976261		150	-0.0045	0.0389	0.2851	1.069	0.98494		150	-0.0127	0.0001	0.9973	0.0034	0.999753		150	0.0008	-0.0125	0.7526	-0.3153	0.941545
151	-0.0082	0.0872	0.0819	1.7396	0.783599		151	7.5153e-05	0.0341	0.3302	0.9738	0.911818		151	-0.0001	0.0446	0.1771	1.3497	0.93654		151	-0.004	-0.0257	0.4203	-0.8059	0.683864		151	-0.0065	0.0256	0.4987	0.6765	0.862903
152	-0.0076	0.1276	0.008	2.6534	0.462609		152	0.0022	0.0135	0.7315	0.3432	0.976471		152	-0.0008	0.0241	0.5118	0.6561	0.98494		152	-0.0134	0.0165	0.5936	0.5336	0.807437		152	-0.002	-0.0155	0.7171	-0.3624	0.929499
153	-0.0117	0.1296	0.0107	2.552	0.532		153	7.5536e-05	0.0458	0.2634	1.1183	0.848875		153	-0.0002	0.0444	0.2502	1.15	0.968775		153	-0.018	-0.0595	0.1104	-1.5965	0.331105		153	-0.0031	-0.0167	0.6734	-0.4215	0.920108
154	-0.0087	0.0907	0.0629	1.86	0.783599		154	0.0025	0.0538	0.1305	1.512	0.690653		154	0.0017	0.0587	0.0874	1.7094	0.808767		154	-0.0167	-0.0536	0.0585	-1.8923	0.23493		154	-0.007	0.0353	0.3215	0.9914	0.777854
155	-0.0099	0.1342	0.008	2.6508	0.462609		155	0.0045	0.0243	0.5502	0.5974	0.96606		155	0.0001	0.0281	0.472	0.7192	0.98494		155	-0.0185	-0.0316	0.3689	-0.8984	0.635062		155	-0.0071	-0.0253	0.5618	-0.5801	0.890491
156	-0.004	0.067	0.1557	1.4198	0.853053		156	0.0053	0.0618	0.1085	1.6052	0.652132		156	0.0051	0.0581	0.1198	1.5554	0.871522		156	-0.021	-0.1246	0.001	-3.3005	0.0198657		156	-0.0017	-0.0552	0.1975	-1.2887	0.695116
157	-0.0085	0.0526	0.2949	1.0474	0.882214		157	-0.0035	0.0299	0.3821	0.8741	0.937099		157	-0.006	0.037	0.2613	1.1234	0.968775		157	-0.0105	-0.0345	0.2328	-1.1931	0.487963		157	-0.0056	0.0361	0.345	0.9443	0.783687
158	-0.0044	0.0556	0.2449	1.1628	0.882214		158	0.0036	0.047	0.1735	1.3609	0.767204		158	0.0017	0.0474	0.1775	1.3484	0.93654		158	-0.0175	-0.1073	0.0013	-3.2191	0.0243704		158	-0.0083	-0.0083	0.8432	-0.1978	0.960873
159	-0.0034	0.0267	0.5916	0.5365	0.950206		159	0.0002	0.0111	0.7562	0.3105	0.976471		159	0.0002	0.0057	0.873	0.1599	0.98494		159	-0.012	-0.045	0.1559	-1.4189	0.395817		159	-0.0015	-0.0136	0.7342	-0.3396	0.935517
160	-0.0059	-0.0045	0.9219	-0.098	0.986461		160	-0.0027	-0.0037	0.9135	-0.1086	0.982917		160	-0.0012	-0.0073	0.8322	-0.2119	0.98494		160	-0.0152	-0.0103	0.72	-0.3585	0.867258		160	-0.0068	0.0106	0.7871	0.2701	0.952735
161	-0.0051	0.0031	0.9508	0.0616	0.99511		161	-0.0023	-0.0012	0.9741	-0.0325	0.992747		161	-0.0029	0.0036	0.9193	0.1013	0.993431		161	-0.0056	-0.0358	0.2359	-1.1852	0.490456		161	-0.0046	0.0213	0.5955	0.531	0.901484
162	0.0073	-0.003	0.9571	-0.0538	0.99511		162	0.0013	0.0315	0.4091	0.8255	0.940273		162	0.0013	0.0274	0.4731	0.7174	0.98494		162	0.0049	-0.0414	0.2545	-1.1396	0.502231		162	0.004	0.0531	0.1751	1.3559	0.69335
163	0.0023	-0.0475	0.4376	-0.7763	0.9177		163	0.0082	-0.0393	0.3394	-0.9554	0.919281		163	0.0068	-0.0201	0.6147	-0.5034	0.98494		163	-0.0169	0.0677	0.0536	1.9298	0.224345		163	-0.0055	0.0176	0.6754	0.4187	0.92012
164	0.0036	0.0132	0.8143	0.2349	0.979049		164	-0.003	0.0673	0.0721	1.7987	0.578761		164	-0.0007	0.0553	0.1494	1.4417	0.924306		164	0.0023	-0.0607	0.1049	-1.6217	0.32653		164	-0.0007	0.0715	0.0812	1.7435	0.594471
165	0.0021	-0.0464	0.4536	-0.7495	0.9177		165	0.0024	-0.0566	0.1924	-1.3035	0.773419		165	-0.0041	-0.0312	0.449	-0.7571	0.98494		165	0.0051	0.1111	0.006	2.7504	0.058292		165	-0.0123	-0.0483	0.2325	-1.194	0.718192
166	0.0028	-0.0325	0.6055	-0.5164	0.959658		166	0.0057	-0.0377	0.3987	-0.8439	0.937099		166	-0.0005	-0.0191	0.6564	-0.4449	0.98494		166	0.0004	0.0827	0.051	1.9513	0.218971		166	-0.0142	-0.0294	0.4831	-0.7014	0.853385
167	0.003	-0.0256	0.6736	-0.4212	0.966286		167	0.0033	-0.02	0.6425	-0.4642	0.976261		167	-0.0026	-0.0026	0.9496	-0.0633	0.993431		167	0.0025	0.0792	0.0556	1.9139	0.229113		167	-0.012	-0.0402	0.3206	-0.9932	0.777854
168	0.0021	-0.0122	0.8183	-0.2297	0.979049		168	0.0136	-0.0034	0.9214	-0.0987	0.984492		168	0.0093	0.0028	0.9329	0.0842	0.993431		168	-0.0069	0.0225	0.4897	0.6908	0.734826		168	-0.0057	0.0038	0.9239	0.0955	0.975614
169	0.005	-0.0175	0.7613	-0.3038	0.977792		169	0.0099	-0.0611	0.165	-1.3883	0.753474		169	0.0018	-0.0158	0.7135	-0.3671	0.98494		169	-0.011	0.0661	0.0956	1.6666	0.313408		169	-0.0089	-0.0979	0.0213	-2.3022	0.345735
170	0.005	-0.0681	0.2225	-1.22	0.882214		170	0.0004	-0.047	0.229	-1.2029	0.824003		170	-0.0045	-0.0307	0.4228	-0.8015	0.98494		170	0.0082	0.1214	0.0008	3.3686	0.0169016		170	-0.0102	-0.0589	0.117	-1.5677	0.633298
171	0.0055	-0.0532	0.3532	-0.9284	0.893172		171	0.0038	-0.0284	0.4859	-0.6969	0.95382		171	-0.0007	-0.0186	0.6435	-0.4629	0.98494		171	0.0036	0.0922	0.0158	2.4139	0.105677		171	-0.0122	-0.0424	0.2761	-1.089	0.74845
172	0.0019	-0.1002	0.1508	-1.4369	0.847945		172	-0.0055	-0.0263	0.5494	-0.5987	0.96606		172	-0.0101	-0.008	0.8597	-0.1768	0.98494		172	0.0044	0.0507	0.2432	1.167	0.493503		172	0.0056	7.5489e-05	0.9987	0.0016	0.999751
173	-0.0024	-0.062	0.2143	-1.2419	0.882214		173	-0.0096	-0.0768	0.0368	-2.0881	0.408173		173	-0.0115	-0.0529	0.1404	-1.4742	0.920554		173	0.0108	0.1029	0.006	2.7462	0.058292		173	0.0071	-0.0719	0.0934	-1.6779	0.594811
174	-0.002	-0.0711	0.1487	-1.4441	0.847945		174	-0.0079	-0.0592	0.1122	-1.5885	0.652132		174	-0.0059	-0.0543	0.1529	-1.4295	0.925045		174	0.0144	0.0646	0.0491	1.9675	0.212873		174	0.0112	-0.0585	0.1176	-1.5648	0.633298
175	-0.0056	0.0536	0.2586	1.1297	0.882214		175	0.0038	0.0251	0.4611	0.737	0.948039		175	0.0038	0.0232	0.4834	0.7009	0.98494		175	-0.006	-0.0527	0.107	-1.6116	0.329215		175	0.0066	-0.1083	0.0009	-3.318	0.06655
176					0.870585		176	-0.0036	0.0943	0.7363	0.3368	0.976471		176	-0.0035	0.0899	0.7231	0.3543	0.98494		176	0.0055	-0.2426	0.6836	-0.4075	0.853231		176	-0.0008	-0.0596	0.9004	-0.1251	0.975614
177	-0.0046(0.0051)	0.062(0.0483)	0.199	1.2845	0.975929		177	0.0069	0.0306	0.391	0.8579	0.937099		177	0.0035	0.0532	0.1224	1.5447	0.871522		177	-0.0125	-0.0214	0.5171	-0.6478	0.757996		177	-0.0038	0.0257	0.4322	0.7854	0.832501
178	-0.0041(0.0049)	-0.0212(0.057)	0.7103	-0.3714	0.918927		178	-0.0109	-0.0291	0.4568	-0.7442	0.948039		178	-0.0083	-0.0334	0.3875	-0.8642	0.98494		178	0.0111	0.0406	0.1985	1.2859	0.445537		178	0.0046	-0.0198	0.6268	-0.4863	0.907448
179	0.0011(0.0049)	-0.0424(0.0575)	0.4603	-0.7384	NA		179	-0.0021	-0.0631	0.11	-1.5983	0.652132		179	-0.0042	-0.0582	0.1423	-1.4671	0.923909		179	0.0158	0.0633	0.0662	1.8369	0.245438		179	-0.0033	0.0525	0.1738	1.3601	0.69335
180	-0.0069(0.0049)	nan(nan)	nan	nan	0.977792		180	-0.0093	nan	nan	nan	NA		180	-0.0103	nan	nan	nan	NA		180	0.0048	nan	nan	nan	NA		180	0.0028	nan	nan	nan	NA
181	0.0005(0.0047)	0.017(0.0572)	0.7664	0.2971	0.979049		181	0.0086	-0.0545	0.1634	-1.3936	0.753466		181	0.0086	-0.06	0.1383	-1.4821	0.920386		181	-0.0121	0.0179	0.6083	0.5125	0.814593		181	0.0001	-0.0366	0.4255	-0.797	0.829599
182	-0.0008(0.0046)	-0.0069(0.05)	0.8901	-0.1382	0.943528		182	0.005	-0.0045	0.8982	-0.128	0.982917		182	0.0007	-0.002	0.9506	-0.062	0.993431		182	-0.0082	0.0549	0.0728	1.7942	0.257704		182	-0.0009	-0.0189	0.5901	-0.5387	0.900293
183	0.0012(0.0047)	-0.0422(0.0673)	0.5304	-0.6273	0.966286		183	0.0026	-0.0076	0.8487	-0.1908	0.982917		183	-0.0002	0.0024	0.9526	0.0594	0.993431		183	0.0009	-0.0029	0.9424	-0.0722	0.983438		183	-0.0013	0.0409	0.4178	0.8102	0.827432
184	0.004(0.0046)	-0.0236(0.0541)	0.6621	-0.437	0.867353		184	0.0022	0.0168	0.6559	0.4455	0.976261		184	-0.0013	0.0138	0.7156	0.3643	0.98494		184	0.0048	-0.017	0.6499	-0.4539	0.8365		184	-0.0082	0.0915	0.0334	2.1274	0.431606
185	0.0084(0.0049)	-0.0755(0.0562)	0.1786	-1.3451	0.977792		185	0.0089	-0.0166	0.6604	-0.4394	0.976261		185	0.0049	-0.0068	0.8602	-0.1761	0.98494		185	-0.0036	-0.0209	0.5384	-0.6152	0.768071		185	-0.0126	0.116	0.0037	2.9036	0.136797
186	-0.0008(0.0048)	-0.016(0.0534)	0.7646	-0.2994	0.882214		186	-0.0037	-0.0029	0.9425	-0.0722	0.989925		186	-0.0035	0.0003	0.9929	0.0089	0.999861		186	0.0143	0.0461	0.1232	1.5414	0.352643		186	-0.0033	0.002	0.9553	0.056	0.984899
187	-0.0018(0.0053)	0.0657(0.0619)	0.2888	1.0607	0.867353		187	0.0073	-0.0258	0.5451	-0.6051	0.963517		187	0.0051	-0.0113	0.7864	-0.271	0.98494		187	0.0007	0.0756	0.0712	1.8044	0.254068		187	-0.0183	-0.0517	0.2616	-1.1225	0.742976
188	-0.0038(0.0053)	0.1527(0.1107)	0.1677	1.3797	0.882214		188	0.0008	0.072	0.3121	1.0109	0.90324		188	-0.002	0.0905	0.1895	1.312	0.93654		188	0.0048	-0.0967	0.1577	-1.4128	0.395817		188	-0.0041	-0.052	0.4523	-0.7516	0.839625
189	0.0084(0.0048)	-0.0568(0.0551)	0.3024	-1.0314	0.966286		189	0.0115	-0.0894	0.0356	-2.1019	0.404892		189	0.0078	-0.0648	0.136	-1.4909	0.909628		189	-0.0038	0.0824	0.0157	2.4165	0.105539		189	-0.0085	-0.0975	0.0227	-2.2787	0.359687
190	0.0012(0.005)	-0.0226(0.0507)	0.6565	-0.4447	0.882214		190	-0.0006	0.0088	0.8043	0.2478	0.976471		190	-0.0024	0.0008	0.9833	0.0209	0.997895		190	0.0103	0.0597	0.0607	1.8753	0.238324		190	-0.0097	0.0025	0.9443	0.0699	0.980393
191	-0.0032(0.0048)	-0.0574(0.05)	0.2507	-1.1486	0.977792		191	-0.0104	-0.0767	0.0347	-2.1118	0.404892		191	-0.0139	-0.0458	0.2032	-1.2725	0.947468		191	0.0125	0.1035	0.005	2.8084	0.0515891		191	0.0077	-0.0618	0.1504	-1.4382	0.676981
192	-0.0104(0.0047)	-0.0228(0.0731)	0.7554	-0.3115	0.954358		192	-0.0072	-0.0243	0.6144	-0.5038	0.976261		192	-0.0084	0.0073	0.8779	0.1536	0.98494		192	0.0137	-0.0035	0.9376	-0.0783	0.980319		192	0.0055	-0.1363	0.0128	-2.4905	0.26828
193	-0.008(0.0051)	0.0258(0.0494)	0.6006	0.5236	0.6965		193	-0.0109	0.0252	0.4718	0.7196	0.948039		193	-0.0147	0.0388	0.2579	1.1315	0.968775		193	0.0221	-0.0125	0.7199	-0.3586	0.867258		193	0.0018	0.028	0.3998	0.842	0.822172
194	-0.0079(0.0053)	0.1099(0.0522)	0.0353	2.1047	0.90617		194	0.0016	0.0295	0.4222	0.8027	0.942624		194	-0.0051	0.0603	0.087	1.7113	0.808767		194	-0.0099	-0.0519	0.1381	-1.4828	0.377982		194	-0.0048	-0.0103	0.777	-0.2832	0.947058
195	0.001(0.0049)	0.0422(0.0521)	0.4183	0.8094	0.894348		195	0.0063	0.0231	0.4988	0.6765	0.95382		195	0.0047	0.0173	0.6116	0.5078	0.98494		195	-0.0049	-0.0084	0.7964	-0.258	0.915379		195	-0.0063	-0.0241	0.5336	-0.6226	0.882759
196	0.0018(0.0048)	-0.038(0.0459)	0.4073	-0.8287	0.867353		196	0.0093	-0.0096	0.7625	-0.3022	0.976471		196	0.0041	-0.0051	0.8657	-0.1691	0.98494		196	-0.0029	0.0476	0.0522	1.9417	0.221411		196	0.0031	-0.0199	0.5628	-0.5787	0.890491
197	-0.0004(0.005)	-0.0635(0.0468)	0.1749	-1.3568	0.783599		197	0.0067	-0.0285	0.3848	-0.8691	0.937099		197	0.0019	-0.0156	0.5963	-0.5297	0.98494		197	-0.0089	0.0494	0.0826	1.7359	0.281178		197	-0.0091	0.0552	0.156	1.4187	0.676981
198	0.0032(0.0051)	-0.0901(0.0534)	0.0916	-1.6871	0.96498		198	0.0117	-0.0306	0.3504	-0.9338	0.932765		198	0.0088	-0.0197	0.5284	-0.6305	0.98494		198	0.0014	0.0174	0.5528	0.5936	0.777777		198	-0.0069	0.015	0.6909	0.3977	0.924209
199	0.0057(0.005)	-0.027(0.0545)	0.6205	-0.4952	0.977405		199	0.0129	-0.0054	0.887	-0.1421	0.982917		199	0.0155	-0.0188	0.6293	-0.4828	0.98494		199	-0.0089	-0.0112	0.7383	-0.3342	0.880535		199	-0.0089	-0.0068	0.8633	-0.1721	0.967664
200	0.0039(0.0051)	-0.0213(0.0584)	0.7153	-0.3647	0.882214		200	0.0095	-0.0339	0.4404	-0.7715	0.948039		200	0.0091	-0.0442	0.2918	-1.0542	0.98494		200	0.0119	-0.0411	0.3753	-0.8865	0.642062		200	-0.0021	0.0341	0.3896	0.8603	0.811514
201	0.0054(0.0049)	-0.0726(0.0612)	0.235	-1.1875	0.893469		201	0.0164	-0.0342	0.4371	-0.7771	0.948039		201	0.014	-0.0232	0.6	-0.5244	0.98494		201	-0.024	-0.0019	0.9588	-0.0517	0.990124		201	-0.0055	0.0956	0.0486	1.9722	0.486365
202	-0.0001(0.0052)	0.0472(0.0536)	0.3786	0.8805	0.882214		202	0.0056	0.0647	0.0774	1.7658	0.578761		202	0.0059	0.0688	0.0567	1.9055	0.715565		202	0.0003	-0.0336	0.356	-0.9229	0.620901		202	-9.1063e-05	-0.0474	0.184	-1.3286	0.69335
203	0.0009(0.0048)	-0.0994(0.0966)	0.3031	-1.0299	0.977405		203	0.0151	-0.186	0.0028	-2.9902	0.1331		203	0.0151	-0.1899	0.0024	-3.0398	0.31944		203	-0.0168	0.118	0.0176	2.3747	0.110498		203	2.3636e-05	-0.0187	0.7438	-0.3268	0.938002
204	-0.0003(0.0049)	-0.0206(0.0604)	0.7328	-0.3414	0.94692		204	0.0027	-0.0541	0.2191	-1.229	0.812318		204	-0.0004	-0.0272	0.5247	-0.6361	0.98494		204	0.003	-0.0025	0.9447	-0.0694	0.984171		204	0.0003	-0.0588	0.1872	-1.319	0.69335
205	-0.0019(0.0049)	0.0387(0.0677)	0.5678	0.5714	0.790574		205	0.0029	-0.0629	0.1345	-1.4964	0.696292		205	-0.0012	-0.044	0.2946	-1.048	0.98494		205	-0.0007	0.0848	0.019	2.3456	0.117079		205	0.0031	0.0209	0.6702	0.4259	0.918678
206	0.008(0.0047)	-0.0893(0.0564)	0.113	-1.5849	0.977405		206	0.0048	-0.0715	0.1036	-1.6276	0.641356		206	-0.0024	-0.0325	0.4507	-0.7543	0.98494		206	-0.0118	0.104	0.004	2.8785	0.0455043		206	-0.0068	-0.092	0.0366	-2.0905	0.442468
207	0.0008(0.005)	-0.0185(0.0519)	0.7214	-0.3566	0.853053		207	-0.0037	0.019	0.5935	0.5338	0.975245		207	-0.0049	0.0107	0.7658	0.2979	0.98494		207	0.0101	0.0556	0.0944	1.6727	0.311006		207	-0.0109	0.0058	0.8711	0.1623	0.969427
208	-0.0003(0.0048)	-0.0727(0.0512)	0.1552	-1.4213	0.979049		208	-0.0079	-0.0818	0.0317	-2.1479	0.390673		208	-0.0082	-0.0658	0.0714	-1.8032	0.768577		208	0.0088	0.1067	0.0067	2.7137	0.0632461		208	0.0058	-0.0758	0.0855	-1.7194	0.594471
209	-0.0072(0.0048)	0.0213(0.0775)	0.7835	0.2747	0.979049		209	-0.0048	0.0004	0.9938	0.0077	0.999054		209	-0.0009	-0.0121	0.7985	-0.2553	0.98494		209	0.0179	-0.0218	0.6665	-0.4309	0.842461		209	0.0058	-0.1217	0.017	-2.3862	0.330015
210	-0.007(0.0057)	0.0121(0.0576)	0.8332	0.2106	0.532		210	-0.009	0.0038	0.9209	0.0993	0.984492		210	-0.012	0.017	0.6423	0.4644	0.98494		210	0.023	0.0105	0.7809	0.2781	0.906983		210	0.0013	0.062	0.0977	1.6563	0.607657
211	-0.0101(0.0053)	0.1332(0.0523)	0.0108	2.5482	0.977405		211	0.005	0.0311	0.4066	0.8298	0.940273		211	-0.0021	0.0672	0.0611	1.8729	0.73265		211	-0.0098	-0.0691	0.0503	-1.9572	0.216664		211	-0.0023	-0.0362	0.3218	-0.9908	0.777854
212	0.0029(0.005)	0.018(0.0497)	0.7166	0.363	0.943528		212	0.0093	-0.0077	0.8046	-0.2473	0.976471		212	0.007	0.0005	0.988	0.0151	0.998503		212	-0.0002	-0.0046	0.8822	-0.1482	0.957755		212	-0.0052	0.0217	0.5234	0.6381	0.872989
213	0.0037(0.0048)	-0.029(0.046)	0.5287	-0.6299	0.882214		213	0.0105	-0.0019	0.9529	-0.0591	0.990094		213	0.0038	0.0069	0.8215	0.2256	0.98494		213	-0.007	0.0444	0.0809	1.7453	0.278237		213	0.0018	-0.0133	0.7148	-0.3654	0.929499
214	-0.0011(0.0048)	-0.0558(0.046)	0.2251	-1.213	0.882214		214	0.0102	-0.0346	0.2929	-1.0518	0.887837		214	0.0038	-0.0236	0.4319	-0.7859	0.98494		214	-0.0122	0.0594	0.0325	2.1376	0.166121		214	-0.0121	0.0717	0.0686	1.8212	0.57789
215	0.0009(0.0053)	-0.0651(0.0529)	0.2186	-1.2302	0.882214		215	0.0092	-0.0375	0.2591	-1.1286	0.846112		215	0.0073	-0.0256	0.4187	-0.8088	0.98494		215	-0.0022	0.0415	0.1324	1.5047	0.366924		215	-0.002	-0.0011	0.9757	-0.0304	0.99009
216	0.0007(0.0048)	0.0557(0.0522)	0.2864	1.0661	0.950206		216	0.0113	0.0081	0.8147	0.2344	0.981192		216	0.0096	0.0057	0.8731	0.1597	0.98494		216	-0.0038	-0.0155	0.6566	-0.4446	0.840725		216	-0.0055	-0.0068	0.8531	-0.1851	0.964441
217	-0.0004(0.0052)	0.0328(0.0598)	0.5838	0.5478	0.882214		217	0.0035	-0.013	0.7565	-0.3101	0.976471		217	-0.0002	-0.01	0.8098	-0.2407	0.98494		217	0.0109	-0.011	0.8122	-0.2376	0.922509		217	0.0002	0.02	0.6418	0.4651	0.91558
218	0.0044(0.005)	-0.0623(0.0536)	0.2449	-1.1628	0.78378		218	0.0071	0.003	0.9344	0.0823	0.989151		218	0.0015	0.0129	0.7231	0.3543	0.98494		218	-0.0248	-0.0127	0.7098	-0.3721	0.863633		218	-0.0083	0.0877	0.0392	2.0619	0.444419
219	-0.0017(0.005)	0.0866(0.0516)	0.0932	1.6787	0.882214		219	0.0068	0.0573	0.1	1.6448	0.635506		219	0.008	0.0646	0.0593	1.8859	0.71753		219	-0.0047	-0.0246	0.4793	-0.7074	0.729918		219	0.0038	-0.0559	0.118	-1.5634	0.633298
220	0.0024(0.0049)	-0.1062(0.0941)	0.2591	-1.1285	0.979049		220	0.0141	-0.1641	0.0107	-2.5507	0.249854		220	0.0138	-0.1476	0.0198	-2.3293	0.543048		220	0.0042	0.0007	0.9887	0.0141	0.998351		220	-0.0088	0.1154	0.1077	1.6085	0.616997
221	-0.0024(0.0047)	0.0146(0.0588)	0.8032	0.2492	0.979049		221	-6.4483e-05	-0.0349	0.4209	-0.8049	0.942624		221	-0.002	-0.0135	0.7509	-0.3175	0.98494		221	-0.0042	0.0044	0.9092	0.114	0.968649		221	-0.0003	-0.0919	0.0468	-1.9882	0.482874
222	-0.0034(0.0047)	0.0095(0.0758)	0.9001	0.1256	0.997248		222	-0.0025	-0.0273	0.5957	-0.5306	0.976261		222	-0.0023	-0.0026	0.9567	-0.0543	0.993431		222	0.014	0.0293	0.5085	0.6612	0.750401		222	0.0038	-0.0366	0.5442	-0.6065	0.889729
223	0.0007(0.0052)	0.0007(0.0601)	0.9905	0.0119	0.977405		223	0.0062	-0.0085	0.8409	-0.2007	0.982917		223	0.0031	-0.0093	0.8144	-0.2348	0.98494		223	0.0155	-0.0454	0.3351	-0.9639	0.597079		223	0.0003	-0.0257	0.4898	-0.6907	0.857017
224	0.0049(0.0049)	-0.0207(0.0588)	0.7253	-0.3515	0.997248		224	0.0122	-0.0302	0.4708	-0.7212	0.948039		224	0.0093	-0.0193	0.6438	-0.4625	0.98494		224	0.0036	-0.0344	0.4298	-0.7895	0.690898		224	-0.0018	-0.0297	0.4793	-0.7075	0.853385
225	0.0024(0.0045)	-0.0014(0.0613)	0.9824	-0.0221	0.966286		225	0.0137	-0.0191	0.6738	-0.4209	0.976471		225	0.0133	-0.0187	0.6775	-0.4159	0.98494		225	-0.0063	-0.0379	0.398	-0.8453	0.663001		225	-0.001	-0.0351	0.454	-0.7488	0.839837
226	0.0031(0.0052)	0.0271(0.0648)	0.6763	0.4175	0.921155		226	0.0072	0.0162	0.7076	0.3751	0.976471		226	0.0079	0.0155	0.7097	0.3723	0.98494		226	0.0117	-0.0189	0.6926	-0.3954	0.854356		226	-0.0004	-0.033	0.4282	-0.7923	0.829599
227	-0.0024(0.0048)	0.0545(0.0764)	0.4755	0.7135	0.918927		227	0.0086	0.0142	0.7918	0.264	0.976471		227	0.008	0.0096	0.8625	0.1732	0.98494		227	0.0025	-0.0356	0.4881	-0.6933	0.733853		227	-0.0003	-0.0119	0.8403	-0.2015	0.960034
228	-0.0044(0.0046)	0.0522(0.0725)	0.4713	0.7203	0.885264		228	0.0054	0.0301	0.5664	0.5734	0.968995		228	0.0052	0.0068	0.8986	0.1275	0.992561		228	0.0007	-0.0096	0.8088	-0.2419	0.922462		228	-0.005	0.1077	0.0375	2.0804	0.444419
229	-0.0027(0.0044)	0.0759(0.0756)	0.3155	1.0037	0.99306		229	0.0068	0.0296	0.5766	0.5584	0.969445		229	0.011	-0.0011	0.9833	-0.0209	0.997895		229	-0.0113	0.004	0.928	0.0904	0.977818		229	-0.0021	-0.0055	0.9167	-0.1046	0.975614
230	0.0017(0.0048)	-0.0054(0.071)	0.9393	-0.0761	0.99306		230	0.0124	-0.0319	0.5207	-0.6423	0.956016		230	0.0109	-0.0176	0.7255	-0.3512	0.98494		230	-0.0038	-0.0244	0.6393	-0.4687	0.831746		230	0.0032	-0.0387	0.4502	-0.7551	0.839611
231	0.0029(0.0053)	-0.0049(0.0639)	0.939	-0.0765	0.998254		231	0.0083	-0.044	0.2995	-1.0375	0.892098		231	0.0043	-0.0346	0.4223	-0.8025	0.98494		231	0.0085	-0.0221	0.6012	-0.5226	0.810872		231	-0.0011	-0.0161	0.7134	-0.3673	0.929499
232	0.0021(0.005)	-0.0005(0.0594)	0.993	-0.0088	0.882214		232	0.0114	-0.0156	0.7169	-0.3626	0.976471		232	0.0091	-0.013	0.7568	-0.3096	0.98494		232	0.0063	-0.0409	0.3811	-0.8758	0.646849		232	-0.0004	-0.0275	0.4976	-0.6782	0.862903
233	-0.0019(0.0051)	0.06(0.0581)	0.302	1.0321	0.9177		233	0.0023	0.0046	0.912	0.1105	0.982917		233	-0.0025	0.0022	0.9566	0.0544	0.993431		233	0.0108	-0.0012	0.9798	-0.0254	0.995357		233	-0.0008	-0.01	0.8076	-0.2436	0.954632
234	-0.0002(0.005)	0.0411(0.0539)	0.4464	0.7615	0.92434		234	0.0063	-0.0076	0.8466	-0.1935	0.982917		234	0.0009	-0.0096	0.817	-0.2314	0.98494		234	0.0075	-0.0103	0.787	-0.2702	0.910191		234	-0.0052	0.0076	0.8599	0.1765	0.966661
235	-0.0037(0.0049)	0.0413(0.0592)	0.4852	0.698	0.7448		235	0.0044	0.007	0.8722	0.1609	0.982917		235	0.0002	0.0065	0.8875	0.1414	0.98494		235	0.0043	-0.0094	0.8017	-0.2512	0.919882		235	-0.0053	0.0454	0.3019	1.0324	0.777232
236	0.0004(0.0048)	0.1224(0.0618)	0.0476	1.9806	0.934438		236	-0.0013	0.0613	0.1571	1.4149	0.746023		236	-0.008	0.0652	0.147	1.4504	0.924306		236	0.0202	-0.0523	0.238	-1.1801	0.491541		236	-0.0007	-0.0124	0.7756	-0.2851	0.947058
237	-0.0018(0.005)	-0.0501(0.0772)	0.5164	-0.6489	0.893469		237	0.0068	-0.054	0.2987	-1.0392	0.892098		237	0.0037	-0.0547	0.3013	-1.0335	0.98494		237	-0.0003	0.0159	0.7024	0.3821	0.861351		237	-0.005	0.0813	0.1277	1.5231	0.655811
238	-0.0066(0.0048)	0.0608(0.0691)	0.3788	0.8801	0.882214		238	0.0039	0.0017	0.9724	0.0346	0.992534		238	-0.0012	0.0174	0.7197	0.3588	0.98494		238	-0.0019	0.0218	0.5939	0.5332	0.807437		238	-0.0044	0.1151	0.0175	2.3769	0.330015
239	-0.0055(0.0048)	0.067(0.0634)	0.2905	1.057	0.943528		239	0.0028	0.035	0.4073	0.8287	0.940273		239	-0.0016	0.0432	0.3049	1.0259	0.98494		239	-0.0006	-0.0127	0.707	-0.3759	0.863015		239	-0.0038	0.0824	0.0496	1.9635	0.492669
240	-0.0025(0.0049)	0.0382(0.0624)	0.5407	0.6118	0.975929		240	0.0061	0.0039	0.9336	0.0833	0.989151		240	0.0028	-0.0035	0.942	-0.0728	0.993431		240	0.0081	-0.0206	0.6414	-0.4657	0.831746		240	-0.0012	0.014	0.7685	0.2943	0.945477
241	0.0013(0.005)	0.0223(0.06)	0.71	0.3718	0.893172		241	0.0114	-0.0555	0.1546	-1.4233	0.739444		241	0.0062	-0.0506	0.2089	-1.2566	0.951035		241	0.009	-0.0012	0.9735	-0.0333	0.993467		241	-0.0056	0.0223	0.6355	0.474	0.91162
242	-0.0023(0.0051)	0.0532(0.0559)	0.3415	0.9511	0.977792		242	0.005	0.0015	0.9718	0.0354	0.992534		242	-0.0004	-0.0002	0.9968	-0.004	1		242	0.0098	-0.0089	0.8338	-0.2099	0.932595		242	-0.0035	0.0168	0.687	0.403	0.922585
243	0.0003(0.0054)	-0.0186(0.0603)	0.7579	-0.3083	0.894348		243	0.013	-0.0601	0.1433	-1.4636	0.697444		243	0.0096	-0.0514	0.1924	-1.3035	0.93654		243	-0.0021	0.0258	0.4773	0.7106	0.729376		243	-0.0029	0.0433	0.3249	0.9845	0.777854
244	0.0053(0.0052)	-0.0496(0.0599)	0.407	-0.8292	0.96498		244	0.0125	-0.0484	0.2215	-1.2224	0.816666		244	0.0088	-0.0323	0.4261	-0.7959	0.98494		244	-0.0132	0.0142	0.6913	0.3971	0.854038		244	-0.0099	0.0656	0.1572	1.4146	0.676981
245	0.0026(0.0048)	-0.0256(0.0524)	0.6253	-0.4883	0.882214		245	0.009	0.0314	0.3959	0.8489	0.937099		245	0.014	-0.0155	0.6829	-0.4085	0.98494		245	0.0079	-0.0421	0.2503	-1.1497	0.500976		245	-0.0137	0.0486	0.2683	1.1071	0.74845
246	0.0065(0.0049)	-0.0604(0.0572)	0.2915	-1.0549	0.99511		246	0.0089	-0.0469	0.2358	-1.1856	0.835117		246	0.0062	-0.0505	0.1891	-1.3132	0.93654		246	0.0017	-0.0155	0.6605	-0.4392	0.840725		246	-0.0077	0.0179	0.6846	0.4062	0.921472
247	-0.0065(0.0048)	0.0043(0.0808)	0.9571	0.0538	0.977405		247	-0.0007	0.0093	0.8612	0.1748	0.982917		247	-0.0019	0.0192	0.7132	0.3675	0.98494		247	0.0018	-0.0765	0.1401	-1.4754	0.378242		247	-0.0038	-0.0075	0.8938	-0.1335	0.975339
248	0.0033(0.005)	-0.0227(0.0672)	0.7359	-0.3372	0.882214		248	0.0083	-0.0274	0.5343	-0.6215	0.963517		248	0.0061	-0.0227	0.6047	-0.5176	0.98494		248	0.008	-0.0293	0.463	-0.7339	0.716573		248	-0.0028	-5.8514e-05	0.999	-0.0013	0.999751
249	0.0086(0.005)	-0.0599(0.0575)	0.2974	-1.0419	0.997248		249	0.0158	-0.044	0.284	-1.0713	0.870977		249	0.0189	-0.0623	0.1277	-1.5233	0.879143		249	-0.0076	0.0161	0.6789	0.414	0.849263		249	-0.0091	0.008	0.8464	0.1938	0.961795
250	0.0031(0.0051)	0.0028(0.0602)	0.9633	0.046	0.979049		250	0.0137	-0.0529	0.1927	-1.3027	0.773419		250	0.0097	-0.0094	0.8073	-0.2439	0.98494		250	-0.0066	1.0083e-05	0.9998	0.0003	1		250	-0.0069	0.0398	0.3573	0.9206	0.78738
251	-0.002(0.0048)	0.0168(0.0752)	0.8237	0.2228	0.893172		251	-0.0077	0.0134	0.772	0.2897	0.976471		251	-0.0118	0.0531	0.252	1.1456	0.968775		251	0.0064	0.0246	0.591	0.5374	0.806791		251	0.0033	0.0108	0.8357	0.2074	0.958894
252	0.0035(0.005)	-0.066(0.0736)	0.3696	-0.8973	0.882214		252	0.0023	0.0238	0.6368	0.4722	0.976261		252	0.0043	0.0065	0.8937	0.1336	0.98879		252	0.0089	-0.0287	0.525	-0.6356	0.762366		252	0.0005	-0.0084	0.8559	-0.1816	0.964441
253	0.0037(0.0053)	-0.0803(0.0685)	0.2414	-1.1715	0.950206		253	0.0072	0.0408	0.3344	0.9654	0.917704		253	0.0077	0.0256	0.5604	0.5822	0.98494		253	0.0088	-0.0507	0.1867	-1.3203	0.427707		253	-0.0115	0.082	0.1049	1.6217	0.616997
254	0.0097(0.005)	-0.0315(0.0573)	0.5817	-0.5509	0.946095		254	0.0152	-0.0021	0.956	-0.0552	0.99049		254	0.0191	-0.034	0.4124	-0.8198	0.98494		254	-0.0079	-0.0207	0.5617	-0.5803	0.785318		254	-0.0123	-0.0021	0.9605	-0.0496	0.987964
255	-0.0025(0.0049)	-0.0318(0.055)	0.5635	-0.5776	0.9177		255	0.0029	0.0156	0.6872	0.4027	0.976471		255	0.0063	-0.0288	0.4708	-0.7211	0.98494		255	0.0155	0.0074	0.8366	0.2062	0.933032		255	-0.0022	0.0176	0.6836	0.4076	0.921472
256	0.0049(0.0055)	-0.0454(0.0586)	0.4384	-0.7749	0.9177		256	0.0123	-0.0031	0.9385	-0.0772	0.989661		256	0.0118	-0.018	0.6462	-0.4591	0.98494		256	0.0007	-0.0204	0.5811	-0.5518	0.802328		256	-0.0079	0.063	0.1443	1.4601	0.676981
257	0.0097(0.0049)	-0.0459(0.0585)	0.4329	-0.7842	0.892696		257	0.0163	-0.0148	0.704	-0.38	0.976471		257	0.0179	-0.0421	0.3117	-1.0116	0.98494		257	-0.0046	-0.0243	0.4724	-0.7186	0.725218		257	-0.0128	0.0018	0.9636	0.0456	0.988055
258	0.0023(0.0054)	-0.0533(0.0546)	0.3292	-0.9757	0.790486		258	0.0107	0.0067	0.8573	0.1798	0.982917		258	0.0111	-0.0191	0.6043	-0.5182	0.98494		258	0.003	-0.0261	0.4467	-0.7608	0.703619		258	-0.007	0.0481	0.235	1.1875	0.718192
259	0.0127(0.0048)	-0.1011(0.0622)	0.1044	-1.624	0.925935		259	0.0096	-0.1194	0.0032	-2.9464	0.1331		259	0.0112	-0.1029	0.0122	-2.5051	0.5324		259	-0.0022	0.073	0.059	1.888	0.235117		259	8.5573e-05	0.0184	0.7087	0.3736	0.929499
260	0.0079(0.0049)	-0.039(0.0568)	0.4919	-0.6872	0.943528		260	0.0063	0.013	0.7248	0.352	0.976471		260	0.0116	-0.0161	0.6912	-0.3973	0.98494		260	-0.0053	0.0144	0.6716	0.4239	0.844514		260	-0.0038	-0.017	0.6948	-0.3924	0.926642
261	0.0024(0.0048)	0.05(0.0827)	0.5452	0.6049	0.885264		261	0.0072	0.0201	0.7168	0.3627	0.976471		261	0.0099	0.0154	0.7701	0.2923	0.98494		261	-0.0142	-0.0325	0.5503	-0.5973	0.7759		261	0.0072	-0.1253	0.0322	-2.1424	0.425656
262	0.0059(0.0054)	-0.0578(0.0575)	0.3151	-1.0045	0.893172		262	0.0151	-0.0183	0.6372	-0.4717	0.976261		262	0.0153	-0.0288	0.4679	-0.7259	0.98494		262	0.0022	-0.0141	0.6905	-0.3981	0.854038		262	-0.0124	0.0695	0.1086	1.6044	0.616997
263	0.0083(0.0051)	-0.0539(0.0569)	0.3431	-0.948	0.892696		263	0.0123	-0.0189	0.6352	-0.4744	0.976261		263	0.0145	-0.0368	0.3572	-0.9207	0.98494		263	-0.0019	-0.0075	0.8379	-0.2046	0.933032		263	-0.0073	-0.0026	0.9492	-0.0637	0.983945
264	0.0069(0.0052)	-0.0528(0.0548)	0.3352	-0.9636	0.926033		264	0.0154	-0.0274	0.4664	-0.7283	0.948039		264	0.0159	-0.0387	0.3083	-1.0187	0.98494		264	-0.0005	-0.005	0.8874	-0.1417	0.960268		264	-0.0093	0.0313	0.4395	0.773	0.834144
265	-0.0022(0.0045)	0.0321(0.0479)	0.5028	0.6701	0.966286		265	0.0083	-0.0207	0.5535	-0.5926	0.96606		265	0.0058	-0.0253	0.4609	-0.7374	0.98494		265	-0.0043	0.0233	0.5255	0.6348	0.762366		265	-0.0005	-0.0018	0.967	-0.0414	0.988612
266	-0.0004(0.0053)	0.0259(0.0578)	0.6544	0.4477	0.882214		266	0.0086	-0.0109	0.7631	-0.3014	0.976471		266	0.0073	-0.0236	0.5167	-0.6485	0.98494		266	-0.003	-0.0036	0.9275	-0.0911	0.977818		266	-0.0044	0.0244	0.5571	0.5871	0.890491
267	-0.0066(0.0047)	0.0604(0.0534)	0.258	1.131	0.979049		267	-0.0002	0.0592	0.1425	1.4666	0.697444		267	0.0023	0.0338	0.4305	0.7884	0.98494		267	0.0088	-0.0293	0.4652	-0.7304	0.718648		267	-0.0013	0.0037	0.9308	0.0868	0.975614
268	-0.001(0.005)	0.0122(0.0554)	0.8249	0.2213	0.918927		268	0.0105	-0.0667	0.0772	-1.7669	0.578761		268	0.006	-0.0688	0.0667	-1.8339	0.742032		268	-0.0011	0.0245	0.4961	0.6807	0.739428		268	-0.0125	0.0648	0.1447	1.4587	0.676981
269	-0.002(0.0049)	0.0468(0.0639)	0.464	0.7323	0.979049		269	0.0016	-0.0001	0.9977	-0.0029	0.999451		269	0.0048	-0.025	0.5183	-0.646	0.98494		269	-0.0021	-0.0333	0.3805	-0.8769	0.646801		269	-0.0004	-0.0141	0.7352	-0.3382	0.935517
270	0.0044(0.0049)	-0.0111(0.0653)	0.8648	-0.1703	0.992996		270	0.0144	-0.0739	0.0939	-1.6752	0.631217		270	0.0106	-0.058	0.1807	-1.3387	0.93654		270	0.0038	-0.0044	0.9205	-0.0998	0.973915		270	-0.0101	0.0457	0.341	0.9522	0.783687
271	0.0036(0.005)	0.0042(0.0528)	0.937	0.079	0.950206		271	0.011	-0.0608	0.118	-1.563	0.661026		271	0.0082	-0.0619	0.1209	-1.551	0.871522		271	0.0001	0.0073	0.8458	0.1945	0.935569		271	-0.0087	0.0415	0.3003	1.0357	0.777191
272	0.0034(0.0046)	0.034(0.0616)	0.5806	0.5525	0.9177		272	0.0151	-0.0394	0.3276	-0.9789	0.911415		272	0.0159	-0.0383	0.3304	-0.9733	0.98494		272	-0.0091	0.0225	0.5486	0.5999	0.774323		272	-0.0034	0.0142	0.7378	0.3347	0.937288
273	0.0016(0.0046)	0.0564(0.0715)	0.4307	0.7881	0.979049		273	0.0028	-0.0129	0.7833	-0.275	0.976471		273	-0.0024	0.018	0.6913	0.3971	0.98494		273	0.0025	0.0276	0.5412	0.611	0.771239		273	-0.0007	-0.0143	0.8041	-0.2481	0.954632
274	0.0019(0.005)	-0.019(0.0689)	0.7833	-0.2751	0.975929		274	0.0079	-0.0214	0.6509	-0.4525	0.976261		274	0.006	-0.0242	0.6031	-0.5199	0.98494		274	0.002	0.0237	0.646	0.4593	0.834783		274	-0.0032	0.0218	0.6475	0.4573	0.916832
275	9.8509e-05(0.0049)	-0.0229(0.061)	0.7067	-0.3762	0.977405		275	0.0103	-0.0088	0.8331	-0.2107	0.982917		275	0.0087	-0.0168	0.6974	-0.3889	0.98494		275	0.0153	-0.0152	0.7101	-0.3717	0.863633		275	-0.0053	0.0866	0.0818	1.7401	0.594471
276	0.0058(0.0051)	0.0202(0.0555)	0.7163	0.3633	0.892522		276	0.0094	0.0119	0.7601	0.3054	0.976471		276	0.0084	0.013	0.7475	0.322	0.98494		276	-0.0005	-0.0383	0.2479	-1.1556	0.499578		276	-0.0075	0.0056	0.893	0.1344	0.975339
277	-0.0048(0.0048)	0.0563(0.0565)	0.3189	0.9968	0.979049		277	0.0062	0.0146	0.7201	0.3583	0.976471		277	0.0073	-0.0063	0.8826	-0.1477	0.98494		277	0.0059	0.0202	0.6424	0.4644	0.831746		277	0.0009	0.0354	0.4041	0.8343	0.822172
278	-0.0003(0.0052)	0.0074(0.0619)	0.9046	0.1198	0.943528		278	0.0149	-0.0072	0.8678	-0.1665	0.982917		278	0.0132	-0.019	0.662	-0.4371	0.98494		278	-9.1883e-05	0.0048	0.907	0.1168	0.968097		278	-0.0011	0.032	0.4927	0.6861	0.860004
279	0.0034(0.005)	0.0347(0.0579)	0.5491	0.5991	0.979049		279	0.0114	-0.003	0.94	-0.0752	0.989826		279	0.0098	0.0002	0.9963	0.0046	1		279	-0.0003	-0.0411	0.2358	-1.1855	0.490456		279	-0.0086	0.0158	0.7065	0.3766	0.929499
280	-0.0016(0.0053)	0.0073(0.0574)	0.8986	0.1274	0.96498		280	0.0135	0.0044	0.9114	0.1113	0.982917		280	0.0115	-0.0065	0.8722	-0.1609	0.98494		280	-0.0002	-0.0123	0.7458	-0.3241	0.886541		280	-0.0014	0.0239	0.5684	0.5703	0.894256
281	0.0034(0.0046)	-0.031(0.0628)	0.6216	-0.4936	0.977792		281	0.0041	-0.0986	0.0567	-1.9056	0.519637		281	0.0042	-0.0968	0.0473	-1.9836	0.673733		281	-0.0064	0.079	0.0536	1.9297	0.224345		281	-0.0017	0.0299	0.582	0.5504	0.894506
282	0.0052(0.0048)	-0.0195(0.0612)	0.7499	-0.3188	0.977405		282	-0.0004	0.043	0.2924	1.0529	0.887837		282	0.0009	0.045	0.2987	1.0392	0.98494		282	0.0009	-0.0177	0.6511	-0.4522	0.8365		282	-0.0001	0.0246	0.5816	0.5511	0.894506
283	0.0023(0.0049)	0.0257(0.0771)	0.7385	0.3338	0.966286		283	0.003	0.0417	0.3979	0.8453	0.937099		283	0.0017	0.0315	0.5382	0.6155	0.98494		283	0.0036	-0.0573	0.2289	-1.2032	0.481305		283	0.0021	-0.0233	0.6582	-0.4423	0.917479
284	-0.0016(0.0052)	0.0263(0.0546)	0.6303	0.4814	0.979049		284	0.0131	-0.0094	0.8041	-0.2481	0.976471		284	0.0127	-0.0235	0.5484	-0.6002	0.98494		284	0.0033	0.0047	0.9041	0.1204	0.965776		284	-0.0033	0.036	0.378	0.8815	0.79987
285	0.004(0.0051)	0.0086(0.0539)	0.874	0.1586	0.974075		285	0.0115	-0.035	0.3604	-0.9146	0.935073		285	0.0083	-0.0327	0.4023	-0.8375	0.98494		285	0.0015	-0.0011	0.9771	-0.0287	0.993522		285	-0.0083	0.033	0.4171	0.8115	0.827432
286	0.001(0.0051)	0.0203(0.052)	0.6965	0.39	0.979049		286	0.0132	-0.026	0.4758	-0.713	0.948039		286	0.0107	-0.0306	0.4139	-0.817	0.98494		286	0.0013	0.0048	0.8997	0.126	0.965776		286	-0.0057	0.0295	0.449	0.7571	0.839611
287	6.7099e-05(0.0045)	-0.0077(0.0617)	0.9011	-0.1242	0.979049		287	0.0047	-0.0227	0.5786	-0.5554	0.969445		287	0.0052	-0.0242	0.5395	-0.6135	0.98494		287	-0.0025	0.0593	0.1009	1.6404	0.321287		287	0.0003	-0.0155	0.7255	-0.3511	0.932085
288	0.0049(0.0047)	0.0184(0.0663)	0.7811	0.2779	0.979049		288	0.0025	0.0138	0.7615	0.3035	0.976471		288	0.0055	0.0045	0.9222	0.0977	0.993431		288	1.6015e-05	-0.0062	0.8804	-0.1504	0.957755		288	0.0035	-0.0643	0.1724	-1.3645	0.69335
289	-0.0009(0.0049)	0.0096(0.0571)	0.867	0.1675	0.882214		289	0.0013	0.0116	0.746	0.3239	0.976471		289	-0.0003	0.0265	0.4557	0.7459	0.98494		289	0.0156	-0.0399	0.2498	-1.1508	0.500729		289	0.0011	-0.0592	0.15	-1.4396	0.676981
290	-0.0002(0.0051)	0.0664(0.0608)	0.2752	1.0913	0.898353		290	0.0068	0.02	0.6212	0.4941	0.976261		290	0.0063	0.0256	0.5013	0.6725	0.98494		290	0.0081	-0.0214	0.6155	-0.5023	0.814593		290	0.003	-0.0925	0.0197	-2.3321	0.343701
291	0.0003(0.005)	-0.0502(0.061)	0.41	-0.8238	0.882214		291	-0.0087	-0.0512	0.1999	-1.2819	0.77345		291	-0.0113	-0.0289	0.4734	-0.717	0.98494		291	0.0219	0.0914	0.0093	2.6021	0.0781962		291	0.0021	-0.029	0.5079	-0.6621	0.865915
292	-0.0049(0.0044)	0.0543(0.0515)	0.2912	1.0555	0.933718		292	-0.0023	-0.0101	0.7761	-0.2844	0.976471		292	-0.0032	0.018	0.6125	0.5065	0.98494		292	0.0059	0.0083	0.8123	0.2374	0.922509		292	-0.0013	-0.0436	0.2149	-1.2401	0.709649
293	-0.005(0.005)	0.034(0.052)	0.5136	0.6532	0.899552		293	-0.004	-0.0112	0.7326	-0.3417	0.976471		293	-0.0028	-0.0046	0.8835	-0.1465	0.98494		293	0.011	0.0241	0.4284	0.7919	0.690315		293	-0.0015	-0.0137	0.6803	-0.412	0.921472
294	0.0021(0.0051)	-0.0353(0.043)	0.4119	-0.8206	0.892522		294	0.0005	-0.0299	0.3197	-0.9951	0.905646		294	0.0004	-0.0272	0.3618	-0.9119	0.98494		294	0.0032	0.0294	0.2636	1.1179	0.512192		294	0.0006	-0.0299	0.3365	-0.9612	0.78301
295	0.0035(0.0045)	0.0612(0.0616)	0.3198	0.9949	0.867353		295	0.0111	-0.0434	0.3104	-1.0143	0.90324		295	0.0101	-0.0382	0.3552	-0.9246	0.98494		295	1.0389e-05	-0.0015	0.9698	-0.0379	0.992163		295	0.0102	-0.106	0.0141	-2.4545	0.288383
296	0.0035(0.0049)	0.0731(0.0539)	0.1754	1.3552	0.867353		296	0.0115	0.0282	0.4584	0.7415	0.948039		296	0.0104	0.0227	0.5699	0.5682	0.98494		296	-0.013	-0.0044	0.9027	-0.1222	0.965776		296	0.0011	-0.0395	0.2989	-1.0389	0.777191
297	-0.004(0.0048)	0.0755(0.055)	0.1697	1.3732	0.966286		297	-0.004	0.0596	0.0988	1.6505	0.635506		297	-0.0006	0.0492	0.1798	1.3414	0.93654		297	0.0196	-0.0305	0.3494	-0.9357	0.615323		297	-0.0048	0.0269	0.5039	0.6683	0.865915
298	0.001(0.0045)	0.022(0.0483)	0.6492	0.4548	0.9177		298	-0.0049	0.0233	0.4962	0.6805	0.95382		298	-0.0049	0.0308	0.3484	0.9377	0.98494		298	0.0065	-0.0311	0.3075	-1.0205	0.568448		298	0.0043	-0.004	0.9081	-0.1154	0.975614
299	0.0017(0.0049)	0.039(0.0515)	0.4489	0.7573	0.977792		299	0.0056	-0.0302	0.3653	-0.9053	0.937099		299	0.0024	-0.0219	0.5233	-0.6383	0.98494		299	-0.0046	0.0681	0.0163	2.4026	0.106873		299	0.0114	-0.0636	0.0718	-1.8003	0.582914
300	0.0034(0.0047)	0.0171(0.0544)	0.7529	0.3148	0.861514		300	0.0032	0.0537	0.1426	1.4663	0.697444		300	0.0012	0.0379	0.2958	1.0456	0.98494		300	-0.0088	-0.0405	0.2401	-1.1747	0.492408		300	-0.0037	0.0479	0.2416	1.171	0.725455
301	0.0071(0.0051)	-0.064(0.0454)	0.1587	-1.4095	0.979049		301	0.0023	-0.0284	0.4022	-0.8377	0.939172		301	0.002	-0.0279	0.4003	-0.8411	0.98494		301	-0.0008	0.0377	0.1796	1.3421	0.420119		301	0.0014	-0.0252	0.4462	-0.7618	0.837648
302	0.0082(0.0047)	0.016(0.0577)	0.7821	0.2766	0.946095		302	0.0015	0.0886	0.0227	2.2777	0.341669		302	-0.0012	0.0858	0.0252	2.2388	0.603704		302	-0.0095	-0.0572	0.1326	-1.5039	0.366924		302	0.0013	0.0413	0.3666	0.9029	0.794515
303	-0.0049(0.0047)	0.0317(0.054)	0.5577	0.5863	0.977405		303	-0.0011	-0.0164	0.6435	-0.4628	0.976261		303	-0.0014	0.0033	0.9237	0.0957	0.993431		303	0.0075	0.0099	0.7796	0.2798	0.906983		303	-0.002	-0.0174	0.6244	-0.4896	0.907448
304	0.0021(0.0048)	-0.0181(0.0519)	0.7279	-0.3479	0.882214		304	0.005	0.0112	0.7486	0.3205	0.976471		304	0.0079	-0.014	0.6761	-0.4178	0.98494		304	-0.0017	0.0175	0.5836	0.5481	0.8045		304	-0.0061	-0.0038	0.9277	-0.0907	0.975614
305	0.005(0.0048)	-0.075(0.0592)	0.2048	-1.268	0.882214		305	0.0031	-0.0732	0.0524	-1.9396	0.505394		305	0.0016	-0.0676	0.0747	-1.7821	0.768577		305	-0.0069	0.0319	0.356	0.923	0.620901		305	0.0065	-0.0641	0.1024	-1.6334	0.610834
306	-0.0048(0.0046)	0.0638(0.0566)	0.2602	1.1259	0.914108		306	-0.0068	0.0222	0.5557	0.5893	0.96606		306	-0.0066	0.0482	0.1956	1.2941	0.939781		306	0.0041	0.035	0.364	0.9078	0.628384		306	-0.0011	-0.0526	0.1724	-1.3645	0.69335
307	0.0076(0.0048)	-0.042(0.0529)	0.4275	-0.7935	0.943528		307	0.0093	0.01	0.774	0.2871	0.976471		307	0.0104	-0.0151	0.677	-0.4165	0.98494		307	-0.0097	0.0148	0.6298	0.4821	0.824252		307	-0.0009	-0.0271	0.5158	-0.6498	0.866241
308	0.0062(0.0045)	-0.0332(0.0545)	0.5424	-0.6093	0.997248		308	0.002	0.0252	0.5088	0.6607	0.956016		308	0.0019	0.0216	0.5743	0.5617	0.98494		308	0.0034	-0.0817	0.0205	-2.3174	0.121269		308	0.0018	-0.0264	0.5525	-0.594	0.890491
309	-0.0009(0.0049)	-0.0017(0.0438)	0.9682	-0.0398	0.966286		309	0.002	-0.0243	0.4154	-0.8145	0.940273		309	0.0012	-0.0133	0.6524	-0.4505	0.98494		309	0.003	0.0097	0.7074	0.3754	0.863015		309	-0.003	-0.0323	0.2965	-1.0439	0.776853
310	-0.0004(0.0051)	0.0239(0.0545)	0.6613	0.4381	0.847945		310	0.0097	-0.0174	0.6406	-0.4669	0.976261		310	0.0091	-0.0241	0.5054	-0.666	0.98494		310	0.0055	0.0137	0.6864	0.4037	0.853231		310	-0.0053	-0.0312	0.3984	-0.8444	0.820852
311	0.0013(0.0048)	0.0854(0.0594)	0.1505	1.4379	0.685075		311	0.0089	-0.0189	0.6331	-0.4773	0.976261		311	0.0087	-0.0144	0.7177	-0.3616	0.98494		311	0.0015	0.0061	0.8765	0.1554	0.956247		311	0.0019	-0.0539	0.2327	-1.1934	0.718192
312	-0.0043(0.0045)	0.1277(0.0577)	0.0269	2.2134	0.783599		312	6.8348e-05	0.0415	0.2865	1.0658	0.874614		312	0.0015	0.0475	0.1892	1.3128	0.93654		312	0.0058	-0.0162	0.7159	-0.364	0.865452		312	0.0075	-0.0332	0.4388	-0.7743	0.834144
313	-0.0108(0.0044)	0.096(0.0546)	0.0788	1.7577	0.6965		313	-0.0034	0.0172	0.6473	0.4575	0.976261		313	-0.0034	0.0435	0.2531	1.1429	0.968775		313	0.0137	0.003	0.932	0.0854	0.978306		313	-0.0017	-0.0215	0.5828	-0.5493	0.894702
314	-0.0096(0.0044)	0.1082(0.0507)	0.0329	2.133	0.783599		314	-0.0007	0.0243	0.4834	0.7008	0.95382		314	-0.0025	0.0545	0.0997	1.6462	0.843521		314	0.0154	0.0004	0.992	0.01	0.999509		314	0.0059	-0.0316	0.4012	-0.8395	0.822172
315	0.007(0.0046)	-0.0994(0.056)	0.0756	-1.777	0.893172		315	-0.0039	-0.0897	0.0234	-2.2664	0.341669		315	-0.0041	-0.0706	0.0768	-1.7698	0.768577		315	0.0157	0.1111	0.0028	2.9922	0.037268		315	0.0066	-0.0765	0.057	-1.9036	0.509174
316	0.0025(0.005)	0.0502(0.0547)	0.3579	0.9193	0.99511		316	0.0037	0.0049	0.8897	0.1387	0.982917		316	0.0037	0.0254	0.4511	0.7535	0.98494		316	0.0054	-0.0209	0.5447	-0.6058	0.772093		316	-0.0029	-0.042	0.2328	-1.1932	0.718192
317	-0.0021(0.0048)	-0.0027(0.0489)	0.9564	-0.0546	0.783599		317	0.0009	-0.0306	0.3433	-0.9476	0.923096		317	0.0014	-0.021	0.4965	-0.68	0.98494		317	0.0186	0.0014	0.9634	0.0458	0.990182		317	-0.0027	0.0156	0.6356	0.4739	0.91162
318	0.0089(0.0052)	-0.0785(0.0436)	0.0716	-1.8018	0.783599		318	0.0123	-0.075	0.0109	-2.5443	0.250136		318	0.0073	-0.0701	0.0144	-2.4473	0.5324		318	-0.0028	0.0385	0.146	1.4537	0.383018		318	-0.0014	-0.0117	0.7062	-0.3769	0.929499
319	-0.0061(0.0045)	0.0977(0.0577)	0.0903	1.6937	0.6965		319	-0.0002	-0.0104	0.7912	-0.2647	0.976471		319	-0.0035	0.0123	0.7513	0.3169	0.98494		319	0.0092	0.0336	0.3729	0.8911	0.638777		319	0.0111	-0.046	0.2221	-1.2211	0.714046
320	-0.001(0.0044)	0.1089(0.0525)	0.0379	2.0757	0.92434		320	0.0045	0.047	0.24	1.175	0.835117		320	0.001	0.0527	0.2029	1.2734	0.947468		320	-0.0062	0.0093	0.8119	0.238	0.922509		320	0.0011	-0.0023	0.9544	-0.0572	0.984734
321	-0.0027(0.0047)	0.0364(0.052)	0.4839	0.7	0.997248		321	-0.001	0.0151	0.656	0.4454	0.976261		321	0.0018	0.0097	0.774	0.2872	0.98494		321	0.0172	0.0015	0.9602	0.0499	0.990124		321	-0.0093	0.0367	0.3403	0.9536	0.783687
322	0.0033(0.0044)	-0.0008(0.0534)	0.988	-0.015	0.892696		322	0.0033	-0.0292	0.4226	-0.8019	0.942624		322	-0.0009	-0.0183	0.6022	-0.5213	0.98494		322	0.0042	-0.0151	0.6508	-0.4526	0.8365		322	0.003	0.0113	0.7552	0.3118	0.941545
323	0.0009(0.0042)	0.0463(0.0481)	0.3356	0.9628	0.656857		323	-0.0028	-0.0047	0.9025	-0.1225	0.982917		323	-0.0076	0.0078	0.8367	0.2062	0.98494		323	0.0038	0.0789	0.0203	2.3201	0.121163		323	0.0097	-0.0675	0.0526	-1.9379	0.501249
324	0.0096(0.0049)	-0.1026(0.0455)	0.0242	-2.2532	0.810991		324	0.0088	-0.082	0.0096	-2.5896	0.241087		324	0.0046	-0.082	0.0066	-2.7141	0.3993		324	-0.0081	0.0677	0.0124	2.5008	0.0927213		324	-0.0018	-0.0225	0.4847	-0.6988	0.853385
325	0.0043(0.0045)	0.0849(0.0563)	0.1311	1.5098	0.997248		325	0.0057	0.0789	0.0559	1.9118	0.51946		325	0.0008	0.0733	0.0731	1.7922	0.768577		325	-0.0004	-0.1032	0.0071	-2.694	0.0651918		325	-0.0024	0.0365	0.4186	0.8088	0.827432
326	0.0031(0.0045)	-0.002(0.0532)	0.9701	-0.0375	0.979049		326	0.0079	-0.0041	0.9135	-0.1086	0.982917		326	0.0007	-0.0132	0.7201	-0.3584	0.98494		326	0.001	-0.0505	0.1652	-1.3876	0.401243		326	-0.0028	0.0483	0.2383	1.1794	0.7225
327	0.0048(0.005)	0.008(0.0533)	0.881	0.1496	0.928612		327	0.0049	-0.0094	0.7884	-0.2684	0.976471		327	0.0039	0.0077	0.8173	0.231	0.98494		327	0.0125	-0.0153	0.6415	-0.4656	0.831746		327	-0.0033	0.0083	0.8227	0.2241	0.956925
328	-0.0022(0.0044)	-0.0391(0.0588)	0.5055	-0.6659	0.882214		328	-0.0023	-0.0672	0.0848	-1.7234	0.606822		328	-0.0004	-0.0696	0.0669	-1.8326	0.742032		328	0.0018	0.041	0.2855	1.068	0.544413		328	0.0044	-0.0138	0.7178	-0.3614	0.929499
329	-0.0044(0.0048)	0.0572(0.0535)	0.2856	1.0677	0.894348		329	0.0036	0.0006	0.9855	0.0182	0.996236		329	0.0018	0.0077	0.8245	0.2218	0.98494		329	0.0083	0.0036	0.9123	0.1102	0.969865		329	-0.0094	0.0569	0.1883	1.3156	0.69335
330	0.0065(0.0054)	-0.0393(0.046)	0.3927	-0.8548	0.997248		330	0.0118	-0.0514	0.0886	-1.7026	0.617417		330	0.0074	-0.0391	0.1836	-1.3299	0.93654		330	-0.0003	0.0117	0.6633	0.4354	0.840812		330	-0.0026	-0.0148	0.6432	-0.4633	0.915683
331	0.0039(0.0045)	0.0014(0.0544)	0.9791	0.0262	0.943528		331	0.0084	-0.0273	0.4563	-0.745	0.948039		331	0.0038	-0.0178	0.632	-0.4788	0.98494		331	-0.0106	-0.0016	0.9604	-0.0496	0.990124		331	0.0023	-0.0177	0.6695	-0.4269	0.918664
332	0.0027(0.005)	0.0339(0.0563)	0.547	0.6023	0.9177		332	0.0085	-0.029	0.4508	-0.7541	0.948039		332	0.0058	-0.0007	0.9833	-0.021	0.997895		332	0.0056	0.0233	0.5625	0.5792	0.785611		332	0.0013	-0.0324	0.4187	-0.8087	0.827432
333	0.0036(0.0048)	-0.0394(0.0525)	0.4534	-0.7498	0.96498		333	0.0112	-0.0469	0.1613	-1.4007	0.753299		333	0.0056	-0.0543	0.1205	-1.5526	0.871522		333	-0.0033	0.0547	0.078	1.7623	0.272123		333	-0.0048	0.0179	0.6638	0.4346	0.917479
334	-0.0021(0.0052)	0.025(0.0509)	0.6229	0.4918	0.979049		334	0.0099	-0.0291	0.3988	-0.8438	0.937099		334	0.0095	-0.025	0.4556	-0.746	0.98494		334	0.0082	-0.004	0.9088	-0.1146	0.968649		334	-0.0091	0.0258	0.5149	0.6512	0.866241
335	0.0005(0.0049)	0.0078(0.0517)	0.8799	0.1511	0.882214		335	0.0048	0.0119	0.7355	0.3379	0.976471		335	0.0084	-0.0189	0.5805	-0.5526	0.98494		335	0.0003	-0.001	0.9759	-0.0302	0.993467		335	-0.008	0.0076	0.8565	0.1808	0.964441
336	-0.0069(0.0048)	0.0571(0.0496)	0.2501	1.1502	0.950206		336	0.0013	0.011	0.7557	0.3111	0.976471		336	0.0022	0.0108	0.7576	0.3086	0.98494		336	0.0117	-0.0236	0.4884	-0.6928	0.733853		336	-0.0106	0.0717	0.0768	1.7698	0.594307
337	0.0014(0.0048)	0.0249(0.0467)	0.5933	0.5341	0.9177		337	0.0061	-0.0124	0.687	-0.4029	0.976471		337	0.0053	-0.0053	0.8577	-0.1793	0.98494		337	0.0023	0.0158	0.5842	0.5472	0.8045		337	0.0013	-0.0616	0.0564	-1.9082	0.509174
338	0.0002(0.0048)	0.0345(0.0441)	0.4331	0.7839	0.893172		338	0.0073	-0.0254	0.396	-0.8487	0.937099		338	0.0038	-0.0077	0.7851	-0.2727	0.98494		338	0.0071	0.0203	0.4905	0.6895	0.735198		338	0.0006	-0.0241	0.45	-0.7555	0.839611
339	-0.0028(0.0053)	0.0436(0.0474)	0.3575	0.92	0.946095		339	0.0089	0.0395	0.1849	1.3259	0.767354		339	0.0071	0.051	0.0736	1.7892	0.768577		339	-0.0118	-0.0559	0.0547	-1.921	0.227518		339	-0.0003	-0.0064	0.8396	-0.2025	0.960034
340	-0.0029(0.0052)	0.0285(0.0485)	0.5573	0.5869	0.757522		340	0.0057	0.0174	0.6376	0.4711	0.976261		340	0.0022	0.0403	0.2609	1.1243	0.968775		340	-0.0098	-0.0073	0.8258	-0.2201	0.928328		340	-0.0029	0.0403	0.2142	1.2422	0.709649
341	-0.009(0.0051)	0.115(0.0588)	0.0505	1.9554	0.867353		341	0.008	0.0835	0.0394	2.0597	0.422915		341	0.0069	0.0822	0.0478	1.9789	0.673733		341	-0.0059	-0.1015	0.0116	-2.524	0.0892462		341	-0.0124	0.0877	0.0369	2.087	0.442468
342	-0.0038(0.0054)	0.0685(0.0491)	0.1627	1.3961	0.893172		342	0.0076	0.023	0.4909	0.6889	0.95382		342	0.0061	0.0382	0.2295	1.2017	0.968775		342	-0.0111	-0.0036	0.9161	-0.1053	0.971015		342	0.0005	-0.0256	0.4642	-0.7319	0.847531
343	-0.0036(0.0053)	0.0432(0.0481)	0.3699	0.8966	0.882214		343	0.0072	0.0249	0.4775	0.7103	0.948586		343	0.0042	0.0459	0.1757	1.3541	0.93654		343	-0.0114	-0.0173	0.6024	-0.5209	0.81152		343	-0.0022	0.0233	0.4764	0.712	0.853385
344	0.0006(0.0053)	0.0803(0.0686)	0.2418	1.1705	0.893172		344	0.007	0.0417	0.328	0.9782	0.911415		344	0.0061	0.0401	0.357	0.921	0.98494		344	-0.0053	-0.0154	0.7139	-0.3666	0.864726		344	-0.0031	-0.0991	0.0209	-2.3103	0.345735
345	-0.0036(0.0049)	0.07(0.078)	0.3694	0.8976	0.892696		345	0.0002	0.0061	0.9132	0.1091	0.982917		345	-0.004	0.0205	0.7182	0.3609	0.98494		345	0.0075	-0.0162	0.7312	-0.3435	0.873633		345	0.0025	-0.008	0.882	-0.1485	0.971113
346	0.0026(0.0052)	-0.0736(0.0762)	0.3343	-0.9655	0.966286		346	-0.0044	-0.0725	0.1362	-1.49	0.696292		346	-0.0059	-0.044	0.369	-0.8983	0.98494		346	0.0038	0.0889	0.0451	2.0041	0.201437		346	0.002	-0.0537	0.3103	-1.0146	0.777854
347	0.0029(0.0051)	-0.0274(0.0572)	0.6325	-0.4782	0.902748		347	-0.0018	-0.0065	0.854	-0.184	0.982917		347	0.001	-0.0083	0.8138	-0.2355	0.98494		347	0.0115	0.0495	0.0966	1.6616	0.314363		347	-0.0023	-0.0035	0.925	-0.0941	0.975614
348	0.0043(0.0047)	-0.0646(0.0792)	0.4148	-0.8155	0.979049		348	0.0067	-0.0138	0.7929	-0.2626	0.976471		348	0.0103	-0.0474	0.3731	-0.8907	0.98494		348	0.0079	-0.0889	0.0803	-1.7488	0.277609		348	-0.0049	-0.0777	0.1264	-1.5284	0.655811
349	0.004(0.005)	0.0129(0.0647)	0.8415	0.2	0.977792		349	0.0054	0.0384	0.4081	0.8272	0.940273		349	0.0093	0.0168	0.7256	0.351	0.98494		349	0.0084	-0.0434	0.202	-1.2759	0.448851		349	-0.0112	-0.0278	0.5339	-0.622	0.882759
350	0.0003(0.0047)	0.0199(0.0622)	0.7484	0.3208	0.992996		350	0.0083	-0.0031	0.937	-0.079	0.989661		350	0.0064	0.0132	0.7544	0.3129	0.98494		350	-0.0092	-0.0014	0.9681	-0.04	0.9918		350	-0.001	-0.0407	0.3449	-0.9446	0.783687
351	-0.0006(0.0048)	-0.0048(0.0577)	0.9335	-0.0834	0.6965		351	0.0062	-0.0935	0.0307	-2.1612	0.385488		351	0.0048	-0.0724	0.1035	-1.6282	0.844029		351	0.0043	0.0414	0.288	1.0625	0.54683		351	0.0037	-0.091	0.0356	-2.1011	0.442468
352	0.007(0.0053)	-0.1368(0.0665)	0.0396	-2.0574	0.925935		352	0.0105	-0.1004	0.022	-2.2902	0.341669		352	0.0091	-0.1028	0.0204	-2.3188	0.543048		352	-0.001	0.0277	0.4372	0.777	0.695042		352	-0.0048	0.0113	0.8226	0.2242	0.956925
353	0.005(0.0046)	-0.0399(0.0583)	0.4936	-0.6846	0.974779		353	0.0089	-0.0274	0.4895	-0.691	0.95382		353	0.0069	-0.0179	0.6595	-0.4406	0.98494		353	0.0237	-0.0271	0.4282	-0.7923	0.690315		353	-0.0069	-0.0126	0.7305	-0.3444	0.9349
354	0.0031(0.0051)	-0.0217(0.0558)	0.6978	-0.3882	0.933718		354	0.0033	-0.0484	0.1861	-1.3222	0.767354		354	-0.0039	-0.0052	0.8838	-0.1462	0.98494		354	0.0026	0.0601	0.099	1.6496	0.320474		354	-0.0079	-0.0097	0.8327	-0.2113	0.958894
355	-0.0031(0.0047)	0.0349(0.0536)	0.5153	0.6506	0.979049		355	-0.0012	0.0107	0.7555	0.3113	0.976471		355	-0.0006	0.019	0.5785	0.5555	0.98494		355	0.0044	-0.0137	0.6456	-0.4598	0.834783		355	-0.0045	0.0096	0.7994	0.2541	0.954261
356	0.0041(0.0047)	-0.0116(0.0675)	0.8637	-0.1717	0.966286		356	0.0051	-0.0426	0.3402	-0.9538	0.919281		356	0.0025	-0.0142	0.7439	-0.3266	0.98494		356	-0.0004	0.0215	0.6118	0.5075	0.814593		356	-0.0033	-0.1306	0.0051	-2.8035	0.165563
357	0.004(0.0047)	0.0319(0.0679)	0.6384	0.4699	0.882214		357	0.0128	-0.0476	0.3117	-1.0117	0.90324		357	0.0066	-0.016	0.7337	-0.3403	0.98494		357	-0.01	0.0372	0.3368	0.9605	0.599306		357	-0.005	-0.0857	0.0578	-1.8975	0.509482
358	-0.0014(0.0052)	-0.0702(0.0622)	0.2585	-1.13	0.882214		358	-0.0009	-0.0703	0.0893	-1.6994	0.617915		358	-0.0067	-0.0469	0.2538	-1.1411	0.968775		358	0.0118	0.0247	0.5513	0.5958	0.776487		358	-0.0047	0.0019	0.9623	0.0473	0.988055
359	0.005(0.0051)	-0.0818(0.0673)	0.2237	-1.2166	0.893172		359	0.0095	-0.124	0.008	-2.651	0.217306		359	0.0082	-0.0969	0.0393	-2.0614	0.66057		359	-0.0123	0.1189	0.0025	3.0197	0.0353989		359	-0.006	-0.0081	0.8612	-0.1749	0.967306
360	0.0019(0.0047)	0.0699(0.0779)	0.3699	0.8967	0.918927		360	0.0009	0.0277	0.6169	0.5003	0.976261		360	-0.0009	0.0166	0.766	0.2976	0.98494		360	0.0038	-0.0123	0.8	-0.2534	0.918723		360	-0.0048	-0.067	0.1993	-1.2834	0.695116
361	0.0066(0.0054)	-0.0532(0.0733)	0.4679	-0.7258	0.966286		361	0.0095	-0.0493	0.2728	-1.0966	0.861681		361	0.0051	-0.0368	0.4084	-0.8267	0.98494		361	-0.0092	0.0538	0.1589	1.4087	0.395817		361	-0.0051	-0.0703	0.1385	-1.4812	0.671308
362	-0.0011(0.005)	0.0335(0.0694)	0.6294	0.4826	0.972484		362	0.012	-0.0373	0.4541	-0.7485	0.948039		362	0.0085	-0.0271	0.5955	-0.5309	0.98494		362	-0.0099	0.0129	0.7424	0.3286	0.884632		362	-0.0078	-0.0626	0.2478	-1.1557	0.730283
363	-0.001(0.0049)	-0.021(0.0529)	0.6916	-0.3967	0.893172		363	0.0016	-0.0247	0.4311	-0.7874	0.948039		363	0.0039	-0.0185	0.5409	-0.6114	0.98494		363	0.0026	0.0545	0.0779	1.7629	0.272123		363	-0.0063	0.0522	0.1798	1.3414	0.69335
364	0.0052(0.0044)	-0.0592(0.0648)	0.3609	-0.9137	0.977662		364	-0.0017	0.0052	0.9114	0.1112	0.982917		364	-0.0035	0.009	0.8551	0.1826	0.98494		364	-0.0004	0.0645	0.1249	1.5344	0.355218		364	-0.0059	-0.0841	0.0727	-1.7948	0.582914
365	0.0007(0.0045)	-0.0211(0.064)	0.7413	-0.3301	0.882214		365	0.0147	-0.1132	0.0071	-2.6927	0.203898		365	0.0074	-0.0977	0.0345	-2.1144	0.651303		365	-0.0204	0.059	0.144	1.4609	0.380814		365	-0.0016	-0.0458	0.4215	-0.8038	0.829599
366	0.0114(0.0047)	-0.0598(0.0582)	0.3038	-1.0284	0.882214		366	0.0093	-0.0439	0.2569	-1.1337	0.846112		366	0.012	-0.0509	0.2095	-1.2548	0.951035		366	0.0019	0.0598	0.1144	1.5786	0.336873		366	-0.0076	-0.0668	0.1057	-1.6177	0.616997
367	0.0085(0.0049)	-0.067(0.0589)	0.2559	-1.1362	0.96498		367	0.0083	-0.0523	0.1774	-1.3489	0.767354		367	0.0076	-0.0503	0.1841	-1.3281	0.93654		367	-0.0025	0.0569	0.074	1.7864	0.260566		367	-0.007	0.0075	0.8516	0.1871	0.964441
368	0.0017(0.0043)	-0.0274(0.0565)	0.6276	-0.4851	0.613846		368	2.2934e-05	-0.0299	0.5125	-0.655	0.956016		368	-0.0045	-0.0096	0.8275	-0.218	0.98494		368	0.0074	0.0181	0.6013	0.5226	0.810872		368	-0.0058	-0.0204	0.6386	-0.4697	0.913953
369	0.0058(0.0048)	-0.138(0.0583)	0.018	-2.3653	0.867353		369	0.0011	-0.1216	0.001	-3.2909	0.0813389		369	-0.0042	-0.0885	0.0112	-2.5354	0.5324		369	-0.0051	0.1077	0.0005	3.4585	0.0112797		369	-0.0032	-0.0032	0.9291	-0.0889	0.975614
370	0.0092(0.0056)	-0.0819(0.0632)	0.1953	-1.2952	0.997248		370	0.0121	-0.1374	0.0014	-3.1917	0.09317		370	0.0109	-0.1158	0.0075	-2.6758	0.432575		370	-0.0238	0.1077	0.0048	2.8199	0.0507048		370	-0.0034	-0.0647	0.1328	-1.5033	0.664499
371	0.0016(0.0049)	-0.0011(0.0615)	0.986	-0.0176	0.966286		371	0.0021	-0.0118	0.7785	-0.2813	0.976471		371	-0.0028	-0.0131	0.7484	-0.3208	0.98494		371	0.009	0.0337	0.354	0.9269	0.619966		371	-0.0017	-0.0665	0.1731	-1.3622	0.69335
372	0.0005(0.0045)	0.0236(0.0558)	0.6727	0.4224	0.977792		372	0.0037	-0.0368	0.3366	-0.9608	0.919281		372	0.0014	-0.0175	0.6242	-0.4899	0.98494		372	-0.0073	0.0559	0.0696	1.8143	0.250415		372	-0.0036	-0.1362	0.0013	-3.225	0.07865
373	0.0031(0.0041)	0.0157(0.0479)	0.7432	0.3277	0.709909		373	-0.0005	0.024	0.5151	0.6509	0.956016		373	-0.0004	0.0163	0.6525	0.4503	0.98494		373	-0.0057	0.0444	0.1589	1.4088	0.395817		373	-0.0038	-0.0327	0.458	-0.7421	0.840217
374	0.0043(0.0051)	-0.1967(0.0963)	0.0411	-2.0428	0.99511		374	0.0031	-0.1877	0.006	-2.7502	0.185721		374	0.0048	-0.1628	0.0165	-2.3983	0.5324		374	-0.0155	0.0805	0.2275	1.2067	0.479877		374	-0.0038	0.0496	0.493	0.6855	0.860004
375	0.0103(0.0042)	-0.0034(0.0603)	0.9549	-0.0566	0.977792		375	0.0131	-0.0965	0.0292	-2.1813	0.381209		375	0.0101	-0.0816	0.0688	-1.82	0.7568		375	-0.0102	0.1438	0.0003	3.6066	0.007986		375	-0.0055	-0.0609	0.179	-1.3439	0.69335
376	0.002(0.0055)	0.0172(0.0571)	0.7625	0.3022	0.867353		376	0.0156	-0.0309	0.4228	-0.8016	0.942624		376	0.0107	-0.0053	0.8925	-0.1352	0.988284		376	-0.0125	-0.0052	0.8775	-0.1541	0.956554		376	-0.0039	-0.1342	0.0009	-3.3192	0.06655
377	-0.0037(0.0044)	0.0921(0.0676)	0.1735	1.3612	0.847945		377	-0.0056	0.0712	0.1015	1.6378	0.635506		377	-0.0067	0.077	0.0811	1.7442	0.793707		377	0.0078	-0.0619	0.1803	-1.3399	0.421016		377	0.0124	-0.1645	0.0007	-3.397	0.06655
378	0.0058(0.0044)	-0.1159(0.0807)	0.1511	-1.4358	0.966286		378	0.0081	-0.1092	0.0359	-2.0982	0.404892		378	0.0032	-0.1003	0.058	-1.8953	0.715565		378	0.0048	-0.0407	0.3564	-0.9223	0.620901		378	0.0031	-0.0521	0.413	-0.8187	0.827432
379	0.0003(0.0051)	0.0264(0.0625)	0.6725	0.4228	0.867353		379	-0.0062	-0.0008	0.9844	-0.0196	0.996236		379	-0.011	0.0178	0.6672	0.43	0.98494		379	-0.0002	0.0445	0.24	1.1749	0.492408		379	-0.0022	-0.0578	0.1947	-1.2969	0.695116
380	0.0055(0.0051)	-0.0683(0.0513)	0.1836	-1.3298	0.985979		380	-0.0042	0.0091	0.8048	0.2471	0.976471		380	-0.0044	0.0229	0.535	0.6203	0.98494		380	0.0068	0.0464	0.1291	1.5175	0.363281		380	-0.0059	0.0387	0.3325	0.9691	0.777854
381	0.0066(0.0053)	-0.01(0.1)	0.92	-0.1005	0.882214		381	0.0144	-0.0345	0.6175	-0.4994	0.976261		381	0.0129	-0.0467	0.4923	-0.6866	0.98494		381	-0.0029	-0.0792	0.2547	-1.1391	0.502231		381	-0.0041	-0.0937	0.1314	-1.5087	0.662475
382	0.0019(0.0049)	0.0787(0.0627)	0.209	1.2564	0.882214		382	0.0017	0.071	0.1044	1.6238	0.642192		382	0.0035	0.0533	0.2165	1.2358	0.955059		382	0.0017	-0.0074	0.8277	-0.2177	0.929678		382	-0.0074	-0.0398	0.3927	-0.8547	0.815134
383	0.0027(0.0044)	-0.0731(0.0651)	0.2617	-1.1224	0.9177		383	0.0002	0.0007	0.9883	0.0147	0.996236		383	-0.0018	-0.0111	0.8105	-0.2397	0.98494		383	-0.0006	0.0196	0.5877	0.5422	0.804892		383	-0.0034	-0.0572	0.2251	-1.2131	0.718192
384	0.0028(0.0045)	-0.0444(0.0568)	0.4347	-0.7812	0.977792		384	-0.0037	-0.0545	0.2293	-1.2021	0.824003		384	-0.0077	-0.0356	0.4333	-0.7836	0.98494		384	-0.0063	0.1396	0.0004	3.5505	0.00968		384	0.004	-0.091	0.0741	-1.786	0.586743
385	-0.0037(0.0049)	-0.0208(0.0647)	0.7478	-0.3216	0.790486		385	0.002	-0.0514	0.2235	-1.2173	0.818292		385	-0.0041	-0.0107	0.7926	-0.2629	0.98494		385	-0.0037	0.05	0.2355	1.1863	0.490456		385	6.0365e-05	0.0241	0.6227	0.4921	0.907448
386	0.0037(0.0047)	-0.0945(0.0583)	0.1052	-1.6204	0.882214		386	0.0108	-0.0395	0.313	-1.0089	0.90324		386	0.0071	-0.0215	0.5853	-0.5456	0.98494		386	0.0142	0.0116	0.7309	0.3439	0.873633		386	-0.0058	-0.0293	0.4992	-0.6757	0.862903
387	0.009(0.0051)	-0.0675(0.06)	0.2604	-1.1255	0.979049		387	0.0049	-0.0571	0.1375	-1.4851	0.696292		387	-0.0023	-0.0311	0.389	-0.8614	0.98494		387	-0.0105	0.0911	0.0145	2.445	0.101576		387	-0.0091	0.0033	0.9402	0.075	0.979712
388	-0.0031(0.0047)	-0.0087(0.0506)	0.8631	-0.1724	0.983058		388	0.0057	-0.027	0.4737	-0.7165	0.948039		388	0.0046	-0.0108	0.7758	-0.2848	0.98494		388	-0.0032	0.0334	0.2722	1.098	0.526596		388	-0.0004	-0.0074	0.8426	-0.1985	0.960873
389	-0.0033(0.0052)	-0.0076(0.0689)	0.9121	-0.1104	0.961292		389	0.0008	-0.0103	0.8283	-0.2169	0.982917		389	-0.0047	0.0203	0.6653	0.4326	0.98494		389	-0.0078	0.055	0.1876	1.3177	0.42903		389	-0.0085	-0.0252	0.5967	-0.5291	0.901484
390	0.0015(0.0048)	0.0256(0.0501)	0.6093	0.5111	0.979049		390	0.0033	-0.0164	0.6612	-0.4382	0.976261		390	-0.0012	0.0112	0.7732	0.2882	0.98494		390	-0.0045	0.0245	0.4793	0.7074	0.729918		390	-0.002	-0.0704	0.0917	-1.6865	0.594471
391	-4.0668e-05(0.0047)	-0.0092(0.0642)	0.8866	-0.1426	0.977792		391	-0.0025	-0.0365	0.4016	-0.8388	0.939172		391	-0.0022	-0.0345	0.4001	-0.8414	0.98494		391	0.0037	-0.0053	0.9034	-0.1214	0.965776		391	0.0009	-0.0581	0.1805	-1.3392	0.69335
392	0.0004(0.0047)	-0.0248(0.0799)	0.7557	-0.3111	0.921155		392	0.0044	-0.0958	0.0795	-1.7536	0.591142		392	-0.0015	-0.0631	0.25	-1.1505	0.968775		392	-0.0123	0.1224	0.0079	2.6564	0.0700993		392	-0.0018	-0.0989	0.0987	-1.6511	0.607943
393	0.0016(0.0045)	0.0487(0.068)	0.4738	0.7164	0.390133		393	0.005	0.0321	0.466	0.7289	0.948039		393	0.0036	0.05	0.2573	1.1329	0.968775		393	-0.0066	0.0126	0.7481	0.3211	0.887136		393	0.0013	-0.1307	0.005	-2.81	0.165563
394	0.0106(0.0046)	-0.1828(0.0624)	0.0034	-2.9283	0.885264		394	0.0072	-0.1133	0.0104	-2.5635	0.249854		394	0.0037	-0.1004	0.0203	-2.3213	0.543048		394	-0.0067	0.0792	0.0291	2.182	0.152489		394	-0.0112	0.0133	0.7611	0.3041	0.942575
395	0.0021(0.0048)	-0.0677(0.0674)	0.3151	-1.0045	0.946243		395	0.0104	-0.0407	0.3846	-0.8694	0.937099		395	0.0108	-0.0314	0.5004	-0.6738	0.98494		395	-0.0063	0.0244	0.5091	0.6603	0.750401		395	-0.0008	-0.04	0.3894	-0.8607	0.811514
396	-0.0029(0.005)	-0.0263(0.0456)	0.5649	-0.5756	0.950639		396	-0.0025	0.0098	0.7386	0.3337	0.976471		396	-0.0041	0.0291	0.3245	0.9852	0.98494		396	0.0038	0.0411	0.1619	1.3988	0.399544		396	-0.0055	0.0452	0.2264	1.2098	0.718192
397	0.0031(0.0044)	-0.0342(0.0643)	0.5954	-0.531	0.867353		397	0.0033	-0.0229	0.6374	-0.4713	0.976261		397	-0.0021	0.016	0.7413	0.3301	0.98494		397	-0.0087	0.0534	0.2251	1.2131	0.476324		397	-0.0067	-0.0526	0.2876	-1.0635	0.762541
398	0.005(0.0046)	-0.1024(0.0759)	0.1772	-1.3495	0.918927		398	0.0173	-0.1173	0.023	-2.2726	0.341669		398	0.0092	-0.099	0.0659	-1.8389	0.742032		398	-0.0178	0.0818	0.1002	1.6439	0.321287		398	-0.004	-0.0255	0.6718	-0.4237	0.919525
399	0.0075(0.0048)	-0.0386(0.0534)	0.47	-0.7224	0.925935		399	-0.0019	-0.0264	0.4455	-0.7629	0.948039		399	-0.0053	-0.0202	0.5571	-0.5871	0.98494		399	-0.0066	0.0623	0.0639	1.853	0.240937		399	-0.0079	-0.0513	0.198	-1.2872	0.695116
400	0.0081(0.0052)	-0.0424(0.061)	0.4875	-0.6942	0.867353		400	0.0038	-0.0226	0.5659	-0.5741	0.968995		400	-0.0008	-0.027	0.5072	-0.6633	0.98494		400	-0.0043	0.0401	0.2412	1.1719	0.492592		400	-0.0081	0.0434	0.2905	1.0571	0.765654
401	0.0041(0.0046)	-0.1044(0.0766)	0.1727	-1.3635	0.588		401	0.0041	-0.0622	0.238	-1.18	0.835117		401	0.0002	-0.0549	0.2978	-1.0412	0.98494		401	-0.0083	0.0446	0.2896	1.059	0.548304		401	0.007	-0.147	0.0243	-2.2529	0.371762
402	0.0047(0.0051)	-0.1641(0.0662)	0.0132	-2.4775	0.532		402	0.001	-0.1447	0.0008	-3.3439	0.0813389		402	-0.0043	-0.1029	0.0148	-2.4369	0.5324		402	-0.0098	0.1503	0.0001	3.8115	0.938002		402	-0.001	-0.0323	0.452	-0.752	0.839625
403	0.0098(0.0051)	-0.1496(0.0583)	0.0103	-2.5648	0.950206		403	0.0013	-0.1105	0.005	-2.8087	0.165563		403	0.0004	-0.0771	0.0487	-1.971	0.673733		403	-0.0121	0.0972	0.0023	3.0541	0.0340144		403	-0.002	-0.0038	0.9245	-0.0947	0.975614
404	0.0046(0.0046)	-0.0341(0.0634)	0.5904	-0.5382	0.893172		404	-0.0016	-0.0318	0.4751	-0.7143	0.948039		404	-0.0063	-0.0166	0.7133	-0.3675	0.98494		404	-0.0043	0.0694	0.054	1.9271	0.22531		404	-0.0024	-0.0392	0.4046	-0.8335	0.822172
405	0.0019(0.0047)	0.0539(0.0568)	0.3429	0.9485	0.979049		405	0.0053	-0.0107	0.7785	-0.2812	0.976471		405	0.0002	0.0252	0.4841	0.6996	0.98494		405	-0.0145	0.0167	0.6345	0.4754	0.828773		405	-0.0056	-0.1212	0.002	-3.0858	0.0950714
406	0.0044(0.0045)	0.009(0.0635)	0.8868	0.1423	0.838375		406	-0.0008	0.0017	0.9686	0.0393	0.992534		406	-0.004	0.0247	0.5743	0.5618	0.98494		406	-0.0173	0.0364	0.3897	0.8601	0.653933		406	-0.0007	-0.0931	0.0531	-1.9339	0.501249
407	-0.0012(0.0049)	-0.1466(0.0995)	0.1409	-1.4725	0.994303		407	-0.0004	-0.1065	0.0868	-1.7126	0.614526		407	-0.0045	-0.0683	0.2812	-1.0777	0.98494		407	0.0032	0.0078	0.8729	0.16	0.954667		407	-0.003	0.0022	0.9708	0.0366	0.989383
408	0.0062(0.0048)	-0.0045(0.0679)	0.9469	-0.0666	0.943528		408	0.0043	-0.0388	0.3964	-0.848	0.937099		408	0.0013	-0.0215	0.628	-0.4845	0.98494		408	-0.0124	0.09	0.016	2.4083	0.10648		408	-0.0004	-0.1367	0.0026	-3.0154	0.111632
409	0.001(0.0051)	0.035(0.0568)	0.5376	0.6165	0.786401		409	0.0043	0.0132	0.7299	0.3453	0.976471		409	-0.0014	0.0462	0.2164	1.2361	0.955059		409	-0.0169	-0.0205	0.5373	-0.6169	0.767324		409	-0.0006	-0.1576	0.0002	-3.7698	0.02662
410	0.0072(0.0046)	-0.1164(0.0698)	0.0952	-1.6684	0.80126		410	0.0015	-0.037	0.4337	-0.7829	0.948039		410	-0.0022	-0.0237	0.6352	-0.4744	0.98494		410	-0.0067	0.0769	0.0594	1.8853	0.236004		410	-0.0066	-0.0023	0.9572	-0.0537	0.986094
411	-0.0055(0.0045)	0.0966(0.0625)	0.1226	1.5439	0.816826		411	-0.0145	0.1046	0.0201	2.3254	0.338647		411	-0.0163	0.083	0.0665	1.8347	0.742032		411	0.0096	0.0133	0.7517	0.3163	0.887725		411	-0.0032	-0.1005	0.0838	-1.7292	0.594471
412	0.0089(0.0047)	-0.1012(0.0675)	0.1336	-1.5001	0.867353		412	0.0052	-0.0524	0.2235	-1.2173	0.818292		412	0.0047	-0.0535	0.2222	-1.2207	0.963349		412	0.0062	0.031	0.4656	0.7296	0.718648		412	-0.0021	-0.0762	0.1284	-1.5206	0.655811
413	0.0084(0.0044)	-0.0829(0.0633)	0.1908	-1.3081	0.892696		413	0.0006	0.0079	0.8571	0.1801	0.982917		413	-0.0008	0.0112	0.8037	0.2486	0.98494		413	-0.0029	0.0455	0.2762	1.089	0.532015		413	-0.006	-0.0687	0.1194	-1.5574	0.638239
414	0.0069(0.005)	-0.0697(0.0709)	0.3253	-0.9836	0.882214		414	0.0113	-0.1067	0.0196	-2.3344	0.338647		414	0.0116	-0.0911	0.0479	-1.9778	0.673733		414	-0.0083	0.0802	0.043	2.0234	0.196677		414	-0.0076	-0.0593	0.1993	-1.2835	0.695116
415	0.0064(0.005)	-0.0757(0.0693)	0.275	-1.0916	0.882214		415	0.0096	-0.0593	0.1886	-1.3148	0.767354		415	0.0106	-0.0639	0.1774	-1.3489	0.93654		415	0.0007	0.0322	0.4824	0.7024	0.732962		415	-0.0062	-0.0721	0.1343	-1.4974	0.66699
416	0.0097(0.0054)	-0.0676(0.0577)	0.2413	-1.1718	0.979049		416	0.0101	-0.1043	0.0115	-2.5274	0.259432		416	0.0129	-0.103	0.0145	-2.4447	0.5324		416	-0.0109	0.1037	0.0044	2.8501	0.0484		416	-0.005	-0.0477	0.2715	-1.0996	0.74845
417	0.007(0.0044)	-0.0094(0.0693)	0.8921	-0.1357	0.979049		417	0.0028	0.0094	0.8593	0.1773	0.982917		417	0.0017	0.0003	0.9956	0.0055	1		417	0.0019	0.0417	0.3914	0.857	0.654464		417	-0.0053	-0.0697	0.1773	-1.3492	0.69335
418	0.0003(0.005)	0.0153(0.0651)	0.8137	0.2356	0.943528		418	0.008	-0.0212	0.6372	-0.4715	0.976261		418	0.0052	-0.019	0.6771	-0.4165	0.98494		418	-0.0076	0.0262	0.4764	0.7122	0.728837		418	-0.0098	-0.0217	0.6521	-0.4508	0.917479
419	0.0006(0.0048)	-0.0332(0.0548)	0.544	-0.6067	0.979049		419	0.0005	-0.0165	0.6207	-0.4949	0.976261		419	0.0033	-0.0195	0.5478	-0.601	0.98494		419	0.0046	0.0469	0.1297	1.5151	0.363433		419	-0.0073	0.0467	0.2358	1.1855	0.718192
420	0.0025(0.0049)	-0.0117(0.0547)	0.8302	-0.2144	0.944624		420	0.0032	-0.0158	0.6691	-0.4274	0.976261		420	0.0038	-0.0117	0.7516	-0.3165	0.98494		420	0.0148	0.0051	0.8672	0.1672	0.952346		420	-0.0022	-0.0144	0.7009	-0.384	0.928257
421	0.0038(0.0049)	-0.0436(0.0733)	0.552	-0.5948	0.867353		421	0.0095	-0.0251	0.5843	-0.5471	0.969445		421	0.0065	0.002	0.9659	0.0428	0.993431		421	0.0132	-0.029	0.472	-0.7193	0.725218		421	-0.0097	-0.0114	0.8201	-0.2274	0.956925
422	0.007(0.0048)	-0.1021(0.0772)	0.1859	-1.3228	0.882214		422	0.0055	-0.0526	0.3248	-0.9846	0.907982		422	0.0083	-0.0766	0.1487	-1.4443	0.924306		422	0.0072	-0.0426	0.4329	-0.7842	0.692344		422	-0.0037	-0.0592	0.2018	-1.2764	0.697651
423	0.0021(0.0049)	-0.0718(0.0633)	0.2567	-1.1343	0.80126		423	0.0031	-0.036	0.3822	-0.8738	0.937099		423	0.0025	-0.0498	0.2161	-1.2368	0.955059		423	0.0006	0.0348	0.3796	0.8787	0.646097		423	-0.0118	0.036	0.4141	0.8166	0.827432
424	0.0084(0.0043)	-0.1009(0.0654)	0.1226	-1.544	0.979049		424	0.0055	-0.0431	0.3596	-0.9162	0.935073		424	-0.0004	0.002	0.9648	0.0442	0.993431		424	-0.0118	0.0569	0.1628	1.3956	0.399544		424	-0.0055	-0.0066	0.8851	-0.1446	0.971202
425	0.0001(0.0043)	-0.0162(0.0737)	0.8261	-0.2197	0.882214		425	-0.0017	-0.019	0.7488	-0.3202	0.976471		425	-0.0083	0.0191	0.747	0.3226	0.98494		425	-0.0013	0.0303	0.5438	0.6071	0.772093		425	-0.0025	-0.0812	0.1878	-1.3171	0.69335
426	0.004(0.0052)	-0.0844(0.067)	0.2073	-1.2611	0.979049		426	0.0027	-0.0588	0.208	-1.2592	0.786157		426	-0.0006	-0.0474	0.2997	-1.037	0.98494		426	-0.0102	0.0911	0.029	2.1828	0.152489		426	0.0001	-0.063	0.166	-1.3851	0.690456
427	-0.0041(0.0087)	-0.0172(0.1066)	0.872	-0.1612	0.977405		427	0.0106	-0.0453	0.4623	-0.735	0.948039		427	0.0034	-0.0032	0.9606	-0.0495	0.993431		427	-0.0045	-0.0024	0.966	-0.0426	0.990559		427	0.0048	-0.1142	0.1013	-1.6388	0.607943
428	0.0026(0.0044)	-0.024(0.0672)	0.7212	-0.3569	0.966286		428	0.0027	-0.0712	0.0929	-1.6803	0.62834		428	-0.0015	-0.0661	0.1194	-1.5571	0.871522		428	-0.0183	0.1258	0.0015	3.1687	0.02662		428	-0.0088	-0.0454	0.3765	-0.8843	0.79987
429	0.0022(0.005)	-0.0301(0.0636)	0.6364	-0.4727	0.867353		429	-0.0005	-0.0299	0.4663	-0.7285	0.948039		429	-0.0023	-0.0256	0.5314	-0.6259	0.98494		429	-0.0074	0.0665	0.0825	1.7365	0.281178		429	-0.0037	-0.0694	0.1158	-1.5727	0.63168
430	0.0091(0.0049)	-0.0656(0.0505)	0.1933	-1.3009	0.985487		430	-0.0039	-0.0464	0.1646	-1.3896	0.753474		430	-0.0048	-0.0384	0.2489	-1.153	0.968775		430	-0.0052	0.0718	0.0122	2.5054	0.0922625		430	-0.0041	-0.0461	0.242	-1.1699	0.725455
431	0.0062(0.005)	0.0064(0.0628)	0.9185	0.1024	0.783599		431	0.0054	-0.001	0.9792	-0.0261	0.994138		431	0.0037	0.0166	0.6753	0.4189	0.98494		431	-0.0097	0.0616	0.1034	1.6285	0.325356		431	0.0006	-0.0945	0.0219	-2.2916	0.351192
432	0.0044(0.0046)	-0.1184(0.0666)	0.0755	-1.7777	0.893172		432	0.0127	-0.096	0.0331	-2.1308	0.404184		432	0.0119	-0.0836	0.0656	-1.8411	0.742032		432	-0.0095	0.077	0.035	2.1079	0.172247		432	-0.0072	-0.0232	0.6123	-0.5068	0.907448
433	-0.002(0.0049)	-0.0446(0.0477)	0.3501	-0.9344	0.882214		433	-0.0024	0.0045	0.8898	0.1385	0.982917		433	-0.0044	0.0251	0.4296	0.7899	0.98494		433	0.0014	0.0416	0.164	1.3919	0.399788		433	-0.0033	0.0213	0.5787	0.5553	0.894506
434	0.0017(0.0048)	-0.0559(0.0487)	0.2515	-1.1467	0.882214		434	0.0061	-0.0297	0.4165	-0.8124	0.940273		434	0.0041	-0.0135	0.7079	-0.3746	0.98494		434	0.0048	0.0372	0.2127	1.2462	0.463781		434	-0.003	0.0021	0.9543	0.0573	0.984734
435	0.0034(0.0052)	-0.0724(0.0651)	0.2663	-1.1117	0.790574		435	0.0104	-0.0181	0.6863	-0.4038	0.976471		435	0.0071	-0.0013	0.9771	-0.0286	0.997895		435	0.0078	0.0093	0.793	0.2624	0.913838		435	-0.0042	-0.0536	0.2611	-1.1239	0.742976
436	0.0059(0.0101)	-0.3133(0.1984)	0.1144	-1.5789	0.894348		436	0.0067	-0.1148	0.3805	-0.877	0.937099		436	0.0031	-0.101	0.4426	-0.7677	0.98494		436	-0.0038	-0.0943	0.3898	-0.8599	0.653933		436	0.009	-0.1399	0.346	-0.9424	0.783687
437	0.0027(0.0049)	-0.0509(0.0614)	0.4075	-0.8283	0.977792		437	0.0026	-0.0388	0.3779	-0.8819	0.937099		437	0.0023	-0.0494	0.2523	-1.1449	0.968775		437	-0.005	0.0562	0.1319	1.5067	0.366924		437	-0.0022	-0.0218	0.6202	-0.4956	0.907448
438	-0.0011(0.0048)	0.0196(0.0621)	0.7524	0.3155	0.893172		438	0.0001	-0.0457	0.331	-0.9722	0.912135		438	-0.0037	-0.0374	0.4157	-0.8138	0.98494		438	0.0011	0.0268	0.5015	0.6721	0.745806		438	0.0009	-0.0187	0.71	-0.3718	0.929499
439	0.0025(0.0051)	-0.0716(0.0753)	0.3418	-0.9506	0.943528		439	-0.005	-0.0647	0.1824	-1.3333	0.767354		439	-0.0062	-0.0412	0.3995	-0.8424	0.98494		439	0.0032	0.0926	0.0352	2.1065	0.172247		439	0.0013	-0.0579	0.2744	-1.093	0.74845
440	0.0054(0.005)	-0.0342(0.057)	0.5491	-0.5991	0.966286		440	-0.0012	-0.0179	0.6133	-0.5054	0.976261		440	0.0002	-0.0123	0.7264	-0.3499	0.98494		440	0.0119	0.0455	0.1207	1.552	0.350768		440	-0.0008	-0.0161	0.6692	-0.4273	0.918664
441	0.0053(0.0046)	-0.0361(0.0784)	0.6455	-0.46	0.979049		441	0.008	-0.0163	0.7552	-0.3118	0.976471		441	0.0123	-0.0414	0.425	-0.7977	0.98494		441	0.0056	-0.1091	0.0357	-2.1007	0.173419		441	-0.0055	-0.0612	0.2313	-1.1969	0.718192
442	0.0049(0.0051)	0.0148(0.064)	0.8176	0.2306	0.979049		442	0.0049	0.0531	0.2365	1.1838	0.835117		442	0.0071	0.0333	0.4644	0.7316	0.98494		442	0.0131	-0.0496	0.1476	-1.448	0.383018		442	-0.0103	-0.0241	0.5875	-0.5425	0.898807
443	-0.0002(0.0046)	0.0113(0.0599)	0.8505	0.1885	0.979049		443	0.0089	-0.0166	0.6536	-0.4487	0.976261		443	0.0074	-0.0001	0.9972	-0.0035	1		443	-0.0081	-0.0056	0.8689	-0.165	0.95275		443	-0.0012	-0.0294	0.4803	-0.7059	0.853385
444	0.0007(0.0049)	-0.0155(0.0592)	0.7934	-0.2619	0.757522		444	0.0062	-0.0948	0.0283	-2.1928	0.378004		444	0.0059	-0.0774	0.0794	-1.7541	0.782825		444	0.0021	0.0417	0.2872	1.0644	0.54628		444	0.0024	-0.0987	0.0277	-2.2012	0.395052
445	0.0068(0.0053)	-0.1249(0.0636)	0.0494	-1.9655	0.926033		445	0.0088	-0.0896	0.0347	-2.1116	0.404892		445	0.0076	-0.0902	0.0353	-2.1049	0.651303		445	0.002	0.0138	0.6912	0.3972	0.854038		445	-0.0033	0.0009	0.9853	0.0184	0.993867
446	0.0049(0.0045)	-0.0392(0.0581)	0.5001	-0.6743	0.966286		446	0.0085	-0.0297	0.4539	-0.749	0.948039		446	0.007	-0.023	0.572	-0.5651	0.98494		446	0.0232	-0.0235	0.488	-0.6935	0.733853		446	-0.0061	-0.0137	0.7087	-0.3736	0.929499
447	0.0027(0.0049)	-0.0237(0.0547)	0.6654	-0.4325	0.926033		447	0.0025	-0.0585	0.1017	-1.6368	0.635506		447	-0.0043	-0.0167	0.6312	-0.48	0.98494		447	0.0009	0.053	0.1586	1.4097	0.395817		447	-0.0051	-0.0297	0.5084	-0.6613	0.865915
448	-0.0033(0.0047)	0.036(0.0537)	0.5034	0.6692	0.977792		448	-0.0009	0.0089	0.7951	0.2597	0.976471		448	-0.0006	0.0181	0.5969	0.5289	0.98494		448	0.0046	-0.0127	0.6717	-0.4238	0.844514		448	-0.0044	0.0093	0.8055	0.2462	0.954632
449	0.0017(0.0049)	0.0178(0.0581)	0.7601	0.3054	0.977405		449	0.0097	-0.0353	0.4124	-0.8196	0.940273		449	0.0059	-0.0047	0.9042	-0.1204	0.993431		449	-0.0024	0.0003	0.9933	0.0084	0.999753		449	-0.0095	-0.0795	0.0486	-1.9723	0.486365
450	0.0044(0.0048)	0.0218(0.0644)	0.7345	0.3392	0.882214		450	0.0146	-0.0432	0.3324	-0.9693	0.9141		450	0.0095	-0.0199	0.6627	-0.4361	0.98494		450	-0.0084	0.0238	0.5246	0.6363	0.762366		450	-0.0059	-0.0817	0.0657	-1.8402	0.564172
451	-0.0015(0.0052)	-0.0678(0.062)	0.274	-1.094	0.882214		451	-0.0003	-0.072	0.0873	-1.7096	0.614795		451	-0.0048	-0.0516	0.2138	-1.2431	0.955059		451	0.008	0.0342	0.4193	0.8077	0.683095		451	-0.0069	-0.0079	0.8416	-0.1999	0.960694
452	0.0068(0.0051)	-0.0744(0.0682)	0.2758	-1.0898	0.882214		452	0.0075	-0.1101	0.0147	-2.4401	0.315576		452	0.0079	-0.0912	0.0471	-1.9855	0.673733		452	-0.0099	0.1095	0.0044	2.8485	0.0484		452	-0.007	-0.0102	0.8231	-0.2236	0.956925
453	0.0011(0.0047)	0.0941(0.0784)	0.2299	1.2006	0.979049		453	-0.0005	0.052	0.3544	0.9261	0.933527		453	-0.0022	0.0392	0.4882	0.6932	0.98494		453	0.0045	-0.0224	0.657	-0.444	0.840725		453	-0.0035	-0.0847	0.1122	-1.5884	0.627471
454	0.0037(0.0051)	0.0099(0.0721)	0.8912	0.1368	0.979049		454	0.0126	-0.0463	0.2935	-1.0505	0.887837		454	0.005	-0.0137	0.7629	-0.3017	0.98494		454	-0.0111	0.0421	0.2789	1.0828	0.534893		454	-0.0121	-0.0688	0.1667	-1.3829	0.691208
455	-0.0006(0.005)	0.0078(0.0636)	0.9028	0.1222	0.979049		455	0.0115	-0.0381	0.3985	-0.8444	0.937099		455	0.0082	-0.0328	0.4747	-0.7148	0.98494		455	-0.0074	0.0201	0.5884	0.5412	0.804892		455	-0.0092	-0.0306	0.5448	-0.6055	0.889729
456	-0.0016(0.0049)	-0.0141(0.0528)	0.7901	-0.2662	0.950206		456	0.0015	-0.02	0.5283	-0.6306	0.959482		456	0.0037	-0.015	0.6228	-0.4919	0.98494		456	0.0027	0.0538	0.084	1.728	0.283766		456	-0.0061	0.0467	0.2273	1.2074	0.718192
457	0.0038(0.0045)	-0.0339(0.0635)	0.5932	-0.5342	0.997248		457	-0.0029	0.0196	0.6667	0.4307	0.976261		457	-0.0046	0.0197	0.6791	0.4137	0.98494		457	-0.0004	0.062	0.1304	1.5126	0.364627		457	-0.0061	-0.0791	0.0915	-1.6875	0.594471
458	-0.0016(0.0044)	-0.002(0.064)	0.9755	-0.0308	0.882214		458	0.0145	-0.1077	0.012	-2.5121	0.2662		458	0.0082	-0.1009	0.0335	-2.1262	0.64621		458	-0.016	0.0387	0.321	0.9924	0.582086		458	0.0011	-0.0436	0.4345	-0.7815	0.834144
459	0.0118(0.0047)	-0.0667(0.0582)	0.2514	-1.1469	0.882214		459	0.0105	-0.051	0.1866	-1.3207	0.767354		459	0.0128	-0.0544	0.1803	-1.3399	0.93654		459	0.0014	0.0616	0.1041	1.6253	0.325564		459	-0.0072	-0.0701	0.092	-1.685	0.594471
460	0.0085(0.0049)	-0.0656(0.0589)	0.2648	-1.1151	0.892522		460	0.0097	-0.0538	0.1634	-1.3938	0.753466		460	0.0094	-0.0553	0.1454	-1.456	0.924306		460	-0.0043	0.0605	0.0573	1.9011	0.234858		460	-0.0078	0.01	0.8033	0.2491	0.954632
461	0.0018(0.0048)	-0.0628(0.0632)	0.3201	-0.9943	0.6965		461	-0.0015	-0.08	0.0675	-1.8281	0.575913		461	-0.0037	-0.0716	0.094	-1.6748	0.827497		461	0.0025	0.07	0.0627	1.8614	0.239504		461	-0.0039	-0.05	0.28	-1.0803	0.751371
462	0.0057(0.0049)	-0.1388(0.0658)	0.0348	-2.1105	0.783599		462	0.001	-0.1165	0.0036	-2.9086	0.140929		462	-0.0033	-0.087	0.0198	-2.33	0.543048		462	-0.0034	0.1076	0.0015	3.1729	0.02662		462	-0.004	0.0063	0.8682	0.166	0.968486
463	0.0108(0.0055)	-0.1085(0.0631)	0.0856	-1.719	0.997248		463	0.0122	-0.1494	0.0007	-3.3727	0.0813389		463	0.0095	-0.1147	0.0093	-2.5997	0.476088		463	-0.024	0.1153	0.0028	2.9908	0.037268		463	-0.003	-0.059	0.16	-1.4051	0.678217
464	0.0005(0.005)	0.0008(0.0625)	0.9896	0.013	0.954227		464	0.0008	-0.0001	0.9972	-0.0035	0.999451		464	-0.0049	-0.001	0.9797	-0.0254	0.997895		464	0.0095	0.0306	0.4053	0.8323	0.666981		464	-0.0013	-0.0647	0.1983	-1.2866	0.695116
465	0.0014(0.0048)	0.0317(0.0604)	0.5996	0.5249	0.979049		465	0.0047	-0.0318	0.437	-0.7773	0.948039		465	0.002	-0.0106	0.7853	-0.2724	0.98494		465	-0.0063	0.0472	0.1415	1.4702	0.378947		465	-0.0042	-0.1371	0.0018	-3.1284	0.0950714
466	0.0038(0.0041)	0.0101(0.0474)	0.8316	0.2126	0.985487		466	-0.0005	0.0258	0.4696	0.7231	0.948039		466	-0.001	0.0198	0.5702	0.5678	0.98494		466	-0.008	0.0541	0.0728	1.794	0.257704		466	-0.0035	-0.0369	0.3811	-0.8759	0.805149
467	0.0098(0.0042)	0.0062(0.0605)	0.9188	0.102	0.986461		467	0.0137	-0.0965	0.0295	-2.1762	0.381209		467	0.0106	-0.0829	0.0662	-1.8374	0.742032		467	-0.011	0.1464	0.0002	3.6902	0.00591556		467	-0.0051	-0.0655	0.1455	-1.4555	0.676981
468	0.0031(0.0055)	-0.0049(0.0516)	0.9249	-0.0943	0.882214		468	0.0143	-0.0342	0.3193	-0.9958	0.905646		468	0.0097	-0.0136	0.6987	-0.387	0.98494		468	-0.0093	0.0069	0.813	0.2366	0.922509		468	-0.0029	-0.1235	0.0008	-3.3461	0.06655
469	0.0053(0.0042)	-0.1028(0.0837)	0.2194	-1.228	0.979049		469	0.0101	-0.1409	0.0107	-2.5516	0.249854		469	0.0051	-0.1232	0.0332	-2.1292	0.64621		469	0.0019	-0.0205	0.6729	-0.4222	0.844514		469	5.7861e-06	-0.0261	0.6971	-0.3892	0.926913
470	0.0012(0.0051)	0.015(0.0608)	0.8051	0.2468	0.867353		470	-0.0056	-0.0033	0.9376	-0.0783	0.989661		470	-0.0104	0.0163	0.6871	0.4028	0.98494		470	-0.0009	0.0505	0.1697	1.3732	0.406721		470	-0.0032	-0.0525	0.2295	-1.2017	0.718192
471	0.0061(0.005)	-0.0678(0.0513)	0.1866	-1.3208	0.974779		471	-0.0034	0.0114	0.7623	0.3024	0.976471		471	-0.0041	0.0264	0.485	0.6983	0.98494		471	0.0072	0.0387	0.2121	1.2479	0.463781		471	-0.0062	0.0391	0.3239	0.9865	0.777854
472	0.0074(0.0054)	-0.0386(0.1006)	0.7014	-0.3834	0.882214		472	0.0154	-0.0428	0.5394	-0.6138	0.963517		472	0.0141	-0.0573	0.3963	-0.8482	0.98494		472	-0.0028	-0.0828	0.2587	-1.1294	0.505624		472	-0.0034	-0.0864	0.1587	-1.4095	0.676981
473	0.0034(0.0049)	0.0715(0.0634)	0.2596	1.1274	0.892696		473	0.004	0.0664	0.1249	1.5345	0.682956		473	0.005	0.0512	0.2366	1.1834	0.968775		473	5.931e-05	-0.0093	0.7869	-0.2704	0.910191		473	-0.0095	-0.0281	0.5406	-0.6119	0.888319
474	0.0023(0.0043)	-0.063(0.0652)	0.3343	-0.9656	0.966286		474	-0.0006	0.0126	0.7798	0.2796	0.976471		474	-0.0031	0.0031	0.9461	0.0675	0.993431		474	-0.0003	0.0163	0.6626	0.4364	0.840725		474	-0.0022	-0.0716	0.1322	-1.5053	0.663993
475	0.0016(0.0044)	-0.0254(0.0557)	0.6486	-0.4557	0.967881		475	-0.0046	-0.0425	0.3564	-0.9223	0.933527		475	-0.0075	-0.0256	0.5766	-0.5584	0.98494		475	-0.0033	0.129	0.0008	3.3493	0.0169016		475	0.0041	-0.0942	0.0696	-1.8146	0.582626
476	-0.0031(0.0049)	-0.0265(0.0639)	0.6791	-0.4137	0.786401		476	0.0024	-0.054	0.193	-1.3019	0.773419		476	-0.0038	-0.01	0.8054	-0.2464	0.98494		476	-0.0035	0.0475	0.252	1.1456	0.502231		476	0.0002	0.0274	0.5772	0.5575	0.894506
477	0.0043(0.0047)	-0.0936(0.0572)	0.1017	-1.6365	0.882214		477	0.0105	-0.0399	0.2996	-1.0373	0.892098		477	0.0069	-0.0241	0.5338	-0.6221	0.98494		477	0.0149	0.0107	0.7547	0.3124	0.887725		477	-0.006	-0.0239	0.5693	-0.5691	0.894506
478	0.0068(0.0051)	-0.06(0.0579)	0.3001	-1.0362	0.979049		478	-0.0003	-0.0494	0.2068	-1.2623	0.786157		478	-0.0087	-0.0276	0.4565	-0.7445	0.98494		478	-0.0038	0.061	0.0921	1.6847	0.306925		478	-0.0083	-0.0211	0.6242	-0.4899	0.907448
479	-0.0031(0.0047)	-0.0115(0.0507)	0.8209	-0.2264	0.918927		479	0.0059	-0.0289	0.4468	-0.7607	0.948039		479	0.0049	-0.0118	0.7561	-0.3106	0.98494		479	-0.0041	0.0349	0.2514	1.1471	0.502231		479	-0.0005	-0.0091	0.8066	-0.2448	0.954632
480	-0.0049(0.0053)	0.0537(0.0728)	0.4604	0.7383	0.974779		480	1.4929e-05	0.0405	0.4065	0.8301	0.940273		480	-0.0044	0.0702	0.15	1.4397	0.924306		480	-0.0123	0.0248	0.5736	0.5628	0.795688		480	-0.0047	-0.0992	0.0508	-1.953	0.499607
481	0.0018(0.0047)	0.0189(0.0496)	0.7025	0.3819	0.979049		481	0.0006	-0.0067	0.849	-0.1904	0.982917		481	-0.0036	0.0168	0.6546	0.4474	0.98494		481	-0.0023	0.0162	0.6237	0.4906	0.819733		481	0.0007	-0.0827	0.0386	-2.0689	0.444419
482	0.0001(0.0046)	-0.0077(0.0625)	0.9017	-0.1235	0.977792		482	-0.0024	-0.0341	0.4104	-0.8232	0.940273		482	-0.0016	-0.0356	0.3718	-0.8931	0.98494		482	0.0018	0.0002	0.9962	0.0047	0.999753		482	0.0009	-0.0578	0.1592	-1.4079	0.676981
483	-9.4619e-05(0.0048)	-0.0232(0.0754)	0.7587	-0.3072	0.979049		483	0.0027	-0.0909	0.0715	-1.8025	0.578761		483	-0.0029	-0.0598	0.2411	-1.1723	0.968775		483	-0.0113	0.1135	0.0078	2.6596	0.0696765		483	-0.0011	-0.1013	0.0713	-1.8033	0.582914
484	0.0024(0.0044)	0.0171(0.0646)	0.7917	0.2641	0.6965		484	0.0051	0.0175	0.6916	0.3967	0.976471		484	0.0054	0.024	0.5853	0.5456	0.98494		484	-0.0098	0.0359	0.3336	0.9669	0.596002		484	0.0005	-0.1207	0.0067	-2.709	0.202675
485	0.01(0.0046)	-0.1544(0.0732)	0.0349	-2.1093	0.974779		485	0.0095	-0.1075	0.0218	-2.2947	0.341669		485	0.0041	-0.0765	0.1104	-1.5963	0.860262		485	-0.012	0.0856	0.0456	1.9988	0.202989		485	-0.0107	-0.0382	0.4403	-0.7717	0.834144
486	-0.0009(0.005)	-0.0299(0.0778)	0.7007	-0.3843	0.918927		486	0.0103	-0.0336	0.5017	-0.6719	0.955311		486	0.0109	-0.0205	0.6761	-0.4177	0.98494		486	-0.0031	-0.0103	0.7956	-0.259	0.915249		486	0.0008	-0.0312	0.5161	-0.6494	0.866241
487	-0.002(0.0051)	-0.033(0.0458)	0.4712	-0.7206	0.943528		487	-0.0022	0.0081	0.7858	0.2718	0.976471		487	-0.0045	0.0281	0.3445	0.9453	0.98494		487	0.0041	0.0417	0.1585	1.4102	0.395817		487	-0.0054	0.0424	0.2543	1.14	0.735812
488	0.0032(0.0042)	-0.0387(0.0636)	0.5432	-0.608	0.867353		488	0.0031	-0.027	0.5848	-0.5464	0.969445		488	-0.0019	0.0105	0.8305	0.2141	0.98494		488	-0.0077	0.0545	0.2161	1.237	0.466927		488	-0.0067	-0.0448	0.3716	-0.8934	0.795176
489	0.0036(0.0047)	-0.1025(0.0791)	0.1946	-1.2971	0.893469		489	0.0149	-0.1112	0.0359	-2.0983	0.404892		489	0.0059	-0.0841	0.1262	-1.5291	0.879143		489	-0.0153	0.0748	0.1383	1.4822	0.377982		489	-0.0048	-0.0029	0.9626	-0.047	0.988055
490	0.0086(0.0048)	-0.0485(0.0547)	0.375	-0.8871	0.9177		490	-0.0011	-0.0256	0.4675	-0.7266	0.948039		490	-0.0042	-0.0181	0.603	-0.5201	0.98494		490	-0.0077	0.0651	0.0614	1.8707	0.238423		490	-0.0081	-0.0471	0.2381	-1.1799	0.7225
491	0.0085(0.0052)	-0.0455(0.0603)	0.4504	-0.7548	0.867353		491	0.0037	-0.0244	0.5351	-0.6202	0.963517		491	-0.0006	-0.0293	0.4715	-0.72	0.98494		491	-0.005	0.0452	0.1848	1.3261	0.424817		491	-0.0075	0.0402	0.3311	0.9719	0.777854
492	0.0029(0.0047)	-0.0921(0.0699)	0.1876	-1.3176	0.390133		492	0.0014	-0.0628	0.2056	-1.2658	0.786157		492	-0.0009	-0.0623	0.2056	-1.2658	0.950186		492	-0.0142	0.087	0.0295	2.1772	0.153897		492	0.0083	-0.1485	0.0181	-2.3632	0.330015
493	0.0048(0.005)	-0.1836(0.0644)	0.0044	-2.8485	0.532		493	0.0002	-0.1373	0.001	-3.2986	0.0813389		493	-0.0046	-0.1046	0.0116	-2.523	0.5324		493	-0.007	0.1471	0.0001	3.8077	0.929499		493	-0.0023	-0.0232	0.5812	-0.5516	0.894506
494	0.0097(0.0053)	-0.1545(0.0599)	0.0099	-2.5809	0.97611		494	0.0022	-0.1224	0.0028	-2.9937	0.1331		494	-0.0002	-0.0843	0.0367	-2.0886	0.651303		494	-0.0111	0.0962	0.0029	2.9779	0.0378422		494	-0.002	-0.0087	0.8257	-0.2203	0.958158
495	0.0039(0.0047)	-0.0238(0.0644)	0.7119	-0.3693	0.809187		495	-0.0014	-0.0355	0.4268	-0.7946	0.946785		495	-0.0059	-0.022	0.6254	-0.4882	0.98494		495	-0.0071	0.0768	0.0342	2.1174	0.169851		495	-0.0013	-0.0515	0.2899	-1.0584	0.765589
496	-0.0014(0.0048)	0.0893(0.0589)	0.1291	1.5178	0.997248		496	0.0016	0.0089	0.8292	0.2158	0.982917		496	-0.0041	0.049	0.2113	1.2499	0.951035		496	-0.0116	0.006	0.8761	0.156	0.956247		496	-0.0039	-0.1362	0.0009	-3.3211	0.06655
497	0.0044(0.0045)	-0.0029(0.0628)	0.9627	-0.0467	0.977792		497	0.001	-0.0078	0.8571	-0.1801	0.982917		497	-0.0021	0.0143	0.7473	0.3222	0.98494		497	-0.0169	0.0322	0.4376	0.7762	0.695042		497	-0.0028	-0.0792	0.0995	-1.6472	0.607943
498	0.0069(0.0049)	-0.0202(0.0677)	0.7656	-0.2981	0.96498		498	0.0055	-0.0491	0.2839	-1.0715	0.870977		498	0.0027	-0.0298	0.5	-0.6745	0.98494		498	-0.0138	0.0927	0.0142	2.4525	0.100001		498	0.0007	-0.1412	0.0019	-3.1115	0.0950714
499	0.0067(0.0053)	-0.0258(0.0529)	0.6255	-0.4881	0.757522		499	0.0067	-0.0131	0.7229	-0.3546	0.976471		499	0.0018	0.0196	0.5931	0.5343	0.98494		499	-0.0165	0.0251	0.4054	0.832	0.666981		499	-0.0002	-0.111	0.0029	-2.9795	0.113526
500	0.0058(0.0047)	-0.1225(0.063)	0.052	-1.9429	0.842137		500	-0.0008	-0.1032	0.0246	-2.2484	0.341669		500	-0.0012	-0.0732	0.0945	-1.6721	0.827497		500	-0.0035	0.035	0.3638	0.9081	0.628384		500	0.0002	-0.0151	0.7304	-0.3447	0.9349
501	-0.0048(0.0046)	0.1162(0.0794)	0.1431	1.4642	0.786401		501	0.0034	0.0502	0.3208	0.9929	0.905866		501	-1.3214e-05	0.0711	0.1611	1.4015	0.93654		501	0.0253	-0.1028	0.0151	-2.431	0.104135		501	-0.0117	-0.0222	0.6685	-0.4282	0.918664
502	0.0075(0.0048)	-0.1287(0.0778)	0.0979	-1.6554	0.918927		502	0.0049	-0.1195	0.019	-2.3448	0.33275		502	0.0028	-0.0782	0.1144	-1.5787	0.860262		502	-0.0089	0.0979	0.0288	2.1859	0.152489		502	-0.0089	0.0252	0.6239	0.4904	0.907448
503	0.0089(0.0047)	-0.0497(0.0685)	0.4679	-0.7259	0.656857		503	0.0047	-0.0273	0.5737	-0.5627	0.969445		503	0.0072	-0.0248	0.6114	-0.5081	0.98494		503	-0.0037	0.052	0.2064	1.2635	0.457864		503	-0.0063	-0.0736	0.1556	-1.4201	0.676981
504	0.0079(0.0047)	-0.2394(0.1027)	0.0198	-2.331	0.910868		504	0.0016	-0.131	0.0362	-2.0946	0.404892		504	-0.0017	-0.1074	0.0937	-1.676	0.827497		504	-0.0119	0.0528	0.3316	0.9708	0.596002		504	-0.0001	-0.047	0.4954	-0.6818	0.86098
505	0.0012(0.0048)	-0.0515(0.0645)	0.4244	-0.7987	0.783599		505	-0.0063	-0.0733	0.1005	-1.6425	0.635506		505	-0.0065	-0.0585	0.1741	-1.3591	0.93654		505	-0.0018	0.0966	0.0137	2.4641	0.0985659		505	-1.6862e-05	-0.0547	0.2447	-1.1632	0.728485
506	-0.0076(0.005)	0.1266(0.0751)	0.0917	1.6863	0.966286		506	0.0017	-0.0002	0.9965	-0.0044	0.999451		506	-0.0027	0.0187	0.7117	0.3696	0.98494		506	0.0009	-0.0108	0.8024	-0.2502	0.919892		506	0.006	-0.0626	0.2169	-1.2348	0.709649
507	0.0022(0.0046)	-0.0298(0.065)	0.6469	-0.458	0.882214		507	0.0101	-0.0815	0.055	-1.9185	0.515528		507	0.0047	-0.0718	0.1216	-1.548	0.871522		507	-0.0104	0.0163	0.6696	0.4266	0.844514		507	0.0016	-0.0609	0.2534	-1.1422	0.735812
508	0.0042(0.0054)	-0.0762(0.0695)	0.2728	-1.0966	0.783599		508	0.0118	-0.0821	0.0717	-1.8009	0.578761		508	0.0117	-0.1151	0.0156	-2.4181	0.5324		508	-0.0063	0.0167	0.6714	0.4243	0.844514		508	-0.0058	0.0014	0.9767	0.0291	0.99009
509	0.0037(0.0046)	-0.1016(0.0574)	0.0768	-1.7694	0.966286		509	0.0095	-0.1045	0.0087	-2.6229	0.222687		509	0.0085	-0.0858	0.0245	-2.2486	0.603704		509	-0.0024	0.0387	0.2885	1.0615	0.546999		509	-0.0021	0.0053	0.8986	0.1274	0.975614
510	0.0024(0.005)	-0.0241(0.057)	0.6724	-0.4228	0.882214		510	-0.0007	-0.0156	0.664	-0.4345	0.976261		510	0.0014	-0.0158	0.6584	-0.4422	0.98494		510	0.0121	0.044	0.1442	1.4603	0.380814		510	-0.0026	0.0023	0.9509	0.0616	0.984174
511	0.0013(0.0049)	0.1018(0.0903)	0.2592	1.1283	0.921155		511	-0.0003	0.0624	0.267	1.1099	0.858399		511	-0.0028	0.0663	0.2532	1.1426	0.968775		511	0.0088	-0.018	0.7311	-0.3437	0.873633		511	-0.0061	-0.0719	0.2198	-1.2272	0.713197
512	0.0099(0.0049)	-0.1203(0.1692)	0.477	-0.7111	0.979049		512	0.0083	-0.0279	0.7973	-0.2568	0.976471		512	0.0027	-0.0091	0.934	-0.0829	0.993431		512	-0.0028	0.0147	0.8815	0.1491	0.957755		512	-0.0072	-0.1033	0.4181	-0.8098	0.827432
513	0.0003(0.005)	0.0152(0.0732)	0.8357	0.2075	0.847945		513	0.0084	-0.0405	0.4294	-0.7902	0.948039		513	0.0069	-0.0347	0.5046	-0.6672	0.98494		513	-0.0085	0.0014	0.9731	0.0337	0.993467		513	-0.007	-0.0291	0.5927	-0.5349	0.901484
514	0.0045(0.0048)	-0.0966(0.0668)	0.1479	-1.4471	0.794641		514	0.0034	-0.1383	0.0011	-3.2698	0.0813389		514	0.0008	-0.1011	0.0144	-2.4484	0.5324		514	-0.0094	0.1209	0.0022	3.0611	0.0340144		514	-0.0005	-0.0491	0.2709	-1.1009	0.74845
515	0.011(0.0053)	-0.1024(0.0656)	0.1183	-1.5621	0.92434		515	0.0157	-0.1519	0.0012	-3.2446	0.0840632		515	0.0156	-0.1303	0.0058	-2.7577	0.392962		515	-0.0233	0.1144	0.0039	2.8859	0.0455043		515	-0.006	-0.0689	0.1276	-1.5236	0.655811
516	-0.0052(0.0054)	0.0529(0.0755)	0.483	0.7015	0.99511		516	0.0097	-0.0445	0.3402	-0.9538	0.919281		516	0.0052	-0.0359	0.452	-0.752	0.98494		516	-0.0067	0.0016	0.9712	0.0361	0.992832		516	0.0023	-0.1177	0.0343	-2.1166	0.436061
517	0.0053(0.0055)	-0.0035(0.0597)	0.9535	-0.0583	0.783599		517	0.0156	-0.0254	0.5222	-0.64	0.956016		517	0.0096	0.0034	0.9344	0.0823	0.993431		517	-0.0049	-0.0371	0.2996	-1.0372	0.558871		517	-0.0054	-0.1091	0.0097	-2.5862	0.239087
518	0.007(0.0047)	-0.1093(0.0639)	0.087	-1.7116	0.9177		518	0.0117	-0.0636	0.1329	-1.5029	0.690976		518	0.0114	-0.0506	0.2575	-1.1324	0.968775		518	0.0018	0.0197	0.6132	0.5056	0.814593		518	-0.0024	-0.016	0.6997	-0.3857	0.928257
519	0.006(0.0044)	-0.0438(0.0577)	0.4476	-0.7594	0.979049		519	0.0023	-0.0342	0.4064	-0.8303	0.940273		519	0.0041	-0.0322	0.4451	-0.7637	0.98494		519	0.0069	0.0183	0.6211	0.4943	0.81769		519	-0.0024	-0.0477	0.2699	-1.1034	0.74845
520	0.0062(0.0049)	0.0135(0.0624)	0.8286	0.2166	0.943528		520	0.0094	0.0268	0.5293	0.6291	0.959807		520	0.0112	0.0138	0.7555	0.3114	0.98494		520	0.0064	-0.0171	0.5883	-0.5413	0.804892		520	-0.0115	0.008	0.8572	0.1799	0.964441
521	-0.0033(0.0048)	0.0356(0.0591)	0.5464	0.6032	0.893172		521	0.0002	0.0102	0.773	0.2884	0.976471		521	0.0005	0.0203	0.5692	0.5693	0.98494		521	0.0037	-0.0153	0.6324	-0.4784	0.826841		521	-0.0022	0.0046	0.9117	0.1109	0.975614
522	0.0014(0.005)	-0.0619(0.0683)	0.3651	-0.9056	0.933718		522	0.0042	-0.056	0.1998	-1.2821	0.77345		522	0.0041	-0.0612	0.1447	-1.4586	0.924306		522	0.0027	-0.0187	0.6728	-0.4223	0.844514		522	-0.0082	-0.0338	0.428	-0.7927	0.829599
523	0.0046(0.005)	-0.0387(0.0592)	0.5131	-0.6541	0.977405		523	0.0061	-0.0754	0.0562	-1.9097	0.51946		523	-0.0013	-0.0487	0.2166	-1.2355	0.955059		523	0.0022	0.0788	0.0461	1.9944	0.203851		523	-0.0048	-0.0426	0.3419	-0.9505	0.783687
524	0.0029(0.0046)	-0.0208(0.0601)	0.7288	-0.3468	0.882214		524	0.0058	0.0123	0.7477	0.3216	0.976471		524	0.0037	0.0169	0.6765	0.4172	0.98494		524	-0.004	-0.016	0.6766	-0.417	0.847182		524	-0.0006	-0.0141	0.7593	-0.3064	0.942575
525	0.0009(0.0041)	0.0495(0.0473)	0.2946	1.048	0.979049		525	0.0008	0.0313	0.384	0.8705	0.937099		525	0.0009	0.0218	0.526	0.6341	0.98494		525	-0.0117	0.0442	0.1636	1.393	0.399544		525	-0.0021	-0.0492	0.217	-1.2344	0.709649
526	-0.002(0.005)	-0.0094(0.0659)	0.8868	-0.1423	0.892696		526	0.0008	-0.012	0.7868	-0.2705	0.976471		526	-0.0042	-0.0111	0.7975	-0.2566	0.98494		526	0.01	0.053	0.1469	1.4505	0.383018		526	-0.0023	-0.0483	0.355	-0.9249	0.784892
527	0.0041(0.0044)	-0.065(0.0672)	0.3334	-0.9673	0.893172		527	-0.004	0.0082	0.8631	0.1725	0.982917		527	-0.0073	0.0144	0.7721	0.2896	0.98494		527	-0.0003	0.0498	0.2265	1.2095	0.478526		527	-0.0045	-0.0663	0.1401	-1.4753	0.675627
528	0.0079(0.0048)	-0.0542(0.0594)	0.3614	-0.9128	0.893172		528	0.0083	-0.0516	0.1882	-1.316	0.767354		528	0.0123	-0.0665	0.1029	-1.6308	0.844029		528	0.0007	0.0477	0.1961	1.2929	0.440894		528	-0.0073	-0.0379	0.3473	-0.9399	0.783687
529	0.0071(0.0048)	-0.061(0.0651)	0.3487	-0.9371	0.979049		529	0.0103	-0.0448	0.2732	-1.0957	0.861681		529	0.0092	-0.0497	0.2115	-1.2496	0.951035		529	-0.0054	0.0331	0.354	0.9268	0.619966		529	-0.0093	0.0191	0.6693	0.4272	0.918664
530	0.0056(0.005)	0.0088(0.0702)	0.9006	0.1249	0.946095		530	0.0055	-0.0048	0.9128	-0.1095	0.982917		530	0.0033	0.0119	0.7861	0.2714	0.98494		530	-0.0109	0.0213	0.6178	0.499	0.815766		530	-0.0056	-0.1588	0.0013	-3.2203	0.07865
531	0.0053(0.005)	-0.0431(0.074)	0.5605	-0.582	0.979049		531	0.0113	-0.0516	0.2593	-1.128	0.846112		531	0.0042	-0.0038	0.9353	-0.0812	0.993431		531	-0.0125	-0.0379	0.4599	-0.7391	0.712604		531	-0.0113	-0.0875	0.0741	-1.7859	0.586743
532	0.0096(0.0042)	-0.0121(0.0676)	0.8582	-0.1786	0.979049		532	0.0131	-0.085	0.083	-1.7333	0.600397		532	0.0136	-0.0787	0.1143	-1.5791	0.860262		532	-0.0129	0.1301	0.0021	3.075	0.0340144		532	-0.0101	-0.0228	0.6278	-0.4848	0.907448
533	-0.0003(0.0046)	0.0157(0.0592)	0.7915	0.2644	0.882214		533	0.0057	-0.0463	0.2609	-1.1243	0.84697		533	0.0038	-0.0284	0.4556	-0.7461	0.98494		533	-0.0016	0.0203	0.5442	0.6064	0.772093		533	0.0009	-0.1612	0.0004	-3.5201	0.0509538
534	0.0004(0.0053)	0.1017(0.0833)	0.2219	1.2214	0.979049		534	-0.0007	0.0395	0.4581	0.742	0.948039		534	-0.0011	0.0342	0.5383	0.6154	0.98494		534	0.0028	-0.0055	0.9133	-0.1089	0.970153		534	-0.0045	-0.0811	0.1834	-1.3303	0.69335
535	0.0028(0.0044)	0.0163(0.077)	0.8326	0.2114	0.950206		535	-0.0016	0.0067	0.8993	0.1265	0.982917		535	-0.0059	0.0284	0.6004	0.5238	0.98494		535	-0.0142	0.0855	0.0582	1.8942	0.23493		535	0.0013	-0.0797	0.1378	-1.4839	0.671308
536	0.0007(0.005)	-0.0371(0.0693)	0.5923	-0.5356	0.9177		536	0.0026	-0.094	0.0581	-1.8953	0.526062		536	0.0017	-0.0652	0.1964	-1.2919	0.939781		536	0.0029	0.0309	0.4786	0.7085	0.729918		536	0.0074	-0.1153	0.0199	-2.3281	0.343701
537	0.0037(0.0047)	0.0515(0.0677)	0.4467	0.7609	0.950206		537	0.0145	-0.0232	0.6372	-0.4717	0.976261		537	0.0078	-0.0022	0.9653	-0.0435	0.993431		537	-0.0085	0.0248	0.5324	0.6243	0.764428		537	-0.0042	-0.077	0.09	-1.6955	0.594471
538	-0.0024(0.0048)	0.058(0.1065)	0.5861	0.5445	0.9177		538	0.0123	-0.0466	0.4982	-0.6773	0.95382		538	0.0123	-0.0614	0.3897	-0.8602	0.98494		538	-0.0058	0.0643	0.2766	1.0879	0.532015		538	-0.0034	-0.0447	0.5634	-0.5778	0.890491
539	-0.0004(0.0047)	0.0854(0.1099)	0.4369	0.7775	0.979049		539	0.0049	0.0339	0.6851	0.4056	0.976471		539	0.0056	0.0135	0.8686	0.1655	0.98494		539	-0.0095	-0.009	0.8971	-0.1294	0.965776		539	-0.0063	0.0309	0.708	0.3745	0.929499
540	0.0078(0.0046)	-0.0076(0.0523)	0.8851	-0.1445	0.867353		540	0.0092	-0.0591	0.1047	-1.6225	0.642192		540	0.0062	-0.0565	0.1416	-1.4698	0.923871		540	-0.0163	0.1032	0.0026	3.0144	0.0356763		540	0.0021	-0.1062	0.0078	-2.6615	0.21906
541	0.0068(0.0051)	-0.1007(0.0761)	0.186	-1.3226	0.966286		541	0.0051	-0.0463	0.3526	-0.9296	0.933527		541	0.0054	-0.0564	0.2498	-1.1509	0.968775		541	0.018	-0.027	0.5281	-0.6309	0.762366		541	-0.0011	0.0039	0.9383	0.0774	0.978744
542	0.003(0.0048)	-0.0347(0.0722)	0.6312	-0.4801	0.977792		542	0.0062	-0.0808	0.1281	-1.5215	0.685199		542	0.0083	-0.0743	0.1707	-1.3699	0.93654		542	0.0031	0.0265	0.5309	0.6267	0.763922		542	-0.0084	-0.021	0.6821	-0.4095	0.921472
543	-0.0003(0.0049)	-0.0171(0.0522)	0.7436	-0.327	0.882214		543	0.0018	-0.0193	0.5443	-0.6063	0.963517		543	0.0052	-0.0233	0.4402	-0.7718	0.98494		543	-0.0042	0.064	0.0422	2.0315	0.193683		543	-0.0049	0.0259	0.4802	0.7059	0.853385
544	0.0082(0.0049)	-0.0681(0.0653)	0.2969	-1.0431	0.996151		544	0.005	-0.0122	0.769	-0.2937	0.976471		544	0.0039	-0.0148	0.7343	-0.3394	0.98494		544	0.0087	0.009	0.8219	0.2251	0.927075		544	-0.0032	-0.093	0.0301	-2.1686	0.41424
545	0.0009(0.0045)	-0.003(0.061)	0.9602	-0.0499	0.882214		545	0.0139	-0.0974	0.0187	-2.3518	0.331863		545	0.0105	-0.1	0.0171	-2.3847	0.5324		545	-0.0133	0.0495	0.1961	1.2928	0.440894		545	0.0008	0.0184	0.6883	0.4012	0.922585
546	-0.0028(0.0047)	0.079(0.0674)	0.2413	1.1717	0.99511		546	0.0043	0.011	0.8097	0.2408	0.980407		546	-0.0021	0.0561	0.2187	1.23	0.957532		546	-0.0009	0.0068	0.8562	0.1812	0.943379		546	-0.0065	-0.0336	0.49	-0.6903	0.857017
547	0.0008(0.0041)	-0.0039(0.0728)	0.9567	-0.0542	0.979049		547	0.002	-0.0215	0.6465	-0.4586	0.976261		547	0.0033	-0.0251	0.5935	-0.5337	0.98494		547	0.0041	0.0749	0.0352	2.1055	0.172247		547	-0.0014	-0.1177	0.0232	-2.2695	0.363285
548	0.0053(0.0052)	0.0123(0.0603)	0.8383	0.2041	0.943528		548	0.0108	-0.0449	0.3186	-0.9974	0.905646		548	0.0061	-0.0128	0.7718	-0.29	0.98494		548	-0.0159	0.0328	0.3495	0.9356	0.615323		548	6.6003e-06	-0.1148	0.0079	-2.6573	0.21906
549	0.0016(0.005)	-0.041(0.0663)	0.5368	-0.6177	0.931734		549	0.0042	-0.0175	0.6922	-0.3958	0.976471		549	1.1745e-05	-0.0281	0.5342	-0.6217	0.98494		549	0.0024	-0.0254	0.5858	-0.5449	0.8045		549	0.006	-0.0846	0.0724	-1.7964	0.582914
550	-0.0018(0.0046)	0.0519(0.0783)	0.5079	0.662	0.979049		550	-0.0054	0.0895	0.1077	1.6086	0.652132		550	-0.0114	0.1376	0.0134	2.4726	0.5324		550	0.0137	-0.0484	0.3323	-0.9695	0.596002		550	-0.0041	-0.0415	0.4951	-0.6822	0.86098
551	-0.0029(0.0047)	-0.0103(0.0771)	0.8939	-0.1334	0.390133		551	-0.0022	-0.0284	0.555	-0.5903	0.96606		551	-0.0048	-0.0134	0.7755	-0.2852	0.98494		551	0.0033	0.1093	0.0201	2.3243	0.120509		551	-0.0057	-0.0045	0.9324	-0.0848	0.975614
552	0.0054(0.0048)	-0.2255(0.0792)	0.0044	-2.8483	0.783599		552	0.0034	-0.1637	0.0023	-3.0474	0.127554		552	-0.0029	-0.114	0.0254	-2.2356	0.603704		552	0.0049	0.0714	0.11	1.5984	0.331105		552	0.0007	0.0122	0.8211	0.2262	0.956925
553	0.0082(0.0049)	-0.159(0.0903)	0.0782	-1.761	0.783599		553	0.0003	-0.1215	0.0295	-2.1761	0.381209		553	-0.0068	-0.0704	0.1977	-1.2882	0.939781		553	-0.0114	0.1608	0.0015	3.1835	0.02662		553	-0.0058	0.084	0.1736	1.3607	0.69335
554	0.0078(0.0043)	-0.1989(0.1135)	0.0796	-1.7532	0.950206		554	-0.0025	0.0017	0.9836	0.0206	0.996236		554	0.0006	-0.0355	0.6708	-0.425	0.98494		554	0.0069	0.0082	0.9023	0.1227	0.965776		554	-0.0004	0.0413	0.6406	0.4668	0.91558
555	-0.0004(0.0048)	0.0414(0.0751)	0.5809	0.552	0.950206		555	0.0014	-0.0032	0.9453	-0.0686	0.989925		555	-0.0007	-0.0075	0.8748	-0.1576	0.98494		555	0.0058	-0.0229	0.599	-0.5258	0.810233		555	0.0024	-0.0474	0.4008	-0.8401	0.822172
556	0.0005(0.0042)	0.0378(0.0684)	0.5812	0.5517	0.882214		556	-0.0017	0.0019	0.9694	0.0383	0.992534		556	0.0011	0.0073	0.8866	0.1426	0.98494		556	0.0167	0.0004	0.9938	0.0078	0.999753		556	0.002	-0.0307	0.5563	-0.5883	0.890491
557	0.0021(0.0046)	-0.0972(0.0883)	0.2707	-1.1015	0.790574		557	0.0131	-0.093	0.082	-1.739	0.599681		557	0.0107	-0.072	0.1853	-1.3247	0.93654		557	-0.0108	0.0387	0.4319	0.7859	0.692344		557	-0.0072	-0.057	0.3254	-0.9834	0.777854
558	0.0063(0.0049)	-0.214(0.1362)	0.116	-1.5717	0.979049		558	0.0119	-0.0583	0.4771	-0.711	0.948586		558	0.0091	-0.0385	0.6348	-0.475	0.98494		558	-0.0075	0.0631	0.3765	0.8844	0.643288		558	-0.005	0.0981	0.2452	1.162	0.728485
559	0.0031(0.0048)	0.0109(0.0806)	0.8929	0.1347	0.882214		559	0.0124	-0.0406	0.4656	-0.7296	0.948039		559	0.012	-0.0133	0.8092	-0.2414	0.98494		559	-0.0081	0.0305	0.5116	0.6563	0.753252		559	-0.0025	-0.0542	0.4255	-0.7969	0.829599
560	-0.0022(0.0049)	0.0773(0.0722)	0.2843	1.0708	0.997248		560	-0.003	0.0292	0.5437	0.6072	0.963517		560	-0.0049	0.0592	0.2376	1.1809	0.968775		560	0.0192	-0.0428	0.3039	-1.0281	0.563358		560	-0.0073	-0.0038	0.9363	-0.0799	0.977424
561	0.0025(0.0048)	-0.0012(0.0988)	0.9902	-0.0122	0.771677		561	0.0098	-0.0256	0.7243	-0.3527	0.976471		561	0.01	-0.0494	0.4768	-0.7115	0.98494		561	-0.0121	0.0909	0.1903	1.3098	0.431498		561	-0.0007	-0.0402	0.5905	-0.5381	0.900293
562	-0.0007(0.0048)	0.1268(0.066)	0.0547	1.921	0.979049		562	0.0033	0.0816	0.077	1.7683	0.578761		562	0.0053	0.0548	0.245	1.1625	0.968775		562	-0.0059	-0.0254	0.603	-0.5201	0.81152		562	-0.0038	-0.0322	0.522	-0.6403	0.872989
563	-0.0034(0.0046)	0.0148(0.0622)	0.8117	0.2383	0.783599		563	-0.0062	-0.0029	0.9468	-0.0667	0.990094		563	-0.0099	0.0422	0.3167	1.0012	0.98494		563	0.0024	0.0359	0.4	0.8417	0.663511		563	-0.0036	0.0177	0.721	0.3571	0.931829
564	0.0088(0.0044)	-0.0944(0.056)	0.092	-1.6849	0.921155		564	0.0014	-0.0538	0.1431	-1.4644	0.697444		564	0.0007	-0.0286	0.4216	-0.8036	0.98494		564	0.0011	0.0902	0.0046	2.8323	0.0497772		564	0.0031	-0.0222	0.5611	-0.5813	0.890491
565	0.0024(0.0047)	-0.0504(0.0708)	0.4772	-0.7109	0.865573		565	0.0033	-0.0714	0.176	-1.3532	0.767354		565	-0.001	-0.039	0.4648	-0.731	0.98494		565	0.0084	-0.0029	0.9468	-0.0668	0.984171		565	-0.0012	-0.0077	0.8789	-0.1524	0.970659
566	-0.0037(0.0043)	0.0992(0.0708)	0.1614	1.4005	0.790574		566	-0.0119	0.1012	0.0504	1.9562	0.497425		566	-0.0133	0.0829	0.1111	1.5931	0.860262		566	0.0049	0.039	0.4076	0.8281	0.669772		566	-0.0047	-0.0677	0.331	-0.9721	0.777854
567	0.0112(0.0041)	-0.1125(0.0705)	0.1106	-1.5954	0.885264		567	0.0004	-0.0331	0.5266	-0.6332	0.959482		567	0.0019	-0.0362	0.4921	-0.687	0.98494		567	-0.0041	0.1446	0.0063	2.7341	0.0603259		567	-0.0015	-0.0524	0.3188	-0.9969	0.777854
568	0.0003(0.0054)	0.0849(0.084)	0.3123	1.0105	0.979049		568	0.0057	-0.0369	0.464	-0.7323	0.948039		568	0.0087	-0.0544	0.3086	-1.0183	0.98494		568	0.0117	0.0294	0.5264	0.6335	0.762366		568	-5.5739e-05	-0.0717	0.2085	-1.2576	0.703817
569	-0.0081(0.0044)	0.0299(0.1098)	0.7856	0.272	0.979049		569	0.002	-0.0677	0.3868	-0.8654	0.937099		569	0.0015	-0.0738	0.3553	-0.9243	0.98494		569	-0.0006	0.0196	0.7814	0.2775	0.906983		569	-0.0009	-0.0085	0.9205	-0.0999	0.975614
570	0.0019(0.0047)	0.0167(0.0744)	0.8229	0.2239	0.943528		570	0.0063	0.0107	0.8329	0.211	0.982917		570	0.0049	-0.0152	0.7599	-0.3056	0.98494		570	0.0002	0.0122	0.7785	0.2812	0.906983		570	-0.0062	0.0254	0.6174	0.4995	0.907448
571	-0.0019(0.0046)	0.0472(0.0755)	0.5318	0.6253	0.9177		571	-0.0002	-0.0008	0.9885	-0.0144	0.996236		571	0.002	-0.0118	0.8168	-0.2317	0.98494		571	0.011	0.0021	0.966	0.0427	0.990559		571	0.0031	-0.074	0.1553	-1.421	0.676981
572	0.0004(0.0051)	0.0534(0.069)	0.4392	0.7735	0.977405		572	0.0081	-0.0225	0.5637	-0.5774	0.968109		572	0.0041	0.0069	0.8661	0.1686	0.98494		572	-0.0091	0.011	0.746	0.324	0.886541		572	-0.0091	-0.0644	0.1806	-1.3388	0.69335
573	0.0043(0.0045)	-0.0359(0.1055)	0.7338	-0.3401	0.997248		573	0.0053	-0.1074	0.1202	-1.5541	0.667164		573	0.0028	-0.0853	0.2206	-1.2249	0.962684		573	-0.006	0.1725	0.0094	2.5987	0.0781962		573	0.0003	-0.1212	0.1375	-1.4853	0.671308
574	-0.0016(0.0047)	0.0034(0.0815)	0.9664	0.0422	0.918927		574	-0.0046	0.0079	0.8857	0.1437	0.982917		574	-0.0113	0.0472	0.3877	0.8638	0.98494		574	0.0025	-0.0187	0.6898	-0.3991	0.854038		574	-0.0013	0.0181	0.777	0.2832	0.947058
575	0.0003(0.0047)	-0.0519(0.0711)	0.4649	-0.7309	0.882214		575	0.0036	0.0089	0.8582	0.1787	0.982917		575	0.0041	0.0122	0.8045	0.2475	0.98494		575	0.0141	-0.0327	0.4178	-0.8102	0.682321		575	-0.0048	-0.0688	0.1656	-1.3865	0.690456
576	0.0017(0.0044)	-0.0852(0.0738)	0.2484	-1.1543	0.966286		576	0.0018	-0.072	0.128	-1.5218	0.685199		576	-0.0064	-0.0252	0.5884	-0.5412	0.98494		576	-0.0126	0.0631	0.1142	1.5795	0.336873		576	-0.0028	-0.0447	0.3843	-0.8701	0.807837
577	0.0047(0.0051)	0.0299(0.0685)	0.6623	0.4367	0.588		577	0.0059	-0.0067	0.8895	-0.1389	0.982917		577	0.0027	0.0319	0.5098	0.6592	0.98494		577	-0.0146	0.0472	0.3098	1.0156	0.570876		577	-0.0108	-0.0382	0.4269	-0.7945	0.829599
578	0.0078(0.0048)	-0.2314(0.0968)	0.0168	-2.3917	0.979049		578	-0.0006	-0.1345	0.03	-2.1702	0.383942		578	-0.0012	-0.0995	0.1046	-1.6231	0.844029		578	-0.0113	0.0829	0.123	1.5424	0.352643		578	0.0012	-0.0691	0.3149	-1.0051	0.777854
579	-0.0021(0.0049)	-0.0173(0.0625)	0.7814	-0.2775	0.6965		579	-0.0059	-0.0104	0.7985	-0.2553	0.976471		579	-0.004	-0.001	0.9795	-0.0257	0.997895		579	-0.011	0.0946	0.0038	2.8922	0.0451589		579	-0.0029	-0.0156	0.69	-0.3988	0.923934
580	0.0078(0.0047)	-0.1478(0.0675)	0.0287	-2.1879	0.979049		580	0.0052	-0.1162	0.0064	-2.7282	0.192256		580	0.003	-0.1032	0.017	-2.3868	0.5324		580	-0.0078	0.0622	0.0956	1.6664	0.313408		580	0.0011	-0.0362	0.5107	-0.6577	0.86608
581	-0.0018(0.005)	-0.0132(0.074)	0.8586	-0.1781	0.99511		581	0.0085	-0.0911	0.0774	-1.7661	0.578761		581	0.0019	-0.0622	0.2305	-1.1991	0.968775		581	-0.0067	0.0631	0.1408	1.4727	0.378906		581	-0.0043	-0.0168	0.7649	-0.299	0.943654
582	-0.0019(0.0047)	-0.0043(0.0715)	0.9519	-0.0603	0.867353		582	0.004	-0.0638	0.1674	-1.3806	0.757855		582	-0.0034	-0.0289	0.5393	-0.6138	0.98494		582	-0.0165	0.0991	0.0176	2.3746	0.110498		582	-0.0037	0.017	0.7686	0.2942	0.945477
583	-0.0024(0.0053)	-0.0811(0.0601)	0.1771	-1.3499	0.892696		583	0.0054	-0.0601	0.1241	-1.5377	0.68255		583	0.0035	-0.0344	0.3776	-0.8823	0.98494		583	-0.0029	0.0671	0.0614	1.8705	0.238423		583	-0.0003	0.0117	0.7907	0.2655	0.953883
584	0.0042(0.005)	-0.0519(0.0538)	0.3348	-0.9646	0.979049		584	-0.0058	0.0256	0.516	0.6496	0.956016		584	-0.0061	0.0364	0.3519	0.9308	0.98494		584	0.01	0.0288	0.3712	0.8943	0.636685		584	-0.0059	0.0396	0.3458	0.9429	0.783687
585	0.0033(0.0042)	-0.018(0.0694)	0.7955	-0.2592	0.882214		585	0.007	-0.0021	0.9634	-0.0459	0.99049		585	0.0022	0.0413	0.3448	0.9447	0.98494		585	-0.0053	0.022	0.5739	0.5623	0.795688		585	0.0011	-0.1144	0.0163	-2.4031	0.32381
586	0.0092(0.0046)	-0.1282(0.1239)	0.301	-1.0342	0.9177		586	0.0103	-0.0339	0.67	-0.4262	0.976261		586	0.0051	-0.0046	0.9538	-0.058	0.993431		586	-0.0054	0.0037	0.9601	0.0501	0.990124		586	-0.0055	-0.0687	0.3861	-0.8667	0.80863
587	-0.0012(0.0047)	-0.0585(0.0765)	0.4443	-0.765	0.783599		587	0.0017	-0.0129	0.8214	-0.2257	0.982917		587	0.0052	-0.0197	0.7281	-0.3476	0.98494		587	-0.0041	0.0149	0.72	0.3585	0.867258		587	0.0001	-0.0297	0.613	-0.5058	0.907448
588	0.0068(0.0049)	-0.1185(0.0633)	0.0614	-1.8707	0.3325		588	0.0006	-0.1273	0.0031	-2.955	0.1331		588	-0.0052	-0.0808	0.0459	-1.996	0.673733		588	-0.006	0.1183	0.0034	2.93	0.0422935		588	0.0006	-0.0741	0.1088	-1.6038	0.616997
589	0.0105(0.005)	-0.1866(0.0611)	0.0023	-3.0524	0.925935		589	0.0043	-0.1246	0.0048	-2.8172	0.163815		589	0.0023	-0.0985	0.0222	-2.2871	0.568235		589	-0.0123	0.081	0.0168	2.3909	0.108023		589	-0.0003	-0.029	0.5233	-0.6383	0.872989
590	0.01(0.0053)	-0.0464(0.0675)	0.4921	-0.687	0.977792		590	0.0078	-0.0172	0.7035	-0.3807	0.976471		590	0.0085	-0.0039	0.9316	-0.0858	0.993431		590	-0.023	0.0528	0.1817	1.3355	0.422064		590	0.0016	-0.1333	0.0063	-2.7317	0.195007
591	0.0022(0.0052)	0.0208(0.0706)	0.7681	0.2949	0.882214		591	0.0061	-0.0053	0.8988	-0.1272	0.982917		591	-0.0044	0.0605	0.1393	1.4785	0.920554		591	-0.0125	-0.0343	0.3623	-0.9109	0.627892		591	0.0031	-0.1018	0.0398	-2.0556	0.445158
592	0.0016(0.0052)	-0.0773(0.0684)	0.2584	-1.1302	0.882214		592	0.0103	-0.0094	0.8392	-0.2029	0.982917		592	0.0047	0.0029	0.9509	0.0616	0.993431		592	0.0066	0.0275	0.4665	0.7283	0.718648		592	-0.0002	-0.0614	0.2151	-1.2396	0.709649
593	0.005(0.0044)	-0.0828(0.0714)	0.2462	-1.1595	0.882214		593	0.0004	-0.0382	0.4634	-0.7332	0.948039		593	0.0024	-0.0359	0.496	-0.6809	0.98494		593	-0.0013	0.0433	0.2809	1.0784	0.537181		593	-0.0015	-0.0059	0.9012	-0.1241	0.975614
594	0.0026(0.0047)	0.0696(0.0657)	0.2898	1.0586	0.977405		594	0.0113	0.0296	0.4956	0.6815	0.95382		594	0.0118	0.0206	0.6359	0.4735	0.98494		594	0.0004	-0.019	0.6069	-0.5145	0.814593		594	-0.0061	-0.0239	0.6445	-0.4615	0.915683
595	-0.0041(0.0047)	-0.0186(0.0524)	0.7227	-0.3548	0.972412		595	0.0048	-0.0368	0.3404	-0.9534	0.919281		595	0.0036	-0.0214	0.5865	-0.5439	0.98494		595	-0.0055	0.0351	0.2578	1.1316	0.504801		595	0.0012	0.0065	0.8686	0.1655	0.968486
596	-0.0004(0.0051)	0.0322(0.0801)	0.6879	0.4018	0.786401		596	0.0053	-0.0339	0.5219	-0.6404	0.956016		596	0.0041	-0.0448	0.3718	-0.8932	0.98494		596	-0.0072	-0.0124	0.8215	-0.2256	0.927075		596	-0.0054	-0.092	0.0679	-1.8257	0.575636
597	0.0093(0.005)	-0.1014(0.0618)	0.1012	-1.6389	0.893172		597	0.0031	-0.0783	0.0626	-1.862	0.558844		597	-0.0037	-0.0622	0.1231	-1.5418	0.871522		597	-0.0039	0.0812	0.0323	2.1406	0.16599		597	-0.0086	-0.0067	0.881	-0.1496	0.971113
598	0.0026(0.0043)	-0.0781(0.0843)	0.3543	-0.9262	0.997248		598	0.0017	-0.009	0.8702	-0.1634	0.982917		598	-0.005	0.0005	0.9931	0.0087	0.999861		598	-0.01	0.0096	0.8404	0.2013	0.933032		598	-0.0037	-0.0171	0.7991	-0.2546	0.954261
599	0.0037(0.0041)	-0.0022(0.0636)	0.9722	-0.0349	0.893469		599	0.0021	-0.0253	0.5609	-0.5815	0.966781		599	-0.0002	-0.0129	0.77	-0.2924	0.98494		599	-0.0182	0.0489	0.2557	1.1365	0.503457		599	-0.0039	-0.0565	0.2353	-1.1868	0.718192
600	0.0064(0.0048)	-0.0626(0.0704)	0.3744	-0.8882	0.892696		600	-0.0035	-0.0359	0.4388	-0.7742	0.948039		600	-0.0103	-0.0169	0.712	-0.3691	0.98494		600	-0.0041	0.1075	0.0056	2.7718	0.0552119		600	-0.0041	0.0007	0.9895	0.0131	0.993981
601	0.0036(0.0044)	-0.0636(0.0643)	0.3228	-0.9887	0.882214		601	0.0029	-0.0309	0.5189	-0.6451	0.956016		601	-0.001	-0.008	0.8647	-0.1704	0.98494		601	-0.0087	0.0565	0.1646	1.3899	0.400517		601	-0.0041	-0.0507	0.307	-1.0216	0.777854
602	0.0081(0.0046)	-0.0611(0.0557)	0.2734	-1.0953	0.96498		602	0.0009	-0.0469	0.1881	-1.3161	0.767354		602	-0.0028	-0.0466	0.1891	-1.3134	0.93654		602	-0.0089	0.0598	0.0686	1.8212	0.250415		602	-0.0108	-0.04	0.3291	-0.9759	0.777854
603	0.0106(0.0053)	-0.0319(0.0658)	0.6276	-0.485	0.979334		603	0.0076	-0.0086	0.8359	-0.2071	0.982917		603	0.0044	-0.0188	0.6564	-0.4449	0.98494		603	-0.0101	0.0275	0.4757	0.7132	0.728757		603	-0.0089	0.0285	0.5241	0.6371	0.873063
604	-0.0001(0.0051)	-0.0099(0.0832)	0.9057	-0.1185	0.941011		604	0.0078	-0.0153	0.7716	-0.2903	0.976471		604	0.004	0.0203	0.7029	0.3814	0.98494		604	-0.0155	0.0661	0.1752	1.3558	0.414876		604	-0.0066	-0.0767	0.1821	-1.3342	0.69335
605	-0.0012(0.0053)	0.0521(0.0823)	0.5263	0.6336	0.893172		605	-0.0017	0.0393	0.4582	0.7418	0.948039		605	-0.0037	0.0475	0.3548	0.9253	0.98494		605	-0.0083	-0.0403	0.5033	-0.6693	0.746279		605	-0.0122	-0.0062	0.9122	-0.1102	0.975614
606	0.0093(0.0048)	-0.0645(0.0708)	0.3621	-0.9114	0.977405		606	0.0079	-0.0306	0.5133	-0.6536	0.956016		606	0.0069	-0.0077	0.8627	-0.1729	0.98494		606	-0.0142	0.0801	0.0451	2.0033	0.201437		606	-0.0031	-0.1393	0.0087	-2.6248	0.229663
607	0.0052(0.0047)	0.0209(0.0614)	0.7337	0.3403	0.892696		607	0.011	-0.0592	0.155	-1.4221	0.739444		607	0.0053	-0.0219	0.5728	-0.5639	0.98494		607	-0.0222	0.0325	0.3634	0.9089	0.628384		607	-0.0066	-0.1217	0.0044	-2.8459	0.150164
608	-0.0034(0.0053)	0.1072(0.1085)	0.323	0.9884	0.771677		608	0.0003	0.081	0.2821	1.0756	0.870977		608	-0.0052	0.1074	0.1683	1.3775	0.93654		608	0.0046	-0.0779	0.2534	-1.1421	0.502231		608	0.0003	-0.1104	0.1587	-1.4095	0.676981
609	-0.0003(0.0047)	0.1167(0.061)	0.0557	1.9135	0.893172		609	0.0041	0.0048	0.9106	0.1123	0.982917		609	-0.0006	0.055	0.1881	1.3161	0.93654		609	-0.0124	0.0064	0.8786	0.1527	0.956969		609	-0.0028	-0.0743	0.0947	-1.6713	0.597373
610	0.0018(0.0047)	-0.0551(0.0611)	0.3674	-0.9013	0.977405		610	-0.0023	-0.0857	0.0689	-1.8188	0.578761		610	-0.0067	-0.0573	0.2167	-1.2353	0.955059		610	-0.0071	0.1685	5.96e-05	4.0142	0.676981		610	0.0047	-0.0674	0.1953	-1.2951	0.695116
611	0.007(0.0047)	-0.0182(0.0536)	0.7334	-0.3405	0.998552		611	0.005	-0.0118	0.774	-0.2871	0.976471		611	-0.0018	0.0224	0.5995	0.5252	0.98494		611	-0.0011	0.0032	0.9308	0.0868	0.977818		611	-0.0003	-0.0691	0.1274	-1.5244	0.655811
612	0.001(0.0051)	-0.0005(0.1096)	0.9963	-0.0047	0.790574		612	0.0079	0.0303	0.6825	0.4091	0.976471		612	0.0095	0.0274	0.6949	0.3921	0.98494		612	0.0156	-0.0865	0.2174	-1.2334	0.467457		612	-8.8136e-05	-0.0709	0.3504	-0.9338	0.783687
613	-0.0033(0.0046)	0.3288(0.2042)	0.1074	1.6101	0.933718		613	0.0044	0.2263	0.1722	1.365	0.763994		613	0.0073	0.1867	0.209	1.2564	0.951035		613	-0.0024	-0.1027	0.3961	-0.8486	0.660663		613	0.0052	-0.2114	0.1899	-1.3108	0.69335
614	0.0053(0.0046)	0.0337(0.0518)	0.5149	0.6513	0.783599		614	0.0032	-0.0135	0.6959	-0.3909	0.976471		614	0.0037	-0.0006	0.9864	-0.017	0.998351		614	-0.0112	0.08	0.0151	2.4307	0.104135		614	0.0058	-0.1541	7.24e-05	-3.9684	0.0120456
615	0.0039(0.0047)	-0.1024(0.0575)	0.0751	-1.7798	0.967881		615	0.0058	-0.0411	0.3196	-0.9954	0.905646		615	0.0023	-0.0166	0.6845	-0.4064	0.98494		615	0.0071	0.023	0.5418	0.6101	0.771268		615	-0.0042	-0.0097	0.8331	-0.2107	0.958894
616	-0.0041(0.0048)	0.0248(0.0601)	0.6797	0.4128	0.979049		616	-0.0089	0.0208	0.651	0.4524	0.976261		616	-0.0083	0.039	0.4009	0.8401	0.98494		616	0.0098	0.0044	0.9097	0.1135	0.968649		616	-0.0009	-0.0508	0.283	-1.0736	0.753346
617	-0.0023(0.0052)	-0.007(0.0461)	0.8793	-0.1519	0.926033		617	-0.003	0.0128	0.648	0.4565	0.976261		617	-0.0028	0.0237	0.3881	0.8631	0.98494		617	-0.0013	0.0617	0.0296	2.1756	0.153897		617	-0.0019	0.0014	0.9682	0.0398	0.988612
618	0.0018(0.0052)	-0.0421(0.0627)	0.5025	-0.6706	0.847945		618	0.001	-0.0324	0.4262	-0.7957	0.946785		618	0.0003	-0.0334	0.4119	-0.8205	0.98494		618	-0.0079	0.0682	0.0698	1.8133	0.250415		618	-0.0026	-0.0593	0.1534	-1.4277	0.676981
619	0.0048(0.0047)	-0.1246(0.0864)	0.1491	-1.4426	0.997248		619	0.0047	-0.1221	0.0429	-2.0251	0.453174		619	-0.0023	-0.0886	0.1353	-1.4935	0.909628		619	-0.008	0.0802	0.1309	1.5106	0.365258		619	-0.0022	0.0049	0.9318	0.0855	0.975614
620	0.0074(0.0053)	0.003(0.0781)	0.969	0.0388	0.977405		620	0.0001	0.0606	0.2373	1.1819	0.835117		620	-0.0051	0.0963	0.0567	1.9056	0.715565		620	-0.0087	0.0311	0.4758	0.7131	0.728757		620	-0.0008	-0.0731	0.1572	-1.4144	0.676981
621	-0.0015(0.0042)	0.0226(0.0649)	0.7279	0.3479	0.979049		621	-0.0008	0.0057	0.895	0.132	0.982917		621	-0.0017	0.0145	0.7362	0.3368	0.98494		621	-0.0048	0.0287	0.4872	0.6947	0.733853		621	0.0004	-0.0892	0.0667	-1.8334	0.569088
622	0.001(0.0055)	0.0094(0.0661)	0.8869	0.1422	0.979049		622	0.0015	-0.0167	0.6973	-0.389	0.976471		622	0.003	0.0052	0.9004	0.1251	0.993431		622	-0.0068	0.0086	0.8258	0.2201	0.928328		622	-0.0068	-0.0871	0.045	-2.0044	0.477902
623	0.006(0.0048)	0.0099(0.074)	0.8939	0.1333	0.966286		623	-0.0034	0.035	0.5154	0.6504	0.956016		623	-0.0047	0.0297	0.5802	0.553	0.98494		623	-0.0016	0.0273	0.5715	0.5658	0.794015		623	-0.0042	-0.0443	0.3639	-0.908	0.794018
624	-0.0044(0.0046)	0.0371(0.0883)	0.6744	0.4201	0.867353		624	0.0003	0.0291	0.645	0.4607	0.976261		624	-0.0028	0.0534	0.3715	0.8937	0.98494		624	0.016	-0.0498	0.3562	-0.9227	0.620901		624	-0.004	0.0233	0.6962	0.3904	0.926642
625	0.0023(0.0048)	-0.0966(0.0742)	0.1929	-1.3021	0.977405		625	0.0042	-0.1107	0.0259	-2.2283	0.351764		625	0.0049	-0.1089	0.0287	-2.1873	0.640544		625	-0.0044	0.126	0.0053	2.7884	0.0530398		625	-0.0013	-0.0151	0.7555	-0.3114	0.941545
626	-0.0082(0.0048)	-0.0347(0.104)	0.7384	-0.334	0.783599		626	-0.0102	-0.0328	0.6546	-0.4473	0.976261		626	-0.0136	-0.0007	0.9923	-0.0097	0.999861		626	-0.0075	0.1502	0.0244	2.251	0.134757		626	-0.0024	-0.0394	0.5943	-0.5326	0.901484
627	0.0078(0.0054)	-0.143(0.0838)	0.0879	-1.7064	0.979049		627	0.0108	-0.1671	0.0051	-2.8033	0.165563		627	0.0031	-0.1082	0.0527	-1.9376	0.696818		627	-0.0037	0.074	0.1085	1.605	0.329711		627	-0.003	0.0183	0.7407	0.3309	0.938002
628	0.0032(0.0044)	0.0151(0.1078)	0.8885	0.1402	0.979049		628	-0.0046	0.0088	0.9066	0.1173	0.982917		628	0.0019	-0.0457	0.5557	-0.5893	0.98494		628	-0.0116	0.0742	0.3334	0.9672	0.596002		628	-0.0027	-0.0355	0.6415	-0.4656	0.91558
629	0.0032(0.0045)	-0.0183(0.0787)	0.8161	-0.2326	0.979049		629	0.0002	-0.0385	0.4748	-0.7147	0.948039		629	-0.0006	-0.0327	0.5402	-0.6125	0.98494		629	-0.007	0.0516	0.2523	1.1448	0.502231		629	0.0038	-0.1463	0.0202	-2.3218	0.343701
630	-0.0015(0.0046)	-0.0201(0.0728)	0.7823	-0.2764	0.893172		630	-6.3778e-05	0.0118	0.797	0.2572	0.976471		630	-0.002	0.0307	0.5107	0.6577	0.98494		630	0.0037	0.0844	0.049	1.9683	0.212873		630	0.0008	0.0236	0.6641	0.4342	0.917479
631	-0.0066(0.0046)	0.0715(0.0784)	0.3613	0.913	0.893172		631	0.0026	0.0355	0.5562	0.5885	0.96606		631	0.0035	0.0511	0.3859	0.867	0.98494		631	0.0045	0.0077	0.8747	0.1577	0.95585		631	-0.0009	-0.0814	0.2007	-1.2795	0.695655
632	0.0022(0.0048)	-0.0824(0.0913)	0.3667	-0.9027	0.94692		632	0.0115	-0.0646	0.2466	-1.1586	0.835177		632	0.0075	-0.0225	0.6764	-0.4174	0.98494		632	0.0005	-0.0139	0.7636	-0.3008	0.893889		632	-0.0045	-0.0481	0.4412	-0.7702	0.834144
633	0.0041(0.0043)	0.0485(0.0854)	0.5704	0.5675	0.99511		633	-0.0021	0.0733	0.204	1.2702	0.78249		633	-0.0018	0.0759	0.1934	1.3006	0.93654		633	-0.0077	0.0468	0.2916	1.0546	0.551306		633	-0.0099	-0.0684	0.3156	-1.0035	0.777854
634	0.0053(0.004)	-0.0044(0.0744)	0.9524	-0.0596	0.588		634	0.0019	0.0414	0.4224	0.8023	0.942624		634	0.0026	0.0465	0.3635	0.9088	0.98494		634	0.0093	-0.0513	0.1903	-1.3097	0.431498		634	-0.0027	-0.0483	0.3518	-0.9311	0.783687
635	0.0056(0.0048)	-0.2087(0.0865)	0.0158	-2.4135	0.943528		635	0.0175	-0.1477	0.0245	-2.2492	0.341669		635	0.0152	-0.142	0.0305	-2.163	0.640544		635	-0.0132	0.0959	0.1029	1.6311	0.32455		635	-0.0016	-0.0044	0.9443	-0.0699	0.980393
636	0.0016(0.005)	0.0455(0.0759)	0.5484	0.6002	0.783599		636	0.0063	0.0314	0.5095	0.6596	0.956016		636	0.0069	0.0191	0.6748	0.4196	0.98494		636	-0.0187	0.0138	0.7814	0.2775	0.906983		636	-0.0041	-0.0491	0.3168	-1.0011	0.777854
637	0.0019(0.0047)	-0.1083(0.0573)	0.0588	-1.8894	0.893172		637	-0.0076	-0.0784	0.0361	-2.096	0.404892		637	-0.0107	-0.0702	0.0481	-1.9765	0.673733		637	-0.0004	0.1009	0.0061	2.7434	0.0588341		637	-0.0105	0.0442	0.3399	0.9544	0.783687
638	0.0064(0.0047)	-0.045(0.0497)	0.3647	-0.9064	0.867353		638	0.003	-0.0259	0.5205	-0.6425	0.956016		638	-0.0006	-0.0117	0.7707	-0.2915	0.98494		638	0.0027	0.048	0.0925	1.6822	0.306925		638	-0.0084	0.0562	0.1408	1.4729	0.676552
639	0.0076(0.0045)	-0.0975(0.0756)	0.1975	-1.2887	0.977405		639	0.0103	-0.1007	0.055	-1.9191	0.515528		639	0.0031	-0.0717	0.1899	-1.3108	0.93654		639	-0.0039	0.0333	0.4576	0.7428	0.710695		639	0.0056	-0.0612	0.3012	-1.0338	0.777191
640	-0.0001(0.0046)	0.0234(0.0704)	0.7393	0.3327	0.882214		640	-0.0057	0.0173	0.7564	0.3102	0.976471		640	-0.01	0.049	0.381	0.8761	0.98494		640	-0.0031	0.0157	0.729	0.3464	0.873633		640	-0.0036	-0.0407	0.4843	-0.6994	0.853385
641	6.4899e-05(0.0046)	0.0858(0.0684)	0.2093	1.2556	0.882214		641	-0.0057	0.0542	0.2588	1.1292	0.846112		641	-0.0069	0.0618	0.1817	1.3356	0.93654		641	-0.003	0.0732	0.1219	1.5466	0.352643		641	0.0011	-0.0576	0.254	-1.1407	0.735812
642	0.001(0.0047)	0.0727(0.0679)	0.2848	1.0697	0.997248		642	-0.011	0.063	0.1608	1.4023	0.753299		642	-0.0077	0.0362	0.4053	0.8322	0.98494		642	0.0109	0.0251	0.5318	0.6252	0.764391		642	-0.008	-0.0384	0.4849	-0.6984	0.853385
643	-0.0072(0.0049)	-0.0017(0.1188)	0.9885	-0.0144	0.893172		643	0.0003	-0.1059	0.1863	-1.3216	0.767354		643	-0.0052	-0.0776	0.3428	-0.9487	0.98494		643	0.0055	0.0409	0.5272	0.6323	0.762366		643	0.0024	-0.0218	0.794	-0.2611	0.953883
644	0.0025(0.0048)	-0.0795(0.0878)	0.3648	-0.9062	0.966286		644	-0.0004	-0.0575	0.2985	-1.0396	0.892098		644	-0.002	-0.0753	0.1772	-1.3495	0.93654		644	0.0052	-0.0183	0.7432	-0.3276	0.884794		644	0.0004	0.0399	0.4832	0.7011	0.853385
645	-0.0022(0.0046)	0.0311(0.0708)	0.6606	0.4391	0.949174		645	-0.0033	-0.0369	0.4375	-0.7764	0.948039		645	-0.0067	-0.0356	0.4666	-0.728	0.98494		645	-0.0136	0.1605	0.0003	3.6569	0.007986		645	0.0045	-0.1013	0.0832	-1.7323	0.594471
646	-0.0014(0.0041)	0.0313(0.0557)	0.5745	0.5614	0.918927		646	-0.0062	0.0435	0.242	1.1701	0.835117		646	-0.0064	0.034	0.3808	0.8765	0.98494		646	0.0133	-0.0489	0.1731	-1.3624	0.412158		646	0.0029	-0.1185	0.0042	-2.8643	0.147111
647	-0.0009(0.0048)	0.0591(0.0806)	0.4637	0.7327	0.979049		647	0.0023	-0.0146	0.7542	-0.3131	0.976471		647	0.0006	0.0079	0.8708	0.1627	0.98494		647	-0.0074	0.0453	0.3155	1.0038	0.576828		647	-0.0002	-0.072	0.186	-1.3226	0.69335
648	-0.003(0.0056)	-0.0064(0.0529)	0.9038	-0.1209	0.882214		648	-0.0054	-0.057	0.1143	-1.579	0.661026		648	-0.007	-0.0466	0.2043	-1.2695	0.947468		648	-0.0012	0.1345	4.71e-06	4.5773	0.839625		648	-0.0047	-0.0629	0.0849	-1.723	0.594471
649	0.0005(0.0051)	0.0771(0.066)	0.2427	1.1682	0.986461		649	0.0043	0.0334	0.4316	0.7864	0.948039		649	0.0068	0.0238	0.5796	0.554	0.98494		649	-0.005	0.0049	0.9112	0.1115	0.96947		649	-0.0021	-0.1123	0.011	-2.5415	0.25686
650	-0.005(0.0049)	-0.0069(0.0723)	0.9242	-0.0952	0.882214		650	-0.002	-0.062	0.2464	-1.1591	0.835177		650	-0.0072	-0.038	0.4849	-0.6985	0.98494		650	0.009	0.0584	0.1708	1.3696	0.408141		650	-0.0011	0.0279	0.6268	0.4863	0.907448
651	0.0011(0.0055)	-0.0809(0.0762)	0.2887	-1.061	0.943528		651	-0.0052	-0.0804	0.0628	-1.8603	0.558844		651	-0.0073	-0.0448	0.3111	-1.0128	0.98494		651	0.007	0.101	0.0111	2.5382	0.0869065		651	0.0026	-0.0658	0.1799	-1.3412	0.69335
652	0.0001(0.0053)	-0.0341(0.0546)	0.5324	-0.6244	0.943528		652	-0.0034	-0.0226	0.4973	-0.6787	0.95382		652	-0.0008	-0.0173	0.61	-0.51	0.98494		652	0.0088	0.0799	0.0049	2.8135	0.0513535		652	-0.0005	0.0008	0.9821	0.0224	0.992641
653	-0.0007(0.0047)	-0.0419(0.0692)	0.5453	-0.6049	0.977405		653	-0.0007	-0.0264	0.5538	-0.5921	0.96606		653	-0.0008	-0.0421	0.3346	-0.9649	0.98494		653	-0.002	-0.01	0.8202	-0.2273	0.926729		653	-0.0012	-0.0651	0.1338	-1.4994	0.66699
654	0.0005(0.0051)	0.0233(0.0652)	0.7207	0.3576	0.950206		654	-0.0038	0.0446	0.3104	1.0144	0.90324		654	0.0003	0.0211	0.6367	0.4724	0.98494		654	0.0074	0.0055	0.8698	0.1639	0.952843		654	-0.0065	-0.012	0.7732	-0.2881	0.947058
655	-0.0032(0.0047)	0.0318(0.0572)	0.5778	0.5567	0.96498		655	0.0044	-0.0174	0.6377	-0.4708	0.976261		655	0.0042	-0.0085	0.826	-0.2198	0.98494		655	-0.0138	0.0263	0.4293	0.7903	0.690898		655	-0.0016	-0.0432	0.2962	-1.0446	0.776853
656	-0.0035(0.0051)	0.029(0.0584)	0.6192	0.497	0.783599		656	0.0003	-0.0562	0.1999	-1.2818	0.77345		656	-0.0003	-0.0558	0.1972	-1.2895	0.939781		656	0.0015	0.0685	0.0927	1.6811	0.306925		656	0.0045	-0.0744	0.0926	-1.6819	0.594471
657	0.0011(0.0057)	-0.1143(0.0643)	0.0752	-1.7792	0.99511		657	0.0031	-0.0876	0.0249	-2.2435	0.341669		657	0.0045	-0.0946	0.021	-2.3072	0.548059		657	0.0024	0.0649	0.0554	1.9153	0.229113		657	-0.0051	0.0322	0.4822	0.7028	0.853385
658	-0.0023(0.005)	-0.0031(0.0586)	0.9577	-0.0531	0.994303		658	-2.695e-05	-0.0105	0.7813	-0.2776	0.976471		658	0.0007	-0.0057	0.8825	-0.1479	0.98494		658	0.0216	-0.0029	0.9291	-0.0889	0.977818		658	-0.0064	-0.0137	0.7179	-0.3612	0.929499
659	-0.0017(0.0054)	-0.0042(0.0595)	0.9442	-0.0699	0.966286		659	-0.0062	-0.0051	0.884	-0.1459	0.982917		659	-0.0088	0.0145	0.677	0.4165	0.98494		659	-0.0013	0.0405	0.2612	1.1235	0.50866		659	-0.0069	-0.012	0.7698	-0.2927	0.946079
660	-0.0068(0.0047)	0.0213(0.0509)	0.6759	0.418	0.979049		660	-0.0089	0.0082	0.8032	0.2492	0.976471		660	-0.0041	0.0036	0.9112	0.1116	0.993431		660	0.0068	0.0281	0.3698	0.8969	0.635102		660	-0.0042	0.0168	0.628	0.4846	0.907448
661	0.0002(0.0048)	0.0137(0.076)	0.857	0.1802	0.979049		661	-0.0081	-0.0217	0.6567	-0.4445	0.976261		661	-0.0104	-0.0095	0.8402	-0.2016	0.98494		661	0.0073	0.0429	0.3795	0.8788	0.646097		661	-0.0004	-0.0573	0.2585	-1.13	0.742976
662	9.9113e-05(0.0049)	0.0112(0.062)	0.8564	0.181	0.979049		662	0.0036	-0.0704	0.0969	-1.66	0.635506		662	0.001	-0.0649	0.1239	-1.5386	0.872544		662	-0.0059	0.0794	0.0407	2.0463	0.190076		662	-0.0065	-0.0503	0.2474	-1.1567	0.730283
663	-0.0026(0.0052)	-0.0134(0.0733)	0.8546	-0.1833	0.979049		663	-0.0092	-0.0633	0.1386	-1.4809	0.696292		663	-0.01	-0.0291	0.498	-0.6776	0.98494		663	0.0118	0.0097	0.8174	0.2309	0.925136		663	0.0025	0.0252	0.564	0.5769	0.890491
664	-0.0019(0.0049)	-0.0084(0.0558)	0.8799	-0.1511	0.790574		664	0.0021	-0.0533	0.1203	-1.5534	0.667164		664	0.0002	-0.0371	0.2792	-1.0822	0.98494		664	-0.0049	0.0976	0.0025	3.0194	0.0353989		664	0.0048	-0.0015	0.974	-0.0326	0.99002
665	-0.0015(0.0048)	0.1047(0.0652)	0.1085	1.6051	0.979049		665	-0.0028	0.0357	0.4691	0.724	0.948039		665	-0.0036	0.0187	0.7105	0.3713	0.98494		665	0.0004	0.0311	0.4858	0.6971	0.733853		665	-0.0042	-0.0532	0.2819	-1.0762	0.752989
666	-0.0006(0.0054)	-0.0154(0.0666)	0.8177	-0.2305	0.9177		666	-0.0016	-0.042	0.2969	-1.0431	0.892098		666	-0.0038	-0.0203	0.6161	-0.5013	0.98494		666	0.0044	0.0602	0.1218	1.5475	0.352643		666	-0.0042	-0.0737	0.096	-1.6644	0.599887
667	-0.0036(0.0052)	0.0456(0.0593)	0.4423	0.7684	0.96498		667	0.0037	-0.0164	0.6994	-0.3861	0.976471		667	9.8341e-05	-0.0026	0.9512	-0.0612	0.993431		667	-0.0059	0.0309	0.4125	0.8195	0.676988		667	-0.0081	-0.0557	0.2321	-1.1949	0.718192
668	-0.0012(0.0051)	-0.0246(0.0497)	0.6207	-0.4949	0.92434		668	0.0037	-0.0333	0.256	-1.1358	0.846112		668	0.0072	-0.0331	0.245	-1.1625	0.968775		668	0.0024	0.0717	0.0222	2.2871	0.126274		668	-0.0056	0.0467	0.2063	1.2637	0.703432
669	-0.0041(0.0051)	0.0447(0.0633)	0.4806	0.7054	0.918927		669	-0.012	0.0278	0.5146	0.6517	0.956016		669	-0.014	0.0272	0.5481	0.6006	0.98494		669	0.0011	0.0891	0.0217	2.2962	0.125033		669	0.0001	-0.0774	0.0893	-1.6991	0.594471
670	-0.0029(0.0044)	-0.0474(0.0656)	0.4699	-0.7226	0.997248		670	0.0061	-0.0984	0.0153	-2.4252	0.323243		670	5.512e-05	-0.0982	0.0318	-2.1469	0.64621		670	-0.0141	0.084	0.0196	2.3344	0.11858		670	-0.0024	-0.0149	0.7921	-0.2636	0.953883
671	0.0044(0.0053)	0.0017(0.0586)	0.9762	0.0298	0.944624		671	0.0003	-0.001	0.9778	-0.0278	0.993475		671	0.0029	-0.0066	0.8629	-0.1726	0.98494		671	0.0107	0.0876	0.0072	2.6879	0.0651918		671	0.0003	-0.0596	0.1636	-1.3932	0.686914
672	0.0017(0.0051)	-0.0355(0.06)	0.5537	-0.5922	0.997248		672	-0.0032	-0.0091	0.8113	-0.2388	0.980407		672	-0.0022	-0.0187	0.6192	-0.497	0.98494		672	-0.0065	0.0645	0.0284	2.1911	0.151809		672	0.0004	-0.0256	0.4532	-0.7501	0.839837
673	-0.0045(0.0046)	0.001(0.0627)	0.9873	0.016	0.867353		673	-0.0075	-0.0612	0.1958	-1.2935	0.77345		673	-0.0136	-0.029	0.5349	-0.6205	0.98494		673	0.0094	0.0478	0.2164	1.2361	0.466927		673	-0.0036	-0.017	0.7005	-0.3847	0.928257
674	-0.002(0.005)	-0.0753(0.0568)	0.1852	-1.325	0.894348		674	-0.0062	-0.0843	0.0179	-2.3676	0.331863		674	-0.0129	-0.0482	0.1692	-1.3749	0.93654		674	-0.0037	0.125	4.16e-05	4.0983	0.975614		674	-0.0031	-0.021	0.5121	-0.6555	0.86608
675	0.0025(0.0057)	-0.0507(0.0595)	0.3938	-0.8527	0.92434		675	0.005	-0.1261	0.0009	-3.3052	0.0813389		675	0.0045	-0.1125	0.0037	-2.9001	0.392962		675	-0.0197	0.1467	3.38e-05	4.146	0.69335		675	0.0003	-0.039	0.35	-0.9345	0.783687
676	-0.005(0.0053)	0.0434(0.0619)	0.4833	0.701	0.894348		676	-0.0074	0.0143	0.731	0.3438	0.976471		676	-0.0097	0.007	0.8618	0.1741	0.98494		676	0.0012	0.0577	0.0633	1.8572	0.240721		676	0.0012	-0.0771	0.0885	-1.7035	0.594471
677	-0.0037(0.0048)	0.0429(0.051)	0.4003	0.8411	0.9177		677	-0.006	-0.0521	0.1106	-1.5954	0.652132		677	-0.011	-0.0297	0.3616	-0.9124	0.98494		677	-0.0088	0.1341	7.88e-06	4.4684	0.932085		677	-0.0025	-0.0956	0.0119	-2.5143	0.259654
678	-0.0009(0.0043)	0.0393(0.0504)	0.4352	0.7803	0.783599		678	-0.0065	0.0312	0.3992	0.8431	0.937099		678	-0.0056	0.0191	0.6069	0.5145	0.98494		678	-0.0052	0.0737	0.026	2.2257	0.141792		678	-0.0021	-0.0328	0.3934	-0.8534	0.815134
679	0.0014(0.0051)	-0.1633(0.0891)	0.067	-1.8315	0.918927		679	-0.0003	-0.1455	0.0104	-2.5622	0.249854		679	-0.0008	-0.1351	0.0195	-2.3365	0.543048		679	-0.0154	0.1134	0.0214	2.3003	0.124927		679	-0.0041	-0.0072	0.8967	-0.1298	0.975614
680	0.0088(0.0043)	-0.044(0.0598)	0.4612	-0.7368	0.966286		680	0.0075	-0.0946	0.0217	-2.2963	0.341669		680	0.0041	-0.0826	0.0472	-1.9849	0.673733		680	-0.0136	0.1783	3.68e-06	4.6289	0.834144		680	-0.0046	-0.0143	0.7345	-0.3391	0.935517
681	-0.0044(0.0052)	0.0273(0.0629)	0.6644	0.4338	0.977662		681	0.0037	-0.0093	0.8254	-0.2205	0.982917		681	0.0003	0.0103	0.8066	0.2448	0.98494		681	-0.016	0.0621	0.1015	1.6377	0.322292		681	-0.0036	-0.036	0.3761	-0.885	0.79987
682	-0.0042(0.0055)	0.0177(0.0536)	0.7414	0.33	0.882214		682	-0.0081	-0.0427	0.2416	-1.1709	0.835117		682	-0.0094	-0.0323	0.38	-0.8779	0.98494		682	-0.0014	0.1279	1.95e-05	4.2701	0.752989		682	-0.0058	-0.0631	0.0802	-1.7498	0.594471
683	-0.0043(0.0045)	0.0677(0.0629)	0.2815	1.077	0.966391		683	-0.0086	0.0429	0.2963	1.0444	0.892098		683	-0.0092	0.0382	0.3612	0.913	0.98494		683	0.0089	-0.0266	0.5372	-0.617	0.767324		683	0.0139	-0.157	0.0012	-3.2324	0.07865
684	-0.0011(0.0045)	-0.0296(0.0711)	0.6772	-0.4163	0.894348		684	0.0025	-0.0909	0.0454	-2.0006	0.464826		684	-0.0019	-0.0893	0.053	-1.9348	0.696818		684	0.0167	-0.0066	0.8714	-0.1619	0.95381		684	0.0035	-0.0393	0.5054	-0.666	0.865915
685	-0.0022(0.0052)	0.0533(0.0638)	0.4037	0.8351	0.894348		685	-0.0058	0.0016	0.9702	0.0373	0.992534		685	-0.0092	0.0173	0.68	0.4124	0.98494		685	0.0035	0.0616	0.0961	1.6639	0.313503		685	-0.0004	-0.0796	0.0929	-1.6802	0.594471
686	0.0011(0.0053)	-0.0469(0.0548)	0.3915	-0.8569	0.918927		686	-0.0081	0.0059	0.8733	0.1594	0.982917		686	-0.0066	0.0117	0.7664	0.2971	0.98494		686	0.0088	0.0623	0.0721	1.7985	0.256591		686	-0.005	0.04	0.3251	0.9841	0.777854
687	-0.0003(0.0052)	0.0571(0.0773)	0.4603	0.7384	0.783599		687	0.004	-0.0049	0.9231	-0.0965	0.984492		687	0.0049	-0.0342	0.4673	-0.7268	0.98494		687	-0.0055	0.0007	0.9897	0.0129	0.998351		687	-0.0006	-0.081	0.09	-1.6952	0.594471
688	-0.0002(0.0048)	0.1114(0.0602)	0.0644	1.8494	0.979049		688	-0.0039	0.0826	0.0503	1.9573	0.497425		688	-0.0005	0.055	0.191	1.3077	0.93654		688	0.0056	0.013	0.6866	0.4035	0.853231		688	-0.0099	-0.0348	0.4111	-0.8219	0.827432
689	-0.0018(0.0046)	-0.013(0.0611)	0.8311	-0.2133	0.899552		689	-0.0067	0.0194	0.6425	0.4643	0.976261		689	-0.0062	-0.0041	0.9223	-0.0975	0.993431		689	0.0043	0.0195	0.5676	0.5716	0.790246		689	-0.003	-0.0589	0.1864	-1.3214	0.69335
690	-0.0039(0.0049)	0.0429(0.0523)	0.4116	0.8211	0.979049		690	-0.0076	-0.0064	0.8685	-0.1656	0.982917		690	-0.0074	-0.0049	0.9021	-0.123	0.993431		690	-0.0047	0.1171	0.001	3.2799	0.0198657		690	0.003	-0.0559	0.2094	-1.2553	0.703817
691	-0.0074(0.0051)	-0.015(0.0549)	0.7847	-0.2731	0.979049		691	-0.0045	-0.0411	0.2367	-1.1833	0.835117		691	-0.0092	-0.0182	0.605	-0.5172	0.98494		691	0.0013	0.0791	0.0223	2.2852	0.126303		691	-0.0018	0.0697	0.0925	1.6824	0.594471
692	-0.0044(0.0047)	-0.0094(0.056)	0.8661	-0.1687	0.893172		692	0.0017	-0.0063	0.8584	-0.1784	0.982917		692	0.003	-0.0056	0.8735	-0.1592	0.98494		692	0.0113	0.0396	0.1866	1.3207	0.427707		692	-0.0072	-0.0289	0.4814	-0.7041	0.853385
693	0.0033(0.0049)	-0.0665(0.0707)	0.3474	-0.9397	0.918927		693	0.0008	-0.0508	0.2583	-1.1305	0.846112		693	-0.0044	-0.0312	0.4797	-0.7068	0.98494		693	-0.0085	0.0849	0.0524	1.9398	0.221411		693	-0.007	0.0414	0.3585	0.9182	0.787399
694	-0.0071(0.0048)	0.0362(0.049)	0.4599	0.739	0.979049		694	-0.0002	-0.0119	0.7304	-0.3445	0.976471		694	0.0015	-0.0039	0.9092	-0.1141	0.993431		694	0.0031	0.0417	0.1821	1.3343	0.422256		694	-0.0031	-0.0059	0.8721	-0.161	0.969729
695	-0.0076(0.0051)	0.0167(0.066)	0.8006	0.2525	0.892696		695	-0.0103	-0.0294	0.5182	-0.6462	0.956016		695	-0.0126	-0.0218	0.6301	-0.4816	0.98494		695	0.0059	0.0811	0.0617	1.8683	0.238423		695	-0.0102	0.0696	0.1415	1.4702	0.676981
696	-0.0047(0.0053)	0.0525(0.054)	0.3307	0.9726	0.9177		696	-0.0068	-0.0183	0.6194	-0.4967	0.976261		696	-0.0065	-0.0088	0.8149	-0.2341	0.98494		696	-0.0023	0.0751	0.0335	2.1261	0.168761		696	-0.0015	-0.0632	0.1001	-1.6441	0.607943
697	0.0015(0.0048)	0.0463(0.0603)	0.4428	0.7675	0.979049		697	-0.0025	-0.0393	0.3296	-0.9749	0.911818		697	0.0011	-0.0372	0.3446	-0.9452	0.98494		697	0.0147	-0.0297	0.3893	-0.861	0.653933		697	0.0003	-0.0333	0.4258	-0.7964	0.829599
698	-0.0019(0.0048)	0.0155(0.0612)	0.7998	0.2536	0.783599		698	0.0036	-0.07	0.0707	-1.8074	0.578761		698	0.0007	-0.0628	0.1033	-1.629	0.844029		698	-0.0053	0.1122	0.0039	2.8838	0.0455043		698	0.0079	-0.0851	0.0802	-1.7493	0.594471
699	-0.0036(0.0047)	0.1089(0.0642)	0.09	1.6956	0.882214		699	0.0026	0.0392	0.37	0.8964	0.937099		699	0.0021	0.0509	0.2581	1.1309	0.968775		699	-0.0022	0.0259	0.5182	0.6461	0.758772		699	0.0052	-0.1365	0.0019	-3.1107	0.0950714
700	0.0048(0.0054)	-0.0734(0.0676)	0.2778	-1.0853	0.918927		700	0.0011	-0.0661	0.1351	-1.4941	0.696292		700	-0.0011	-0.0544	0.2105	-1.2522	0.951035		700	-0.0041	0.0751	0.069	1.8186	0.250415		700	-0.0125	-0.0057	0.885	-0.1447	0.971202
701	-0.0008(0.005)	-0.047(0.0638)	0.4614	-0.7365	0.994303		701	0.0082	-0.0547	0.215	-1.2399	0.801583		701	0.0112	-0.0501	0.2486	-1.1536	0.968775		701	-0.0047	0.0431	0.2374	1.1815	0.491414		701	0.0004	-0.047	0.2589	-1.1289	0.742976
702	-0.0052(0.005)	-0.0028(0.0432)	0.9479	-0.0653	0.867353		702	-0.0038	0.0079	0.7754	0.2853	0.976471		702	-0.0033	0.0236	0.3943	0.8519	0.98494		702	0.0028	0.0601	0.0468	1.9884	0.206261		702	-0.0041	0.0382	0.285	1.0691	0.757156
703	-0.0068(0.0046)	0.0843(0.0644)	0.191	1.3078	0.979049		703	-0.0077	-0.0191	0.6738	-0.421	0.976471		703	-0.0121	0.01	0.8314	0.2129	0.98494		703	-0.0024	0.0743	0.0757	1.7765	0.265849		703	-0.0051	-0.0707	0.1577	-1.4129	0.676981
704	-0.0043(0.0047)	-0.0131(0.0586)	0.8237	-0.2227	0.96498		704	0.0056	-0.0667	0.0878	-1.7071	0.615062		704	-0.0005	-0.0574	0.1602	-1.4044	0.93654		704	-0.0049	0.0692	0.0641	1.8517	0.241009		704	-0.0018	-0.009	0.8464	-0.1937	0.961795
705	0.0014(0.0056)	0.0265(0.0537)	0.6217	0.4935	0.979049		705	-0.0059	0.0122	0.7284	0.3473	0.976471		705	-0.0043	0.0131	0.6958	0.391	0.98494		705	0.0067	0.0705	0.0215	2.2996	0.124963		705	-0.0054	-0.039	0.3541	-0.9268	0.784869
706	0.0013(0.0054)	0.0073(0.0606)	0.9047	0.1197	0.788006		706	-0.0049	-0.0112	0.7785	-0.2813	0.976471		706	-0.0055	-0.034	0.4082	-0.8271	0.98494		706	-0.0089	0.0447	0.1337	1.4996	0.368436		706	-0.0017	0.0217	0.5637	0.5774	0.890491
707	0.0044(0.0046)	-0.1205(0.0738)	0.1025	-1.633	0.867353		707	0.0039	-0.0909	0.0733	-1.791	0.578761		707	0.0004	-0.0879	0.0894	-1.6985	0.813087		707	-0.0119	0.1098	0.0074	2.6793	0.06655		707	0.0047	-0.0844	0.1387	-1.4805	0.671308
708	-0.0007(0.0052)	-0.0829(0.0622)	0.1823	-1.3338	0.867353		708	-0.0028	-0.1247	0.0023	-3.0494	0.127554		708	-0.0053	-0.1008	0.0137	-2.4655	0.5324		708	-0.0033	0.1625	5.68e-06	4.5379	0.783687		708	-0.0008	-0.0338	0.4033	-0.8357	0.822172
709	0.0045(0.0054)	-0.0769(0.0593)	0.1949	-1.2961	0.882214		709	-0.001	-0.1026	0.0048	-2.8181	0.163815		709	-0.0004	-0.0791	0.0296	-2.175	0.640544		709	-0.0052	0.1312	3.53e-05	4.1364	0.594471		709	-0.0016	0.0066	0.8655	0.1693	0.968486
710	-0.0052(0.0047)	0.0708(0.062)	0.2537	1.1415	0.847945		710	-0.0093	-0.0026	0.9525	-0.0595	0.990094		710	-0.0115	-0.0047	0.9154	-0.1062	0.993431		710	-0.0093	0.0759	0.017	2.3864	0.108784		710	-0.0035	-0.0588	0.1687	-1.3763	0.69335
711	-0.0035(0.0045)	0.072(0.0501)	0.1503	1.4383	0.882214		711	-0.002	-0.044	0.1715	-1.3674	0.763994		711	-0.0064	-0.0227	0.4812	-0.7044	0.98494		711	-0.0124	0.0909	0.0048	2.8201	0.0507048		711	-0.0008	-0.0984	0.0096	-2.5896	0.239087
712	-0.002(0.0045)	0.0767(0.0609)	0.2079	1.2593	0.968087		712	-0.0083	0.0115	0.7796	0.2799	0.976471		712	-0.007	0.0107	0.805	0.2468	0.98494		712	-0.0102	0.0504	0.2181	1.2316	0.467457		712	-4.1204e-05	-0.0898	0.0289	-2.1848	0.404904
713	-0.0017(0.0046)	-0.04(0.0973)	0.6813	-0.4107	0.979049		713	0.0041	-0.0688	0.2821	-1.0757	0.870977		713	0.0058	-0.0493	0.4449	-0.7639	0.98494		713	-0.0046	0.0598	0.2387	1.1783	0.491811		713	-0.0018	-0.059	0.2937	-1.05	0.772559
714	0.006(0.0045)	-0.014(0.0612)	0.8184	-0.2297	0.90772		714	0.0002	-0.0653	0.1	-1.6451	0.635506		714	-0.0044	-0.0518	0.1926	-1.3029	0.93654		714	-0.0135	0.1376	0.0004	3.5445	0.00968		714	0.005	-0.0806	0.0518	-1.9445	0.499607
715	-0.0026(0.0053)	0.052(0.0646)	0.4211	0.8046	0.893172		715	0.0018	-0.0025	0.9515	-0.0608	0.990094		715	-0.0037	0.0163	0.6807	0.4116	0.98494		715	-0.0094	-0.0035	0.9303	-0.0875	0.977818		715	-0.0032	-0.0959	0.0344	-2.1154	0.436061
716	0.0025(0.0055)	-0.045(0.0501)	0.3691	-0.8982	0.853053		716	-0.0002	-0.0894	0.0132	-2.4785	0.28802		716	-0.0047	-0.065	0.0735	-1.7895	0.768577		716	-0.0044	0.1502	2.48e-07	5.1594	0.00472		716	-0.0061	-0.0759	0.0436	-2.0178	0.471802
717	0.0001(0.005)	0.1143(0.0802)	0.1543	1.4245	0.979049		717	0.0028	0.0467	0.3848	0.8691	0.937099		717	0.0018	0.0583	0.2754	1.0907	0.98494		717	-0.0067	0.021	0.6997	0.3858	0.859927		717	-0.0014	-0.1382	0.0072	-2.6888	0.20833
718	-0.0018(0.0048)	-0.0154(0.0782)	0.8437	-0.1972	0.892696		718	-0.0017	-0.0453	0.4571	-0.7436	0.948039		718	-0.0061	-0.0114	0.8523	-0.1862	0.98494		718	0.0064	0.0495	0.2966	1.0438	0.55677		718	0.0013	0.013	0.8337	0.2099	0.958894
719	0.0006(0.0052)	-0.0779(0.08)	0.3303	-0.9735	0.94692		719	-0.005	-0.0835	0.0665	-1.8349	0.57475		719	-0.0076	-0.045	0.3426	-0.9491	0.98494		719	0.0045	0.0904	0.0329	2.1335	0.166502		719	0.0023	-0.0598	0.2616	-1.1226	0.742976
720	0.0015(0.0054)	-0.0321(0.0566)	0.5701	-0.5679	0.977405		720	-0.0018	-0.0067	0.8371	-0.2056	0.982917		720	0.001	-0.0071	0.8344	-0.2091	0.98494		720	0.0052	0.0659	0.0237	2.2621	0.131986		720	-0.0033	0.0044	0.9012	0.1241	0.975614
721	0.0046(0.0046)	-0.0263(0.0763)	0.7306	-0.3444	0.992996		721	0.0046	-0.0143	0.7855	-0.2721	0.976471		721	0.0075	-0.0518	0.3265	-0.9812	0.98494		721	0.008	-0.0574	0.2534	-1.1422	0.502231		721	0.0011	-0.109	0.0311	-2.1562	0.418122
722	0.0028(0.0052)	-0.0054(0.0668)	0.9357	-0.0807	0.975929		722	-0.0004	0.0493	0.3046	1.0266	0.90324		722	0.0052	0.0138	0.7816	0.2773	0.98494		722	0.0059	-0.0139	0.6917	-0.3965	0.854038		722	-0.0077	-0.0139	0.7622	-0.3027	0.942575
723	-0.0021(0.0048)	0.0217(0.0582)	0.7094	0.3727	0.977405		723	0.0063	-0.0143	0.7156	-0.3643	0.976471		723	0.0043	0.0004	0.9931	0.0086	0.999861		723	-0.0136	0.0135	0.6976	0.3885	0.858138		723	0.0003	-0.0465	0.2794	-1.0816	0.751371
724	-0.0038(0.0048)	0.0219(0.0598)	0.7138	0.3668	0.783599		724	0.0021	-0.0856	0.0658	-1.8395	0.574157		724	0.0019	-0.082	0.0757	-1.776	0.768577		724	0.0051	0.0665	0.1249	1.5346	0.355218		724	0.0074	-0.0775	0.0916	-1.6872	0.594471
725	0.0019(0.0056)	-0.1151(0.0677)	0.0888	-1.7019	0.997248		725	0.0015	-0.0714	0.0855	-1.7198	0.608559		725	0.0029	-0.0857	0.0477	-1.9799	0.673733		725	0.0057	0.0542	0.1283	1.5209	0.361795		725	-0.004	0.025	0.625	0.4888	0.907448
726	4.8266e-05(0.0048)	-0.0023(0.0578)	0.9682	-0.0399	0.979049		726	0.0027	-0.0015	0.9672	-0.0411	0.992534		726	0.0017	0.0072	0.8505	0.1885	0.98494		726	0.0195	-0.0257	0.4536	-0.7495	0.708566		726	-0.0073	-0.0184	0.6231	-0.4915	0.907448
727	0.0031(0.0055)	-0.0126(0.0602)	0.8337	-0.2099	0.979049		727	-0.0029	-0.0345	0.3362	-0.9616	0.919281		727	-0.0085	0.0079	0.8246	0.2216	0.98494		727	0.0019	0.0698	0.0514	1.9482	0.219979		727	-0.0059	-0.0159	0.7146	-0.3656	0.929499
728	-0.0041(0.0047)	0.0081(0.0519)	0.8759	0.1562	0.98271		728	-0.0059	0.0067	0.8367	0.2061	0.982917		728	-0.0034	0.0096	0.7671	0.2962	0.98494		728	0.0076	0.0061	0.8441	0.1966	0.935569		728	-0.0046	0.0206	0.5721	0.5649	0.894506
729	0.0037(0.0048)	-0.0091(0.0809)	0.9103	-0.1127	0.979049		729	-0.0032	-0.0506	0.3072	-1.0211	0.90324		729	-0.006	-0.0236	0.6221	-0.4929	0.98494		729	0.0027	0.0692	0.1634	1.3939	0.399544		729	-0.0029	-0.0801	0.1452	-1.4567	0.676981
730	0.0033(0.0049)	0.0165(0.0602)	0.7836	0.2747	0.893469		730	0.0072	-0.0462	0.2709	-1.1009	0.861681		730	0.0024	-0.0292	0.4793	-0.7075	0.98494		730	-0.0109	0.0707	0.0638	1.8536	0.240937		730	-0.0057	-0.0495	0.2165	-1.236	0.709649
731	-0.0013(0.005)	-0.0629(0.0717)	0.3803	-0.8774	0.918927		731	-0.006	-0.1041	0.0222	-2.2875	0.341669		731	-0.0084	-0.0704	0.1176	-1.5651	0.871522		731	0.012	0.0646	0.1228	1.5429	0.352643		731	0.0025	0.0233	0.5999	0.5246	0.903243
732	-0.0011(0.005)	-0.0421(0.0582)	0.4692	-0.7237	0.867353		732	0.0045	-0.0952	0.0087	-2.6232	0.222687		732	0.0028	-0.0747	0.0409	-2.0443	0.663877		732	-0.0083	0.1258	0.0005	3.4942	0.0112797		732	-0.0011	0.0093	0.8538	0.1842	0.964441
733	-0.0012(0.0048)	0.0996(0.0758)	0.1888	1.3141	0.882214		733	-0.0036	0.0448	0.4135	0.8177	0.940273		733	-0.0058	0.0348	0.5279	0.6312	0.98494		733	0.0052	0.0009	0.9852	0.0185	0.997946		733	-0.0027	-0.0615	0.2542	-1.1403	0.735812
734	0.003(0.0055)	-0.0818(0.075)	0.2758	-1.0897	0.954227		734	0.0004	-0.0557	0.2442	-1.1646	0.835117		734	-0.0023	-0.0365	0.4297	-0.7897	0.98494		734	-0.0011	0.0822	0.0603	1.8789	0.238158		734	-0.0054	-0.0607	0.2532	-1.1427	0.735812
735	-0.0019(0.0052)	0.0354(0.0674)	0.5992	0.5256	0.966286		735	0.0084	-0.0453	0.3478	-0.939	0.927699		735	0.0031	-0.0273	0.5794	-0.5543	0.98494		735	-0.0042	0.0347	0.3848	0.869	0.651614		735	-0.0054	-0.0741	0.1522	-1.432	0.676981
736	-0.0012(0.005)	-0.0222(0.0519)	0.6688	-0.4278	0.979049		736	0.0022	-0.0351	0.2515	-1.1467	0.844968		736	0.0044	-0.0271	0.3669	-0.9023	0.98494		736	0.0029	0.0699	0.0238	2.2611	0.131991		736	-0.0045	0.0512	0.1656	1.3865	0.690456
737	-0.0003(0.0048)	-0.0089(0.0636)	0.8892	-0.1393	0.894348		737	-0.0074	-0.0022	0.9613	-0.0486	0.99049		737	-0.0105	0.003	0.9495	0.0634	0.993431		737	-0.0047	0.1199	0.0038	2.8917	0.0451589		737	-0.0027	-0.0777	0.1094	-1.6008	0.616997
738	-0.0004(0.0044)	-0.0528(0.0637)	0.4067	-0.8296	0.9177		738	0.0094	-0.119	0.0046	-2.833	0.163815		738	-0.0002	-0.0963	0.0367	-2.0895	0.651303		738	-0.0148	0.0933	0.0136	2.4665	0.0983783		738	-0.0013	-0.0292	0.5887	-0.5408	0.899609
739	0.0081(0.0049)	-0.0407(0.0544)	0.4551	-0.7469	0.979049		739	0.0019	-0.024	0.504	-0.6682	0.955522		739	0.0047	-0.0259	0.4909	-0.6888	0.98494		739	0.0032	0.0949	0.0041	2.8713	0.0462466		739	-0.0033	-0.0535	0.1968	-1.2907	0.695116
740	0.0011(0.0051)	-0.0127(0.0593)	0.8309	-0.2136	0.966286		740	-0.0015	-0.0209	0.5755	-0.56	0.969445		740	-0.0021	-0.0189	0.6069	-0.5146	0.98494		740	-0.0097	0.0718	0.012	2.513	0.0912686		740	-0.003	-0.0116	0.7428	-0.3282	0.938002
741	-0.0003(0.0044)	-0.0261(0.0618)	0.673	-0.4221	0.656857		741	-0.0042	-0.0431	0.3701	-0.8963	0.937099		741	-0.0105	-0.008	0.8638	-0.1715	0.98494		741	0.0099	0.0243	0.5265	0.6333	0.762366		741	-0.0073	0.0109	0.8033	0.2491	0.954632
742	0.0034(0.0049)	-0.1255(0.0544)	0.021	-2.3082	0.882214		742	-0.0042	-0.1143	0.0011	-3.2536	0.0813389		742	-0.0107	-0.0741	0.0332	-2.1301	0.64621		742	-0.0077	0.1492	2.84e-07	5.1337	0.00473		742	-0.0013	-0.0261	0.4246	-0.7985	0.829599
743	0.0043(0.0056)	-0.0644(0.0618)	0.2978	-1.0412	0.977792		743	0.0073	-0.1463	0.0003	-3.6326	0.0499125		743	0.0055	-0.1271	0.0017	-3.131	0.251411		743	-0.0252	0.1686	5.48e-06	4.5454	0.630007		743	-0.0006	-0.0504	0.2426	-1.1684	0.725619
744	-0.0022(0.0052)	0.0184(0.0626)	0.7686	0.2942	0.950206		744	-0.0059	-0.0006	0.9892	-0.0136	0.996236		744	-0.01	-0.0031	0.9389	-0.0766	0.993431		744	0.0017	0.0501	0.1271	1.5255	0.360704		744	7.3899e-05	-0.0813	0.0834	-1.7315	0.594471
745	-0.0033(0.0047)	0.0284(0.0527)	0.5896	0.5394	0.979049		745	-0.0044	-0.0566	0.0847	-1.724	0.606822		745	-0.0094	-0.0304	0.3393	-0.9556	0.98494		745	-0.0067	0.1264	1.04e-05	4.4093	0.829599		745	-0.001	-0.1039	0.0088	-2.6181	0.229663
746	0.0012(0.0042)	0.0102(0.0513)	0.8429	0.1982	0.6965		746	-0.0045	0.0103	0.787	0.2702	0.976471		746	-0.0047	0.0054	0.8852	0.1444	0.98494		746	-0.0047	0.0697	0.0349	2.1095	0.172247		746	-0.0027	-0.0293	0.4703	-0.722	0.852383
747	-0.0016(0.0049)	-0.1816(0.0878)	0.0385	-2.0696	0.926033		747	0.0007	-0.1961	0.0016	-3.1505	0.10141		747	0.0019	-0.1719	0.0054	-2.7808	0.392962		747	-0.0151	0.148	0.0139	2.4594	0.099117		747	-0.0012	0.0252	0.688	0.4016	0.922585
748	0.0119(0.0045)	-0.0422(0.0627)	0.5017	-0.6719	0.979049		748	0.0091	-0.0888	0.0449	-2.0051	0.463271		748	0.0042	-0.0629	0.1538	-1.4264	0.925105		748	-0.0165	0.1612	5.27e-05	4.0434	0.917479		748	-0.0066	0.0037	0.9329	0.0842	0.975614
749	-0.0006(0.0053)	-0.0111(0.0517)	0.8299	-0.2148	0.894348		749	-0.0032	-0.076	0.0445	-2.0091	0.463271		749	-0.0083	-0.0475	0.2084	-1.2579	0.951035		749	-0.0045	0.1447	2.7e-06	4.6927	0.718192		749	-0.0074	-0.0833	0.0305	-2.1632	0.41424
750	-0.0045(0.0047)	0.0777(0.0923)	0.3995	0.8425	0.966286		750	-0.0039	0.0129	0.8358	0.2072	0.982917		750	-0.0035	0.0064	0.9182	0.1026	0.993431		750	0.0077	-0.0391	0.5455	-0.6045	0.772291		750	0.0152	-0.1916	0.0104	-2.562	0.249562
751	0.0002(0.0045)	-0.0352(0.0754)	0.6403	-0.4673	0.893172		751	0.0031	-0.0932	0.0634	-1.8561	0.558844		751	-0.0002	-0.0865	0.083	-1.7338	0.800529		751	0.0145	-0.0366	0.3618	-0.912	0.627843		751	0.0045	-0.0587	0.3328	-0.9685	0.777854
752	-0.0029(0.0052)	0.0568(0.063)	0.3674	0.9014	0.893172		752	-0.0071	0.0067	0.8725	0.1605	0.982917		752	-0.0103	0.0225	0.5835	0.5483	0.98494		752	0.0013	0.0533	0.1401	1.4755	0.378242		752	-0.0012	-0.0678	0.1445	-1.4591	0.676981
753	0.0013(0.0053)	-0.0487(0.0541)	0.3679	-0.9005	0.99306		753	-0.0082	0.0147	0.6916	0.3967	0.976471		753	-0.0074	0.0188	0.6226	0.4922	0.98494		753	0.0058	0.0535	0.1017	1.6368	0.322292		753	-0.0074	0.0532	0.1954	1.2947	0.695116
754	0.0076(0.0051)	-0.0068(0.0882)	0.9382	-0.0775	0.6965		754	0.0162	-0.0587	0.3442	-0.9458	0.92365		754	0.0156	-0.0798	0.1774	-1.3487	0.93654		754	-0.0029	-0.0326	0.599	-0.5258	0.810233		754	-0.0011	-0.0813	0.1573	-1.4141	0.676981
755	-0.0025(0.005)	0.1343(0.0633)	0.0338	2.1223	0.91034		755	-0.0013	0.0847	0.055	1.9192	0.515528		755	0.0014	0.058	0.1827	1.3325	0.93654		755	0.0071	-0.0068	0.8405	-0.2012	0.933032		755	-0.0088	-0.0326	0.4721	-0.7191	0.853385
756	-0.0008(0.0046)	-0.0517(0.0645)	0.423	-0.8012	0.979049		756	-0.0044	-0.0053	0.9044	-0.1201	0.982917		756	-0.0055	-0.0246	0.5829	-0.5491	0.98494		756	0.0034	0.0245	0.4911	0.6886	0.735269		756	-0.0028	-0.0648	0.1527	-1.4301	0.676981
757	-0.0025(0.0048)	0.0123(0.0552)	0.8236	0.223	0.979049		757	-0.0053	-0.0445	0.2996	-1.0373	0.892098		757	-0.0067	-0.0335	0.4367	-0.7777	0.98494		757	-0.0029	0.1358	0.0007	3.3893	0.0152738		757	0.0045	-0.0696	0.1585	-1.4101	0.676981
758	-0.0055(0.005)	-0.0116(0.0593)	0.8453	-0.1951	0.957981		758	-0.0028	-0.0512	0.1864	-1.3212	0.767354		758	-0.0074	-0.0227	0.561	-0.5814	0.98494		758	-0.0003	0.093	0.0126	2.4958	0.0936905		758	-0.0033	0.0821	0.0841	1.7273	0.594471
759	-0.0022(0.0048)	-0.0297(0.0573)	0.6036	-0.5192	0.893172		759	0.0059	-0.0162	0.6613	-0.4381	0.976261		759	0.0049	-0.0083	0.8214	-0.2257	0.98494		759	0.0095	0.0167	0.6012	0.5227	0.810872		759	-0.0066	-0.0427	0.3028	-1.0303	0.777827
760	0.007(0.0052)	-0.0608(0.0643)	0.3448	-0.9447	0.979049		760	0.0026	-0.0679	0.098	-1.6545	0.635506		760	-0.0027	-0.0445	0.2696	-1.1041	0.978719		760	-0.0099	0.107	0.0083	2.6384	0.0731609		760	-0.0082	0.0288	0.5314	0.6259	0.880814
761	-0.005(0.0048)	0.0102(0.0505)	0.84	0.202	0.974779		761	0.0026	-0.0211	0.5567	-0.5877	0.96606		761	0.0031	-0.01	0.7769	-0.2833	0.98494		761	0.0011	0.0358	0.2433	1.1668	0.493503		761	-0.0037	-0.0005	0.9887	-0.0141	0.993981
762	-0.006(0.0052)	0.0281(0.0732)	0.7016	0.3832	0.893172		762	-0.0049	-0.0284	0.5604	-0.5822	0.966781		762	-0.0075	-0.0026	0.9554	-0.0559	0.993431		762	0.0051	0.0682	0.1591	1.4081	0.395817		762	-0.0112	0.0414	0.4091	0.8255	0.827432
763	-0.0018(0.0051)	0.0491(0.0543)	0.3656	0.9048	0.977792		763	0.0011	-0.0173	0.6694	-0.4269	0.976261		763	-0.0017	0.0059	0.8849	0.1448	0.98494		763	0.0004	0.0402	0.2924	1.0529	0.552007		763	-0.0031	-0.0521	0.2158	-1.2377	0.709649
764	-0.0007(0.0048)	0.019(0.0616)	0.7573	0.309	0.96498		764	0.0002	-0.0741	0.0737	-1.7883	0.578761		764	0.0032	-0.0665	0.0875	-1.7089	0.808767		764	0.0126	0.007	0.8512	0.1876	0.938647		764	0.0023	-0.0473	0.2718	-1.0988	0.74845
765	-0.0038(0.0047)	0.0337(0.069)	0.6249	0.4889	0.867353		765	0.0034	-0.0763	0.0986	-1.6515	0.635506		765	-0.0006	-0.0613	0.1935	-1.3002	0.93654		765	-0.0059	0.1342	0.0029	2.9806	0.0378422		765	0.0032	-0.1173	0.0394	-2.0602	0.444419
766	-0.0019(0.0044)	0.0916(0.0686)	0.1816	1.3357	0.882214		766	0.0041	0.0296	0.5179	0.6466	0.956016		766	0.002	0.0547	0.2393	1.1769	0.968775		766	-0.0008	0.0099	0.8072	0.244	0.922217		766	0.006	-0.1596	0.0012	-3.2441	0.07865
767	0.0033(0.0051)	-0.0751(0.0718)	0.2955	-1.0461	0.893172		767	0.0025	-0.0985	0.0488	-1.9707	0.492067		767	-0.0009	-0.0741	0.1248	-1.535	0.874257		767	-0.0012	0.0736	0.0935	1.6774	0.308805		767	-0.0118	0.0041	0.9311	0.0864	0.975614
768	-0.0005(0.005)	-0.061(0.0648)	0.3465	-0.9413	0.979049		768	0.0083	-0.0572	0.2023	-1.275	0.778212		768	0.0101	-0.0534	0.2354	-1.1867	0.968775		768	-0.0046	0.0447	0.2193	1.2284	0.469263		768	0.0014	-0.046	0.3013	-1.0336	0.777191
769	-0.0059(0.005)	0.0107(0.0474)	0.8215	0.2256	0.966286		769	-0.0042	0.004	0.8916	0.1362	0.982917		769	-0.0038	0.023	0.4379	0.7758	0.98494		769	0.0047	0.0498	0.1115	1.5917	0.332006		769	-0.0042	0.0359	0.3401	0.954	0.783687
770	-0.0029(0.0045)	0.0296(0.0624)	0.6351	0.4746	0.944624		770	-0.0024	-0.0408	0.3788	-0.8801	0.937099		770	-0.0072	-0.0083	0.8638	-0.1715	0.98494		770	-0.0043	0.0737	0.0899	1.6961	0.300645		770	-0.0084	-0.0585	0.2306	-1.1987	0.718192
771	0.0001(0.0048)	-0.0382(0.0646)	0.5547	-0.5908	0.979049		771	0.011	-0.0931	0.0317	-2.1477	0.390673		771	0.0041	-0.0733	0.101	-1.6399	0.843521		771	-0.0058	0.0805	0.0599	1.8817	0.237282		771	-0.0026	-0.0188	0.7126	-0.3683	0.929499
772	0.0035(0.0052)	0.0124(0.0491)	0.8001	0.2532	0.998552		772	-0.0039	-0.0126	0.7058	-0.3776	0.976471		772	-0.0049	-0.0078	0.8094	-0.2412	0.98494		772	0.0005	0.0736	0.0115	2.5265	0.0889913		772	-0.0077	-0.0411	0.3131	-1.0088	0.777854
773	0.0016(0.0053)	-0.0004(0.065)	0.9953	-0.0059	0.892696		773	-0.0022	-0.023	0.5714	-0.5661	0.969445		773	-0.0056	-0.0339	0.4231	-0.8011	0.98494		773	-0.0136	0.0625	0.0534	1.932	0.224345		773	-0.006	0.0255	0.5392	0.614	0.887114
774	0.002(0.0045)	-0.0836(0.0863)	0.3328	-0.9686	0.771677		774	0.0011	-0.0598	0.3159	-1.0029	0.905646		774	-0.0026	-0.0524	0.3825	-0.8733	0.98494		774	-0.0033	0.06	0.2168	1.2351	0.466927		774	0.0054	-0.1303	0.0574	-1.9005	0.509329
775	0.0023(0.0052)	-0.1161(0.0606)	0.0556	-1.914	0.790574		775	-0.002	-0.1425	0.0002	-3.6676	0.0380286		775	-0.0061	-0.1108	0.0043	-2.8553	0.392962		775	-0.0048	0.1791	3.74e-07	5.0819	0.00553		775	0.0002	-0.0446	0.2823	-1.0751	0.752989
776	0.0054(0.0051)	-0.0933(0.0585)	0.1108	-1.5948	0.926033		776	-0.0016	-0.1115	0.0031	-2.96	0.1331		776	-0.0013	-0.0776	0.0393	-2.0607	0.66057		776	-0.0086	0.141	2.72e-05	4.1959	0.676981		776	-0.0023	0.0014	0.9723	0.0347	0.99002
777	-0.0018(0.0047)	0.0414(0.0614)	0.5008	0.6732	0.867353		777	-0.0085	-0.0096	0.8275	-0.2179	0.982917		777	-0.0124	-0.0046	0.9167	-0.1046	0.993431		777	-0.0119	0.0758	0.0176	2.3743	0.110498		777	-0.0047	-0.0666	0.1227	-1.5434	0.650652
778	-0.0021(0.0044)	0.0708(0.0534)	0.1849	1.3258	0.918927		778	0.0019	-0.0581	0.1012	-1.6391	0.635506		778	-0.005	-0.0197	0.5766	-0.5584	0.98494		778	-0.0087	0.0824	0.0231	2.2726	0.12973		778	-0.0039	-0.0996	0.0116	-2.5234	0.259654
779	0.001(0.0046)	0.0472(0.0653)	0.4692	0.7238	0.783599		779	-0.0038	-0.0141	0.7455	-0.3246	0.976471		779	-0.0062	0.0085	0.8507	0.1882	0.98494		779	-0.0126	0.0476	0.2547	1.1391	0.502231		779	0.0016	-0.1003	0.026	-2.2259	0.384511
780	-0.0008(0.0049)	-0.1851(0.1013)	0.0676	-1.8277	0.994303		780	0.0048	-0.1659	0.0087	-2.6244	0.222687		780	0.0028	-0.1362	0.0363	-2.0931	0.651303		780	0.002	0.0838	0.1489	1.4434	0.383338		780	-0.0004	-0.0141	0.8176	-0.2306	0.956925
781	0.0056(0.005)	-0.0047(0.0653)	0.9428	-0.0717	0.892696		781	0.0019	-0.038	0.3379	-0.9584	0.919281		781	-0.0039	-0.0303	0.4299	-0.7893	0.98494		781	-0.0105	0.0965	0.0086	2.6273	0.073849		781	0.0031	-0.1019	0.0189	-2.3468	0.339945
782	-0.008(0.0051)	0.0625(0.064)	0.3287	0.9767	0.757522		782	-0.011	0.0137	0.7469	0.3227	0.976471		782	-0.0142	0.0116	0.7968	0.2575	0.98494		782	-0.0051	0.1167	0.0013	3.2119	0.0243704		782	-0.0025	-0.0479	0.3331	-0.9679	0.777854
783	-0.0093(0.005)	0.128(0.0659)	0.0522	1.9412	0.977405		783	-0.0171	0.1093	0.0164	2.3995	0.330733		783	-0.0191	0.0899	0.0534	1.9317	0.696818		783	0.0029	0.0397	0.3187	0.9971	0.578885		783	-0.0012	-0.0819	0.1116	-1.5913	0.626749
784	0.0054(0.0053)	-0.0204(0.0586)	0.7278	-0.3481	0.977792		784	-0.0009	-0.0145	0.682	-0.4097	0.976471		784	-0.0037	-0.0036	0.9236	-0.0959	0.993431		784	0.011	0.0532	0.1469	1.4504	0.383018		784	0.0014	-0.05	0.228	-1.2055	0.718192
785	0.0009(0.0051)	-0.0195(0.0611)	0.7495	-0.3193	0.972412		785	-0.0103	-0.0042	0.9113	-0.1114	0.982917		785	-0.0103	0.0009	0.9822	0.0223	0.997895		785	0.0034	0.0888	0.0189	2.3472	0.117004		785	0.002	-0.0602	0.146	-1.4539	0.676981
786	0.0019(0.0055)	-0.0253(0.0631)	0.688	-0.4016	0.925935		786	0.0017	-0.0283	0.4369	-0.7774	0.948039		786	0.0012	-0.0042	0.9078	-0.1158	0.993431		786	0.0088	0.0941	0.0035	2.9235	0.0427385		786	0.0043	-0.0254	0.5815	-0.5511	0.894506
787	0.0071(0.0053)	-0.0396(0.0573)	0.4899	-0.6905	0.972484		787	0.0008	-0.0061	0.8577	-0.1793	0.982917		787	0.0016	-0.0074	0.8374	-0.2053	0.98494		787	0.0112	0.0482	0.1439	1.4614	0.380814		787	0.0037	-0.0339	0.387	-0.865	0.80863
788	0.0018(0.0056)	-0.0228(0.0577)	0.693	-0.3948	0.892696		788	0.0047	-0.0759	0.0345	-2.1146	0.404892		788	0.008	-0.0764	0.0402	-2.0515	0.66057		788	-0.0052	0.116	0.0004	3.511	0.00968		788	0.0002	-0.0485	0.2712	-1.1004	0.74845
789	0.0027(0.0048)	0.066(0.0685)	0.3349	0.9643	0.968087		789	-0.0024	0.0362	0.4938	0.6843	0.95382		789	-0.0024	0.0208	0.7007	0.3844	0.98494		789	-0.0016	0.0889	0.0574	1.9001	0.234858		789	0.0005	-0.0848	0.1004	-1.6429	0.607943
790	-0.004(0.0051)	0.0232(0.0565)	0.6807	0.4116	0.979049		790	0.0019	-0.0276	0.492	-0.6872	0.95382		790	-0.001	-0.0221	0.593	-0.5345	0.98494		790	-0.0056	0.0631	0.0829	1.7343	0.281479		790	-0.0092	-0.0332	0.4554	-0.7464	0.839837
791	-0.0023(0.0052)	-0.0132(0.0511)	0.7959	-0.2587	0.979049		791	0.0024	-0.0235	0.4411	-0.7703	0.948039		791	0.0063	-0.0247	0.4035	-0.8354	0.98494		791	0.0043	0.072	0.0218	2.293	0.125068		791	-0.0058	0.0357	0.327	0.9802	0.777854
792	-0.0043(0.0049)	-0.0065(0.0517)	0.8997	-0.126	0.939974		792	-0.0067	-0.0096	0.773	-0.2885	0.976471		792	-0.0035	-0.0099	0.7641	-0.3001	0.98494		792	0.0126	0.0416	0.1494	1.4416	0.383883		792	-0.0021	-0.0067	0.8454	-0.195	0.961795
793	0.0025(0.0053)	-0.0424(0.0662)	0.5219	-0.6404	0.882214		793	0.0082	-0.0371	0.3779	-0.8817	0.937099		793	0.0067	-0.0278	0.5188	-0.6451	0.98494		793	0.0101	-0.0117	0.7514	-0.3167	0.887725		793	-0.0112	0.0308	0.4955	0.6816	0.86098
794	0.0041(0.0047)	-0.0785(0.0697)	0.2599	-1.1267	0.894348		794	-0.0019	-0.0382	0.3785	-0.8806	0.937099		794	-0.0028	-0.0439	0.2939	-1.0496	0.98494		794	-0.0019	0.0045	0.918	0.103	0.972043		794	4.4014e-05	-0.027	0.5476	-0.6014	0.890491
795	-0.0003(0.005)	-0.055(0.0636)	0.3872	-0.8647	0.918927		795	-0.0042	-0.0339	0.4101	-0.8237	0.940273		795	-0.0037	-0.0467	0.2422	-1.1695	0.968775		795	-0.0023	0.0307	0.4492	0.7567	0.705053		795	-0.0029	0.0061	0.8772	0.1545	0.970659
796	-0.0083(0.0046)	0.0478(0.0662)	0.4703	0.7219	0.882214		796	-0.0025	-0.0691	0.1174	-1.5657	0.661026		796	-0.006	-0.0551	0.2351	-1.1873	0.968775		796	-0.0054	0.0991	0.014	2.4583	0.099117		796	-0.0048	-0.0617	0.2117	-1.249	0.706531
797	-0.0063(0.0045)	0.0839(0.0699)	0.2302	1.1999	0.979049		797	-0.0095	0.0051	0.9226	0.0972	0.984492		797	-0.0154	0.0356	0.5108	0.6575	0.98494		797	-0.0015	0.0196	0.662	0.4372	0.840725		797	-0.003	-0.0928	0.0897	-1.6971	0.594471
798	5.6528e-05(0.0052)	-0.0155(0.0581)	0.7895	-0.267	0.975929		798	-0.0026	-0.0493	0.1877	-1.3173	0.767354		798	-0.0048	-0.0364	0.3304	-0.9734	0.98494		798	-0.0023	0.0741	0.0277	2.2021	0.149201		798	-0.003	-0.031	0.4639	-0.7324	0.847531
799	-0.0039(0.0048)	0.0216(0.0572)	0.7054	0.3781	0.979049		799	-0.0049	-0.043	0.2328	-1.1931	0.830715		799	-0.0057	-0.0316	0.3916	-0.8568	0.98494		799	-0.0012	0.0791	0.0197	2.3329	0.118646		799	-0.0044	-0.0448	0.3146	-1.0056	0.777854
800	-0.002(0.0052)	0.015(0.055)	0.7846	0.2733	0.947873		800	-0.0013	-0.0111	0.7516	-0.3165	0.976471		800	-0.0026	-0.0117	0.7334	-0.3405	0.98494		800	0.0004	0.0951	0.0023	3.0421	0.0340144		800	0.007	-0.0792	0.0726	-1.7956	0.582914
801	0.0021(0.0051)	-0.0295(0.0522)	0.5727	-0.564	0.997248		801	-0.0031	-0.0061	0.8637	-0.1716	0.982917		801	-0.0049	-0.003	0.9305	-0.0872	0.993431		801	0.0021	0.0646	0.0394	2.0597	0.185305		801	0.0015	-0.0259	0.5594	-0.5838	0.890491
802	0.0027(0.0055)	0.0014(0.0529)	0.9795	0.0257	0.790574		802	-0.005	-0.023	0.4543	-0.7483	0.948039		802	-0.0013	-0.024	0.4317	-0.7863	0.98494		802	0.0069	0.0809	0.004	2.8743	0.0455043		802	-0.0022	-0.0247	0.5519	-0.595	0.890491
803	-0.0026(0.0052)	0.1027(0.0655)	0.1167	1.5687	0.882214		803	9.0491e-05	0.0313	0.4658	0.7293	0.948039		803	-0.001	0.0483	0.268	1.1077	0.978719		803	-0.0024	0.065	0.1076	1.6093	0.329231		803	0.003	-0.105	0.0129	-2.4855	0.26828
804	0.0007(0.005)	-0.0736(0.0641)	0.2509	-1.1481	0.997248		804	0.0067	-0.0775	0.0757	-1.7763	0.578761		804	0.0089	-0.0745	0.0851	-1.722	0.808767		804	-0.0044	0.079	0.0355	2.1027	0.173079		804	-0.0023	-0.049	0.2327	-1.1935	0.718192
805	-0.0058(0.005)	-0.0017(0.0446)	0.9704	-0.0371	0.979049		805	-0.0036	0.0037	0.8975	0.1288	0.982917		805	-0.0037	0.021	0.4624	0.7349	0.98494		805	0.003	0.0631	0.0383	2.0719	0.181243		805	-0.0041	0.0213	0.5448	0.6056	0.889729
806	-0.0039(0.0048)	-0.0113(0.0483)	0.815	-0.234	0.979049		806	-0.0028	-0.0159	0.6376	-0.471	0.976261		806	-0.0004	-0.011	0.7441	-0.3264	0.98494		806	0.0089	0.0478	0.1107	1.5951	0.331105		806	-0.0049	0.0046	0.8992	0.1266	0.975614
807	-0.001(0.0054)	-0.0109(0.0619)	0.8599	-0.1766	0.96498		807	0.0036	0.008	0.8405	0.2013	0.982917		807	0.0042	9.5007e-05	0.998	0.0024	1		807	0.0029	0.0381	0.2405	1.1739	0.49247		807	-0.005	-0.0347	0.4318	-0.7861	0.832501
808	0.0038(0.0048)	-0.0325(0.0651)	0.6175	-0.4994	0.946095		808	0.0053	-0.0542	0.2085	-1.2578	0.786157		808	0.0052	-0.0691	0.0919	-1.6852	0.826479		808	-0.0114	0.0521	0.2012	1.2783	0.447821		808	-0.002	-0.0421	0.3283	-0.9775	0.777854
809	-0.0013(0.0051)	0.0407(0.0701)	0.561	0.5813	0.9177		809	0.0019	-0.0291	0.5047	-0.6671	0.955522		809	0.0037	-0.0599	0.1529	-1.4293	0.925045		809	0.0018	0.0197	0.6372	0.4716	0.831484		809	-0.0017	-0.0567	0.2058	-1.2653	0.703432
810	-0.0033(0.0051)	-0.0484(0.0618)	0.4337	-0.7829	0.882214		810	-0.0031	-0.0977	0.0164	-2.3988	0.330733		810	-0.0084	-0.0815	0.0462	-1.9938	0.673733		810	0.0011	0.0936	0.0052	2.7922	0.0530398		810	-0.0026	0.029	0.5779	0.5565	0.894506
811	0.0015(0.0055)	-0.0808(0.0754)	0.284	-1.0715	0.894348		811	-0.0053	-0.0766	0.0732	-1.7916	0.578761		811	-0.0072	-0.0445	0.3097	-1.0158	0.98494		811	0.007	0.1035	0.0085	2.6317	0.073849		811	0.0017	-0.0635	0.1957	-1.2938	0.695116
812	0.0024(0.0051)	-0.0476(0.0548)	0.3849	-0.8688	0.979049		812	-0.0032	-0.0314	0.3528	-0.9292	0.933527		812	-0.0019	-0.0207	0.5447	-0.6057	0.98494		812	0.0061	0.0893	0.002	3.0916	0.033275		812	0.0011	-0.0093	0.7939	-0.2612	0.953883
813	0.0006(0.0047)	-0.0174(0.0707)	0.806	-0.2456	0.994303		813	-0.0004	-0.0212	0.6372	-0.4716	0.976261		813	-0.0004	-0.0288	0.5075	-0.6628	0.98494		813	-0.0018	-0.0354	0.4268	-0.7947	0.689406		813	-0.0009	-0.0484	0.2757	-1.0901	0.74845
814	0.0012(0.0051)	0.0044(0.0656)	0.946	0.0677	0.966286		814	-0.0028	0.0453	0.3136	1.0077	0.90324		814	-0.0002	0.0214	0.642	0.4649	0.98494		814	0.011	-0.001	0.9757	-0.0305	0.993467		814	-0.0071	-0.0086	0.8395	-0.2026	0.960034
815	-0.0034(0.0047)	0.0259(0.055)	0.6375	0.4711	0.9177		815	0.0046	-0.0189	0.5924	-0.5353	0.974641		815	0.0047	-0.0108	0.7718	-0.29	0.98494		815	-0.0131	0.0241	0.4596	0.7394	0.712604		815	-0.0017	-0.0357	0.3681	-0.9001	0.794515
816	-0.0042(0.0053)	0.0438(0.0587)	0.4554	0.7465	0.786401		816	-0.0019	-0.0458	0.2893	-1.0597	0.88114		816	-0.0015	-0.0496	0.2413	-1.1718	0.968775		816	0.0006	0.0656	0.1104	1.5965	0.331105		816	0.0051	-0.0748	0.0826	-1.736	0.594471
817	0.0009(0.0057)	-0.1013(0.0617)	0.1006	-1.642	0.996151		817	0.001	-0.0749	0.0508	-1.9535	0.497425		817	0.0026	-0.0821	0.0395	-2.0586	0.66057		817	0.0059	0.0507	0.1277	1.5234	0.361636		817	-0.0032	0.0233	0.6085	0.5123	0.907448
818	-0.0024(0.0049)	-0.0029(0.0576)	0.9599	-0.0502	0.986461		818	-0.0006	-0.0122	0.7432	-0.3276	0.976471		818	0.0008	-0.0098	0.7933	-0.262	0.98494		818	0.0207	0.0039	0.9009	0.1245	0.965776		818	-0.006	-0.0132	0.7229	-0.3545	0.932085
819	-0.0027(0.0053)	-0.0059(0.0616)	0.9235	-0.096	0.966286		819	-0.0078	-0.0122	0.7435	-0.3272	0.976471		819	-0.0107	0.0118	0.7444	0.3261	0.98494		819	-0.004	0.0479	0.2239	1.2162	0.475721		819	-0.0037	-0.0503	0.2211	-1.2236	0.713197
820	-0.0072(0.0047)	0.0224(0.0511)	0.661	0.4385	0.894348		820	-0.0088	0.0057	0.8618	0.1741	0.982917		820	-0.0043	0.0026	0.9355	0.081	0.993431		820	0.0072	0.0293	0.3514	0.9319	0.617036		820	-0.0041	0.017	0.6266	0.4865	0.907448
821	-0.0046(0.0051)	0.0574(0.067)	0.3917	0.8566	0.992996		821	-0.006	0.0053	0.9101	0.113	0.982917		821	-0.0066	0.0141	0.7408	0.3308	0.98494		821	0.0034	-0.0009	0.9834	-0.0208	0.997186		821	-0.0073	-0.0253	0.5717	-0.5655	0.894506
822	0.0013(0.0051)	0.0048(0.0585)	0.9352	0.0813	0.979049		822	0.0064	-0.0542	0.1707	-1.3699	0.763994		822	0.0049	-0.053	0.1898	-1.311	0.93654		822	-0.0062	0.0605	0.107	1.6116	0.329215		822	-0.0067	-0.0547	0.1995	-1.283	0.695116
823	-0.0018(0.0052)	-0.0187(0.0722)	0.7953	-0.2594	0.994303		823	-0.008	-0.0611	0.16	-1.4049	0.752509		823	-0.0068	-0.0355	0.4112	-0.8218	0.98494		823	0.0056	0.026	0.5278	0.6314	0.762366		823	-0.001	0.0064	0.8821	0.1483	0.971113
824	-0.0016(0.0049)	-0.0041(0.0588)	0.9447	-0.0694	0.783599		824	0.0036	-0.0529	0.1441	-1.4609	0.697444		824	0.0024	-0.039	0.2785	-1.0837	0.98494		824	-0.0054	0.0869	0.0092	2.6043	0.0779949		824	0.0042	-0.0076	0.8666	-0.168	0.968486
825	-0.0015(0.0048)	0.1161(0.0651)	0.0745	1.7833	0.894348		825	-0.0038	0.0491	0.322	0.9903	0.905866		825	-0.0049	0.0366	0.4646	0.7313	0.98494		825	-0.0006	0.0245	0.5849	0.5462	0.8045		825	-0.0034	-0.0626	0.2031	-1.2727	0.698517
826	-0.0045(0.0056)	0.0547(0.0655)	0.4038	0.8348	0.943528		826	0.001	-0.0226	0.578	-0.5563	0.969445		826	-0.0047	0.0082	0.8395	0.2025	0.98494		826	-0.0016	0.0261	0.4995	0.6753	0.743663		826	-0.0095	-0.068	0.1219	-1.5467	0.648996
827	-0.0036(0.0051)	0.0344(0.0559)	0.5387	0.6147	0.972484		827	0.0048	-0.0278	0.4892	-0.6916	0.95382		827	0.0014	-0.0198	0.6276	-0.4852	0.98494		827	-0.0049	0.0468	0.1909	1.3079	0.432122		827	-0.0097	-0.0359	0.4304	-0.7886	0.83144
828	-0.0017(0.0052)	-0.0198(0.0498)	0.6911	-0.3974	0.885264		828	0.0035	-0.0294	0.3198	-0.9949	0.905646		828	0.0071	-0.0306	0.2855	-1.068	0.98494		828	0.0022	0.0725	0.0212	2.3052	0.124305		828	-0.0055	0.0414	0.2599	1.1267	0.742976
829	-0.005(0.0051)	0.0639(0.0628)	0.309	1.0174	0.926033		829	-0.0132	0.0429	0.3142	1.0065	0.90324		829	-0.0151	0.0382	0.4004	0.841	0.98494		829	0.0006	0.0884	0.0194	2.3379	0.11858		829	0.0002	-0.0818	0.0711	-1.8049	0.582914
830	-0.0039(0.0045)	-0.0461(0.0676)	0.4958	-0.6812	1		830	0.0064	-0.1011	0.0164	-2.3991	0.330733		830	0.0005	-0.103	0.0296	-2.1749	0.640544		830	-0.0109	0.0731	0.0435	2.0189	0.197606		830	0.0004	-0.0213	0.7032	-0.381	0.929453
831	0.0043(0.0052)	7.6878e-06(0.0582)	0.9999	0.0001	0.954227		831	0.0014	-0.0062	0.8666	-0.168	0.982917		831	0.0036	-0.0087	0.8177	-0.2305	0.98494		831	0.0101	0.0876	0.0072	2.6884	0.0651918		831	0.0003	-0.0613	0.149	-1.4431	0.676981
832	0.0012(0.0051)	-0.0316(0.0602)	0.5998	-0.5247	0.979049		832	-0.0018	-0.0139	0.715	-0.3652	0.976471		832	5.5975e-05	-0.0274	0.4675	-0.7266	0.98494		832	-0.0083	0.0646	0.0261	2.2249	0.141792		832	-0.0002	-0.0202	0.5526	-0.5939	0.890491
833	-0.0042(0.0049)	-0.0146(0.0642)	0.8198	-0.2278	0.867353		833	-0.0099	-0.0742	0.1032	-1.6295	0.641356		833	-0.015	-0.0511	0.2611	-1.1237	0.968775		833	0.0095	0.0786	0.0459	1.9966	0.203643		833	-0.0025	-0.0144	0.738	-0.3345	0.937288
834	-0.0018(0.005)	-0.0798(0.0604)	0.1865	-1.321	0.882214		834	-0.0056	-0.087	0.0201	-2.3243	0.338647		834	-0.0116	-0.0504	0.1701	-1.372	0.93654		834	-0.0016	0.1229	0.0002	3.7218	0.00591556		834	-0.0046	-0.0176	0.6056	-0.5163	0.907448
835	0.0038(0.0055)	-0.0636(0.0567)	0.262	-1.1216	0.9177		835	0.0029	-0.1219	0.0011	-3.2755	0.0813389		835	0.0018	-0.1015	0.0062	-2.7385	0.392962		835	-0.0193	0.1549	9.86e-06	4.4203	0.471802		835	0.0006	-0.0381	0.3299	-0.9744	0.777854
836	-0.0055(0.0054)	0.049(0.0635)	0.4406	0.7711	0.882214		836	-0.0075	0.0241	0.5704	0.5674	0.969445		836	-0.0109	0.0185	0.6492	0.4548	0.98494		836	0.0027	0.0459	0.1538	1.4262	0.392161		836	0.0009	-0.0746	0.1055	-1.6187	0.616997
837	-0.004(0.0049)	0.0564(0.0542)	0.298	1.0408	0.92434		837	-0.0066	-0.0465	0.1719	-1.366	0.763994		837	-0.0116	-0.025	0.4625	-0.7348	0.98494		837	-0.0066	0.1303	3.92e-05	4.1123	0.964441		837	-0.0026	-0.1097	0.0041	-2.8708	0.147111
838	-0.0006(0.0042)	0.0354(0.0502)	0.4813	0.7041	0.950206		838	-0.0071	0.0295	0.4168	0.812	0.940273		838	-0.0062	0.0178	0.6227	0.4921	0.98494		838	-0.0055	0.0769	0.0168	2.39	0.108023		838	-0.0016	-0.0352	0.3521	-0.9305	0.783687
839	0.0077(0.0045)	-0.032(0.06)	0.5937	-0.5336	0.981672		839	0.0086	-0.0982	0.0167	-2.3929	0.331757		839	0.0051	-0.0878	0.0331	-2.1311	0.64621		839	-0.0153	0.1799	2.06e-06	4.7478	0.695116		839	-0.0039	-0.0189	0.6578	-0.443	0.917479
840	-0.0031(0.0054)	0.0063(0.0552)	0.9086	0.1148	0.979049		840	0.0074	-0.0421	0.2433	-1.1668	0.835117		840	0.0005	-0.0233	0.5229	-0.6389	0.98494		840	-0.0132	0.0917	0.0025	3.0291	0.0353989		840	0.0012	-0.0297	0.4016	-0.8387	0.822172
841	-0.0027(0.0044)	-0.0103(0.0702)	0.8835	-0.1465	0.939974		841	0.003	-0.1079	0.0172	-2.3832	0.331786		841	-0.0009	-0.1015	0.03	-2.1695	0.640544		841	0.0142	0.0119	0.7793	0.2802	0.906983		841	0.0015	-0.0267	0.661	-0.4385	0.917479
842	-0.001(0.0052)	0.0399(0.0626)	0.5237	0.6377	0.9177		842	-0.0053	-0.0036	0.9302	-0.0875	0.988106		842	-0.0082	0.0104	0.7979	0.256	0.98494		842	0.0027	0.0683	0.0555	1.9151	0.229113		842	-0.0016	-0.0711	0.1277	-1.5232	0.655811
843	0.0007(0.0052)	-0.0418(0.0556)	0.4522	-0.7517	0.966286		843	-0.0102	0.0142	0.7183	0.3607	0.976471		843	-0.0087	0.0166	0.6858	0.4046	0.98494		843	0.0092	0.0574	0.105	1.6212	0.32653		843	-0.0059	0.0527	0.1915	1.3061	0.69335
844	-1.0202e-05(0.0054)	0.0354(0.0778)	0.6485	0.4559	0.7448		844	0.0051	-0.0079	0.8758	-0.1563	0.982917		844	0.0062	-0.0418	0.3691	-0.8981	0.98494		844	-0.0037	-0.0058	0.9163	-0.1051	0.971015		844	0.0009	-0.0686	0.1489	-1.4433	0.676981
845	0.0002(0.0049)	0.1193(0.0601)	0.0472	1.9843	0.992996		845	-0.0038	0.0936	0.0239	2.2592	0.341669		845	-0.0007	0.0689	0.0976	1.6565	0.838101		845	0.0057	0.002	0.9499	0.0628	0.985438		845	-0.0103	-0.0274	0.5155	-0.6503	0.866241
846	-0.0022(0.0046)	-0.0049(0.0614)	0.9362	-0.08	0.893469		846	-0.0076	0.0288	0.4904	0.6896	0.95382		846	-0.0074	0.0074	0.8589	0.1778	0.98494		846	0.0051	0.0153	0.6592	0.4411	0.840725		846	-0.0021	-0.0693	0.1171	-1.5671	0.633298
847	-0.0043(0.0049)	0.0474(0.0531)	0.3726	0.8917	0.979049		847	-0.0066	-0.0095	0.812	-0.2379	0.980407		847	-0.0058	-0.0106	0.7927	-0.2628	0.98494		847	-0.0042	0.1164	0.0018	3.1215	0.0307154		847	0.0021	-0.0595	0.1816	-1.3358	0.69335
848	-0.0073(0.005)	-0.0123(0.0545)	0.8218	-0.2252	0.979049		848	-0.0049	-0.0412	0.228	-1.2056	0.824003		848	-0.0096	-0.0158	0.6481	-0.4564	0.98494		848	0.0017	0.0762	0.0287	2.1874	0.152489		848	-0.0015	0.0695	0.0982	1.6537	0.607927
849	-0.0041(0.0047)	-0.0087(0.0554)	0.8752	-0.157	0.977792		849	0.0012	-0.0076	0.8293	-0.2156	0.982917		849	0.0026	-0.0077	0.8269	-0.2187	0.98494		849	0.012	0.0394	0.1959	1.2932	0.440894		849	-0.0073	-0.0237	0.5579	-0.586	0.890491
850	-0.0014(0.0053)	-0.0203(0.0649)	0.7544	-0.3129	0.92434		850	-0.0045	-0.0309	0.4488	-0.7574	0.948039		850	-0.0115	-0.007	0.8596	-0.1768	0.98494		850	-0.0026	0.0508	0.2227	1.2194	0.474262		850	-0.0072	-0.0201	0.6371	-0.4717	0.912788
851	-0.007(0.0048)	0.0345(0.049)	0.482	0.703	0.838375		851	0.0002	-0.0146	0.674	-0.4206	0.976471		851	0.0018	-0.0061	0.8597	-0.1767	0.98494		851	0.0019	0.0445	0.1543	1.4246	0.392683		851	-0.0029	-0.008	0.8273	-0.2182	0.958894
852	-0.0118(0.0054)	0.1051(0.0714)	0.1411	1.4718	0.918927		852	-0.0114	0.0185	0.6777	0.4156	0.976471		852	-0.0128	0.0209	0.6281	0.4843	0.98494		852	0.0022	0.0286	0.5341	0.6217	0.765361		852	-0.0039	-0.0257	0.5791	-0.5548	0.894506
853	-0.0035(0.0051)	0.038(0.052)	0.4651	0.7305	0.926033		853	-0.0081	-0.0116	0.742	-0.3292	0.976471		853	-0.0075	-0.007	0.8485	-0.191	0.98494		853	-0.0007	0.0628	0.062	1.8664	0.238503		853	0.0011	-0.0743	0.054	-1.9269	0.502615
854	0.0013(0.0047)	0.0422(0.0618)	0.4946	0.683	0.979049		854	-0.0019	-0.0409	0.3087	-1.0179	0.90324		854	0.0018	-0.0452	0.256	-1.1358	0.968775		854	0.0124	-0.0217	0.544	-0.6068	0.772093		854	6.2348e-05	-0.0353	0.3941	-0.8522	0.815134
855	-0.0022(0.0049)	0.0125(0.0603)	0.8354	0.2078	0.882214		855	0.0025	-0.0691	0.0673	-1.8298	0.575913		855	-0.0002	-0.0618	0.0987	-1.6512	0.842113		855	-0.005	0.1085	0.004	2.8776	0.0455043		855	0.0079	-0.0806	0.0877	-1.7077	0.594471
856	-0.0026(0.0047)	0.0776(0.0636)	0.2223	1.2205	0.893172		856	0.0032	0.0225	0.6128	0.5061	0.976261		856	0.0036	0.0297	0.5148	0.6514	0.98494		856	-0.0048	0.0425	0.2712	1.1003	0.525425		856	0.0054	-0.1353	0.002	-3.0889	0.0950714
857	0.0042(0.0051)	-0.0692(0.0732)	0.3449	-0.9445	0.96498		857	0.002	-0.05	0.2855	-1.068	0.873564		857	0.0003	-0.0408	0.3899	-0.8598	0.98494		857	-0.0138	0.0866	0.0676	1.8278	0.24924		857	-0.0128	-0.017	0.7213	-0.3567	0.931829
858	-0.0019(0.005)	-0.0335(0.0689)	0.6269	-0.4861	0.979049		858	0.0074	-0.0505	0.2687	-1.1062	0.861681		858	0.0111	-0.0492	0.2735	-1.095	0.98458		858	-0.0026	0.0312	0.4184	0.8093	0.682464		858	0.0011	-0.0441	0.306	-1.0236	0.777854
859	-0.0045(0.005)	-0.007(0.0434)	0.8712	-0.1622	0.853053		859	-0.0037	0.0074	0.7899	0.2664	0.976471		859	-0.0039	0.0246	0.3766	0.8842	0.98494		859	0.0036	0.0609	0.0446	2.0085	0.200549		859	-0.0039	0.0356	0.3141	1.0066	0.777854
860	-0.0074(0.0045)	0.0898(0.0633)	0.1565	1.417	0.977405		860	-0.0079	-0.0226	0.6258	-0.4877	0.976261		860	-0.0116	0.0039	0.9345	0.0822	0.993431		860	-0.0034	0.078	0.0647	1.8476	0.241898		860	-0.0055	-0.0687	0.1741	-1.3592	0.69335
861	-0.0045(0.0046)	-0.0203(0.0594)	0.7331	-0.3411	0.972484		861	0.0048	-0.0684	0.0825	-1.7362	0.600041		861	-0.0015	-0.0564	0.1714	-1.3676	0.93654		861	-0.0046	0.0687	0.0635	1.8556	0.240793		861	-0.0029	0.0086	0.8568	0.1804	0.964441
862	0.0024(0.0056)	0.0218(0.0553)	0.6937	0.3938	0.994303		862	-0.0057	0.0157	0.6689	0.4277	0.976261		862	-0.0045	0.0189	0.5843	0.5471	0.98494		862	0.0061	0.0745	0.0208	2.3119	0.122499		862	-0.0046	-0.0396	0.352	-0.9307	0.783687
863	0.001(0.0053)	0.0041(0.0609)	0.9462	0.0675	0.867353		863	-0.0047	-0.0144	0.7193	-0.3594	0.976471		863	-0.0052	-0.038	0.3568	-0.9214	0.98494		863	-0.0094	0.0486	0.0987	1.6513	0.320414		863	-0.0012	0.0194	0.6031	0.52	0.907035
864	0.0023(0.0047)	-0.0953(0.0706)	0.177	-1.35	0.80126		864	0.0004	-0.084	0.0952	-1.6685	0.635506		864	-0.0022	-0.0867	0.0898	-1.6963	0.813087		864	-0.0116	0.1208	0.0022	3.0657	0.0340144		864	0.0026	-0.0707	0.1832	-1.3308	0.69335
865	-0.0008(0.0052)	-0.0977(0.0633)	0.1229	-1.5427	0.882214		865	-0.0036	-0.122	0.0029	-2.9742	0.1331		865	-0.0064	-0.0994	0.0166	-2.3965	0.5324		865	-0.0012	0.1542	2.81e-05	4.1885	0.907448		865	-0.0011	-0.0327	0.4275	-0.7935	0.829599
866	0.0039(0.0054)	-0.0702(0.0579)	0.2254	-1.2123	0.882214		866	-0.0009	-0.1063	0.0044	-2.846	0.163815		866	-0.0009	-0.0814	0.0278	-2.2004	0.637962		866	-0.0043	0.1315	3.94e-05	4.1108	0.938002		866	-0.0028	0.0062	0.8629	0.1727	0.967664
867	-0.0044(0.0047)	0.0752(0.0634)	0.2357	1.1858	0.783599		867	-0.0081	-0.002	0.9637	-0.0456	0.99049		867	-0.0103	-0.0038	0.9308	-0.0868	0.993431		867	-0.0114	0.0764	0.0204	2.3187	0.121216		867	-0.0032	-0.0718	0.1051	-1.6207	0.616997
868	-0.0073(0.0046)	0.0958(0.0514)	0.0621	1.8653	0.882214		868	-0.0044	-0.0366	0.2803	-1.0796	0.869649		868	-0.0096	-0.0118	0.726	-0.3505	0.98494		868	-0.0081	0.0855	0.0134	2.4723	0.0974612		868	0.0015	-0.1137	0.0029	-2.9828	0.113526
869	-0.0017(0.0045)	0.0696(0.0596)	0.2428	1.1681	0.966286		869	-0.0067	0.0061	0.8829	0.1473	0.982917		869	-0.0059	0.0057	0.8967	0.1298	0.991285		869	-0.0092	0.0478	0.2335	1.1913	0.488661		869	-0.0009	-0.0845	0.0362	-2.0947	0.442468
870	0.0066(0.0046)	-0.0285(0.0605)	0.6376	-0.4711	0.977405		870	0.0031	-0.0818	0.0375	-2.0798	0.412392		870	-0.001	-0.0678	0.0858	-1.718	0.808767		870	-0.0164	0.1459	0.0002	3.7863	0.00591556		870	0.0061	-0.0839	0.0386	-2.0684	0.444419
871	0.0043(0.0055)	-0.0195(0.0551)	0.7239	-0.3533	0.882214		871	0.0066	-0.0243	0.5082	-0.6616	0.956016		871	0.0007	-0.0036	0.9203	-0.1001	0.993431		871	-0.0135	0.0495	0.1367	1.4882	0.37515		871	-0.0043	-0.0168	0.6304	-0.4812	0.90906
872	-0.0033(0.005)	-0.0741(0.0664)	0.2645	-1.1159	0.826414		872	-0.0105	-0.0527	0.2755	-1.0905	0.86468		872	-0.0108	-0.0257	0.5751	-0.5605	0.98494		872	-0.0031	0.0525	0.1691	1.3752	0.406721		872	0.0041	-0.0411	0.3739	-0.8892	0.798814
873	-0.0063(0.0049)	0.1249(0.0839)	0.1367	1.4883	0.979049		873	0.0039	0.0317	0.5312	0.6262	0.961942		873	0.001	0.0479	0.3564	0.9222	0.98494		873	0.0207	-0.0705	0.0961	-1.6642	0.313503		873	-0.0118	-0.0061	0.9127	-0.1097	0.975614
874	-0.0048(0.0044)	-0.0076(0.0577)	0.8947	-0.1324	0.979049		874	-0.003	-0.0314	0.4521	-0.752	0.948039		874	-0.0064	-0.0051	0.9022	-0.1229	0.993431		874	0.0026	0.094	0.011	2.543	0.0866331		874	0.0066	-0.0052	0.9194	-0.1012	0.975614
875	0.0039(0.0048)	0.0134(0.0685)	0.8455	0.1949	0.6965		875	-0.0027	-0.015	0.7624	-0.3023	0.976471		875	0.0019	-0.0259	0.6086	-0.5121	0.98494		875	-0.006	0.1113	0.0053	2.7886	0.0530398		875	0.0002	-0.0455	0.3708	-0.8951	0.794742
876	0.0059(0.0051)	-0.1569(0.0738)	0.0335	-2.1261	0.933718		876	0.0023	-0.0942	0.0378	-2.0773	0.412392		876	-0.0027	-0.0774	0.1013	-1.6386	0.843521		876	-0.0084	0.1011	0.0106	2.5543	0.0849916		876	-0.003	-0.0139	0.7763	-0.2841	0.947058
877	-0.003(0.0047)	-0.0464(0.071)	0.5133	-0.6538	0.893172		877	-0.0137	-0.0955	0.0461	-1.9941	0.46839		877	-0.0172	-0.0671	0.1644	-1.3906	0.93654		877	0.0038	0.1266	0.0022	3.0683	0.0340144		877	-0.0008	-0.0028	0.9539	-0.0578	0.984734
878	-0.0095(0.0046)	0.0638(0.0707)	0.3668	0.9024	0.893172		878	-0.0034	-0.0507	0.2761	-1.0891	0.86468		878	-0.0064	-0.036	0.423	-0.8012	0.98494		878	0.0042	0.0535	0.1837	1.3294	0.423752		878	0.0053	-0.0084	0.8845	-0.1453	0.971202
879	7.4018e-05(0.0046)	-0.0676(0.0744)	0.3637	-0.9083	0.966286		879	0.0053	-0.1081	0.0227	-2.2793	0.341669		879	-0.0002	-0.0999	0.0524	-1.9399	0.696818		879	-0.005	0.0556	0.148	1.4465	0.383018		879	0.0035	-0.0269	0.6482	-0.4562	0.916848
880	-0.0002(0.0058)	-0.0316(0.0739)	0.6694	-0.4269	0.718524		880	0.0062	-0.0578	0.1945	-1.2973	0.77345		880	0.0077	-0.0991	0.0308	-2.1596	0.640544		880	-0.0073	0.0327	0.3782	0.8812	0.645364		880	-0.004	0.0108	0.8155	0.2334	0.956925
881	0.0006(0.005)	-0.1204(0.0594)	0.0427	-2.0264	0.9177		881	0.0006	-0.0989	0.0072	-2.6852	0.203898		881	0.0003	-0.0782	0.0273	-2.2066	0.637479		881	0.0066	0.0712	0.0488	1.97	0.212873		881	-0.0017	0.0208	0.6116	0.5077	0.907448
882	-3.0745e-05(0.0054)	-0.0412(0.0537)	0.4435	-0.7664	0.783599		882	-0.0004	-0.0394	0.23	-1.2005	0.824003		882	0.0021	-0.0328	0.3228	-0.9887	0.98494		882	0.0071	0.0866	0.0023	3.055	0.0340144		882	-0.001	0.0173	0.627	0.4859	0.907448
883	-0.0017(0.0049)	0.1581(0.0849)	0.0626	1.8617	0.979049		883	-0.0059	0.0826	0.1402	1.4752	0.696292		883	-0.0084	0.0911	0.1138	1.5814	0.860262		883	0.0081	0.0203	0.6858	0.4045	0.853231		883	-0.0025	-0.0545	0.3509	-0.9328	0.783687
884	0.0031(0.0051)	0.0161(0.108)	0.8813	0.1493	0.926033		884	0.0022	0.0137	0.8541	0.1839	0.982917		884	-0.0041	0.0466	0.5266	0.6331	0.98494		884	0.0048	-0.0237	0.7485	-0.3206	0.887136		884	-0.0049	-0.1215	0.1519	-1.433	0.676981
885	-0.0032(0.0051)	0.0447(0.0657)	0.4968	0.6796	0.893469		885	0.0017	-0.0135	0.7645	-0.2996	0.976471		885	0.0012	-0.0109	0.8124	-0.2374	0.98494		885	-0.0054	0.0309	0.4328	0.7843	0.692344		885	-0.007	-0.0447	0.3574	-0.9203	0.78738
886	-0.0019(0.0049)	-0.0563(0.0634)	0.3744	-0.8882	0.902748		886	-0.0006	-0.1274	0.0008	-3.3605	0.0813389		886	-0.0039	-0.0924	0.0187	-2.3514	0.543048		886	-0.0087	0.145	4.2e-05	4.0961	0.929499		886	-0.0029	-0.0572	0.1535	-1.4272	0.676981
887	0.0044(0.0055)	-0.0499(0.0613)	0.4152	-0.8147	0.997248		887	0.0087	-0.1166	0.0027	-3.0015	0.1331		887	0.0102	-0.1097	0.0052	-2.7923	0.392962		887	-0.0176	0.1369	0.0001	3.8103	0.917479		887	-0.0011	-0.0421	0.346	-0.9423	0.783687
888	-0.0004(0.0052)	-0.001(0.0734)	0.9888	-0.014	0.882214		888	0.0079	-0.0542	0.2597	-1.127	0.846112		888	0.0014	-0.0347	0.4819	-0.7032	0.98494		888	-0.006	0.0994	0.0178	2.3703	0.111229		888	0.0016	0.037	0.4707	0.7214	0.852383
889	-0.0072(0.0051)	0.0729(0.0693)	0.2928	1.0519	0.783599		889	0.0046	-0.0009	0.9839	-0.0202	0.996236		889	-0.0014	0.0142	0.7569	0.3096	0.98494		889	-0.0051	0.0502	0.2443	1.1642	0.494169		889	-0.0034	0.0328	0.5002	0.6742	0.86351
890	0.0028(0.0047)	-0.1067(0.0604)	0.0774	-1.766	0.998104		890	0.0038	-0.0565	0.1588	-1.4091	0.749513		890	0.0061	-0.0532	0.1976	-1.2885	0.939781		890	0.0006	0.0577	0.1008	1.6411	0.321287		890	-0.0032	0.0149	0.7158	0.3641	0.929499
891	-0.003(0.0044)	-0.0006(0.0587)	0.9921	-0.0098	0.979049		891	-0.0038	-0.0479	0.2444	-1.1642	0.835117		891	0.0002	-0.058	0.1543	-1.4247	0.925105		891	0.0006	0.0862	0.0101	2.5714	0.0829821		891	-2.4235e-05	-0.0329	0.4695	-0.7233	0.852383
892	0.0023(0.005)	0.0172(0.0682)	0.8005	0.2527	0.938228		892	-0.0007	0.0519	0.252	1.1454	0.844968		892	0.0025	0.0308	0.511	0.6573	0.98494		892	0.0067	0.0119	0.7259	0.3506	0.871211		892	-0.0083	0.0206	0.6497	0.4542	0.917479
893	-0.0077(0.0047)	0.0344(0.0534)	0.5192	0.6446	0.966286		893	-0.0077	0.0176	0.6048	0.5176	0.976261		893	-0.0036	0.0178	0.59	0.5389	0.98494		893	0.005	0.0276	0.3997	0.8421	0.663511		893	-0.0003	0.0043	0.9074	0.1163	0.975614
894	-0.0002(0.0049)	-0.0299(0.0676)	0.6584	-0.4421	0.979049		894	-0.0006	-0.057	0.1764	-1.352	0.767354		894	-0.0028	-0.0462	0.2588	-1.1292	0.968775		894	-0.0056	0.0067	0.8665	0.1681	0.952346		894	-0.0037	-0.0368	0.3867	-0.8656	0.80863
895	-0.0017(0.0055)	-0.0122(0.0649)	0.8513	-0.1874	0.926033		895	-0.0075	-0.0321	0.3881	-0.8631	0.937099		895	-0.0111	-0.0124	0.7445	-0.326	0.98494		895	0.003	0.069	0.0799	1.7512	0.276945		895	-0.0039	-0.0479	0.2341	-1.1899	0.718192
896	-0.002(0.0047)	0.0396(0.0587)	0.4995	0.6753	0.786401		896	0.0019	0.005	0.8975	0.1288	0.982917		896	0.002	0.0071	0.8602	0.1762	0.98494		896	-0.0081	0.0199	0.5953	0.5311	0.80769		896	0.0012	-0.0441	0.3067	-1.0221	0.777854
897	-0.0029(0.0043)	0.0849(0.0515)	0.0988	1.6507	0.892696		897	-0.0059	0.0455	0.2075	1.2606	0.786157		897	-0.0044	0.0329	0.3506	0.9335	0.98494		897	-0.0101	0.0726	0.0291	2.1827	0.152489		897	-0.0017	-0.0435	0.2525	-1.1443	0.735812
898	-0.0077(0.0055)	0.0635(0.0659)	0.335	0.9641	0.893469		898	-0.0077	0.0212	0.6421	0.4648	0.976261		898	-0.0104	0.0207	0.6399	0.4678	0.98494		898	0.0049	0.0577	0.0992	1.6486	0.320474		898	0.0016	-0.0667	0.1765	-1.3517	0.69335
899	-0.0068(0.0049)	0.0635(0.0721)	0.3781	0.8813	0.997248		899	-0.015	0.0448	0.3465	0.9414	0.927424		899	-0.017	0.0422	0.4054	0.832	0.98494		899	-0.0007	0.0874	0.0378	2.0768	0.179685		899	0.0033	-0.0981	0.0546	-1.9224	0.503026
900	-0.0005(0.0051)	0.0021(0.0645)	0.9743	0.0322	0.966286		900	0.0017	-0.0287	0.482	-0.7032	0.95382		900	0.0047	-0.0334	0.4109	-0.8223	0.98494		900	0.0112	0.0861	0.0109	2.5459	0.0863565		900	-0.0015	-0.0403	0.3837	-0.8711	0.807837
901	-0.0003(0.0049)	-0.0285(0.0665)	0.6678	-0.4292	0.882214		901	0.0019	-0.0106	0.7984	-0.2554	0.976471		901	0.0023	-0.0223	0.5756	-0.5598	0.98494		901	-0.0097	0.0475	0.1398	1.4765	0.378242		901	-0.0004	-0.0205	0.5954	-0.531	0.901484
902	-0.0018(0.0052)	0.0863(0.072)	0.2311	1.1976	0.96498		902	-0.0102	0.057	0.183	1.3315	0.767354		902	-0.0104	0.0525	0.2378	1.1806	0.968775		902	-0.0025	0.0237	0.5921	0.5358	0.807437		902	-0.0037	-0.0861	0.0921	-1.6842	0.594471
903	-0.0004(0.0049)	-0.0457(0.0939)	0.6266	-0.4866	0.9177		903	0.0042	-0.0434	0.4984	-0.677	0.95382		903	0.001	-0.0015	0.9818	-0.0228	0.997895		903	-0.0095	-0.0518	0.4541	-0.7486	0.708566		903	-0.0066	-0.1544	0.0364	-2.0925	0.442468
904	0.01(0.0048)	-0.0495(0.0661)	0.4535	-0.7497	0.943528		904	0.0091	-0.0885	0.0447	-2.0073	0.463271		904	0.0083	-0.0811	0.0725	-1.7957	0.768577		904	-0.0137	0.1507	7.32e-05	3.9657	0.964441		904	-0.0099	0.0354	0.4383	0.775	0.834144
905	-0.0043(0.0053)	0.0379(0.0623)	0.5428	0.6087	0.893172		905	-0.0051	-0.0596	0.1441	-1.4606	0.697444		905	-0.0079	-0.0402	0.3199	-0.9947	0.98494		905	0.0024	0.0891	0.0164	2.3993	0.107002		905	0.0051	-0.1628	4.77e-05	-4.0664	0.00906981
906	-0.0026(0.0056)	0.07(0.0763)	0.3593	0.9167	0.893172		906	-0.0066	-0.0082	0.8543	-0.1836	0.982917		906	-0.0105	-0.0145	0.7491	-0.3199	0.98494		906	0.0093	0.0907	0.0371	2.0846	0.178913		906	-0.003	-0.0016	0.9763	-0.0297	0.99009
907	-0.0013(0.0044)	0.0753(0.0797)	0.3449	0.9445	0.997248		907	-0.0052	0.0093	0.8624	0.1733	0.982917		907	-0.0097	0.025	0.638	0.4705	0.98494		907	-0.0187	0.1631	0.0009	3.3283	0.0184292		907	0.0017	-0.0609	0.2618	-1.1222	0.742976
908	-0.0022(0.005)	-0.0018(0.0666)	0.9784	-0.0271	0.882214		908	-0.0014	-0.0824	0.0896	-1.6977	0.617915		908	-0.0014	-0.0758	0.1166	-1.5693	0.871522		908	0.0009	0.0688	0.1283	1.5208	0.361795		908	0.0083	-0.0815	0.0894	-1.6988	0.594471
909	-0.002(0.0049)	0.0663(0.0611)	0.2782	1.0845	0.979049		909	0.0036	-0.0291	0.5229	-0.6389	0.956016		909	0.0012	-0.0364	0.4135	-0.8178	0.98494		909	-0.0066	0.076	0.0652	1.8437	0.243085		909	-0.0051	-0.0494	0.2744	-1.0929	0.74845
910	-0.0007(0.0047)	0.0181(0.0846)	0.8301	0.2145	0.867353		910	0.004	-0.0376	0.5122	-0.6555	0.956016		910	0.0036	-0.0363	0.5101	-0.6587	0.98494		910	-0.0024	0.057	0.2426	1.1684	0.493503		910	-0.0045	0.0074	0.906	0.1181	0.975614
911	-0.0016(0.0049)	0.1325(0.0977)	0.1751	1.3561	0.977792		911	0.002	0.1016	0.171	1.3689	0.763994		911	0.0026	0.073	0.3061	1.0234	0.98494		911	-0.0085	-0.025	0.6845	-0.4063	0.853231		911	-0.0043	-0.0049	0.9407	-0.0744	0.979712
912	0.0051(0.0046)	-0.015(0.0496)	0.7621	-0.3028	0.979049		912	0.001	-0.0553	0.0746	-1.7832	0.578761		912	-0.0014	-0.054	0.0885	-1.7032	0.812369		912	-0.014	0.1241	9.39e-05	3.9058	0.676981		912	0.0011	-0.0603	0.1136	-1.5821	0.630007
913	-0.0046(0.0051)	0.0162(0.0726)	0.8228	0.2239	0.966286		913	-0.0051	0.0049	0.9199	0.1005	0.984492		913	-0.0038	0.0036	0.9402	0.075	0.993431		913	0.0197	-0.0127	0.7651	-0.2988	0.894858		913	-0.0003	-0.0473	0.3304	-0.9733	0.777854
914	-0.0053(0.0051)	0.03(0.0707)	0.6717	0.4239	0.950206		914	-0.0077	-0.0259	0.5853	-0.5457	0.969445		914	-0.0074	-0.0447	0.3391	-0.956	0.98494		914	0.008	0.0637	0.1756	1.3545	0.414876		914	-0.0018	-0.0334	0.4988	-0.6763	0.862903
915	-0.0006(0.005)	-0.0273(0.0496)	0.5822	-0.5502	0.94692		915	0.0006	-0.024	0.42	-0.8065	0.942624		915	0.0054	-0.0347	0.2183	-1.2312	0.957532		915	-0.003	0.0736	0.0196	2.3336	0.11858		915	-0.0055	0.0358	0.3232	0.9879	0.777854
916	0.0065(0.0053)	-0.0331(0.0582)	0.5698	-0.5684	0.933718		916	-0.0012	0.0034	0.922	0.0979	0.984492		916	-0.0037	0.011	0.7659	0.2978	0.98494		916	0.0118	0.0324	0.3693	0.8978	0.635062		916	0.0018	-0.0608	0.1148	-1.5771	0.63168
917	-0.0042(0.0046)	0.0422(0.0642)	0.5116	0.6563	0.882214		917	0.0064	-0.0619	0.1402	-1.4752	0.696292		917	0.0049	-0.0816	0.0421	-2.0321	0.673733		917	-0.0153	0.0355	0.3483	0.9379	0.614837		917	0.0031	-0.0096	0.831	-0.2134	0.958894
918	-0.0068(0.0049)	0.0819(0.0667)	0.2196	1.2275	0.966286		918	0.0046	-0.009	0.8417	-0.1997	0.982917		918	-2.5886e-06	0.0224	0.5988	0.5262	0.98494		918	-0.0062	0.0202	0.6108	0.509	0.814593		918	-0.008	-0.0243	0.5964	-0.5296	0.901484
919	-0.0045(0.0044)	-0.0263(0.0615)	0.6691	-0.4274	0.979049		919	-0.0038	-0.0584	0.1408	-1.4728	0.696672		919	-0.007	-0.0484	0.2272	-1.2077	0.968775		919	0.0023	0.1518	4.8e-06	4.5735	0.894506		919	0.0049	-0.0487	0.2515	-1.1467	0.735812
920	0.0017(0.0055)	0.0151(0.0574)	0.7923	0.2634	0.925935		920	0.0076	-0.0537	0.1752	-1.3557	0.767354		920	0.0012	-0.0231	0.5485	-0.6	0.98494		920	-0.0156	0.0397	0.1889	1.3138	0.430524		920	0.001	-0.0696	0.0758	-1.7755	0.589999
921	0.0024(0.0052)	-0.0427(0.0623)	0.4926	-0.6862	0.998552		921	-0.0015	-0.0135	0.7514	-0.3167	0.976471		921	-0.0048	-0.0299	0.477	-0.7111	0.98494		921	0.0021	0.0093	0.8299	0.2148	0.930468		921	0.0028	-0.0394	0.3324	-0.9692	0.777854
922	-0.003(0.0047)	0.0004(0.0935)	0.9962	0.0047	0.979049		922	-0.0101	0.1016	0.1182	1.5626	0.661026		922	-0.0135	0.1233	0.0666	1.8347	0.742032		922	0.0123	-0.0748	0.2079	-1.2593	0.459659		922	-0.004	-0.0501	0.474	-0.716	0.853385
923	-0.004(0.0048)	-0.0192(0.0723)	0.7901	-0.2662	0.718524		923	-0.0058	-0.0408	0.3642	-0.9073	0.937099		923	-0.0083	-0.0211	0.643	-0.4634	0.98494		923	0.0007	0.1281	0.0023	3.0539	0.0340144		923	-0.0038	-0.0274	0.5604	-0.5823	0.890491
924	0.0029(0.0048)	-0.143(0.0709)	0.0437	-2.0167	0.882214		924	-0.0021	-0.104	0.0249	-2.2422	0.341669		924	-0.0104	-0.0447	0.323	-0.9883	0.98494		924	0.0072	0.0739	0.059	1.8882	0.235117		924	-0.0015	0.0149	0.7442	0.3263	0.938002
925	0.0029(0.0051)	-0.0942(0.0767)	0.2196	-1.2277	0.783599		925	-0.002	-0.0893	0.0512	-1.9497	0.497425		925	-0.0083	-0.0444	0.3339	-0.9662	0.98494		925	-0.0138	0.1655	0.0002	3.7403	0.00591556		925	-0.0013	0.0173	0.743	0.3278	0.938002
926	0.0076(0.0043)	-0.2145(0.1172)	0.0672	-1.8304	0.977792		926	-0.0015	-0.0175	0.834	-0.2095	0.982917		926	0.0019	-0.0654	0.4445	-0.7647	0.98494		926	0.0032	0.047	0.5033	0.6693	0.746279		926	-0.0007	0.0377	0.6579	0.4429	0.917479
927	-0.0026(0.0051)	0.0222(0.0731)	0.761	0.3041	0.977405		927	-0.0025	-0.0126	0.7852	-0.2726	0.976471		927	-0.0046	-0.0159	0.734	-0.3398	0.98494		927	-0.0019	0.0002	0.9968	0.004	0.999753		927	0.0013	-0.0582	0.2696	-1.1039	0.74845
928	-0.0003(0.0042)	0.023(0.0633)	0.7161	0.3637	0.950206		928	-0.0032	0.0033	0.9412	0.0738	0.989925		928	0.0014	-0.0031	0.9455	-0.0684	0.993431		928	0.0102	0.0063	0.8852	0.1443	0.958667		928	-0.0007	-0.0197	0.6747	-0.4197	0.920108
929	-0.0035(0.0047)	-0.0415(0.0766)	0.5877	-0.5422	0.783599		929	0.0048	-0.039	0.4085	-0.8266	0.940273		929	0.0047	-0.0349	0.4576	-0.7428	0.98494		929	-0.0144	0.049	0.2456	1.1611	0.496045		929	-0.004	-0.067	0.2209	-1.2241	0.713197
930	0.0072(0.0051)	-0.2044(0.1106)	0.0648	-1.847	0.966286		930	0.0114	-0.0608	0.3625	-0.9107	0.936085		930	0.0101	-0.0474	0.484	-0.6999	0.98494		930	-0.003	0.0283	0.612	0.5072	0.814593		930	-0.0095	0.0858	0.2211	1.2237	0.713197
931	8.2392e-05(0.0047)	0.034(0.0761)	0.6551	0.4467	0.966286		931	0.0077	-0.0056	0.9134	-0.1088	0.982917		931	0.0074	0.01	0.8427	0.1985	0.98494		931	-0.0115	0.0331	0.4415	0.7697	0.698735		931	-0.0007	-0.0652	0.3125	-1.0101	0.777854
932	-0.004(0.0046)	0.0328(0.0742)	0.6586	0.4419	0.966286		932	-0.009	-0.0193	0.6857	-0.4047	0.976471		932	-0.0061	-0.0037	0.938	-0.0778	0.993431		932	0.0214	-0.0005	0.9899	-0.0126	0.998351		932	-0.0073	0.0404	0.4139	0.817	0.827432
933	-0.0011(0.0048)	0.0391(0.0903)	0.6648	0.4333	0.790574		933	0.0093	-0.016	0.8034	-0.249	0.976471		933	0.009	-0.0264	0.6603	-0.4395	0.98494		933	-0.0101	0.0749	0.2093	1.2556	0.45992		933	-0.0059	-0.0341	0.6081	-0.5128	0.907448
934	0.0001(0.0048)	0.0934(0.059)	0.1136	1.5823	0.979049		934	-0.0022	0.0814	0.0306	2.1621	0.385488		934	-9.0248e-05	0.0673	0.0741	1.7862	0.768577		934	-0.0083	-0.0286	0.5241	-0.637	0.762366		934	-0.0043	-0.0219	0.6096	-0.5106	0.907448
935	-0.0056(0.0044)	-0.0138(0.0528)	0.7944	-0.2606	0.882214		935	-0.013	-0.0036	0.9274	-0.0911	0.986706		935	-0.0145	0.0183	0.6423	0.4645	0.98494		935	0.0051	0.0472	0.1758	1.3537	0.414876		935	-0.0006	0.0075	0.8688	0.1652	0.968486
936	0.0049(0.0045)	-0.0625(0.0565)	0.269	-1.1055	0.882214		936	-0.0051	-0.0271	0.4728	-0.7179	0.948039		936	-0.0047	-0.0108	0.7728	-0.2887	0.98494		936	-0.0014	0.0977	0.0047	2.826	0.0504492		936	0.0058	-0.0415	0.2719	-1.0987	0.74845
937	-0.0028(0.005)	-0.0787(0.0628)	0.2102	-1.2531	0.783599		937	-0.0012	-0.0803	0.0683	-1.8231	0.578761		937	-0.0045	-0.0703	0.1431	-1.4644	0.924306		937	0.0063	0.0548	0.1396	1.4774	0.378242		937	-0.0062	0.0157	0.7564	0.3102	0.941785
938	-0.0069(0.0049)	0.1144(0.0656)	0.0812	1.7436	0.882214		938	-0.0144	0.1024	0.0335	2.1255	0.404892		938	-0.0167	0.0893	0.0658	1.8396	0.742032		938	0.004	0.0357	0.3876	0.864	0.653933		938	-0.0047	-0.0458	0.4149	-0.8153	0.827432
939	0.0058(0.0045)	-0.0882(0.0753)	0.2415	-1.1714	0.902748		939	-0.0057	-0.0163	0.7589	-0.3069	0.976471		939	-0.0031	-0.0171	0.7512	-0.3171	0.98494		939	-0.0001	0.1456	0.0104	2.5612	0.0838933		939	-0.0006	-0.0554	0.2972	-1.0424	0.777158
940	0.0002(0.0053)	0.0609(0.0748)	0.4154	0.8145	0.950206		940	0.0051	-0.0253	0.5825	-0.5498	0.969445		940	0.0074	-0.0438	0.3704	-0.8958	0.98494		940	0.0093	0.027	0.5035	0.669	0.746279		940	0.002	-0.0542	0.2887	-1.0609	0.763936
941	-0.0043(0.0046)	-0.0508(0.0925)	0.5828	-0.5493	0.979049		941	-0.0003	-0.081	0.2128	-1.246	0.79785		941	-0.0013	-0.0879	0.169	-1.3754	0.93654		941	-0.0034	0.0598	0.3025	1.0312	0.562329		941	-0.0039	0.0737	0.2739	1.0941	0.74845
942	0.0002(0.0049)	0.0185(0.0778)	0.8123	0.2374	0.966286		942	0.003	0.0213	0.6816	0.4102	0.976471		942	0.0027	-0.0092	0.8553	-0.1824	0.98494		942	-0.0005	0.0109	0.7953	0.2594	0.915249		942	-0.0028	-0.0184	0.7235	-0.3537	0.932085
943	-0.0028(0.0049)	0.0323(0.0731)	0.659	0.4413	0.882214		943	-0.0036	-0.0071	0.891	-0.137	0.982917		943	0.0004	-0.02	0.6949	-0.3922	0.98494		943	0.0115	0.0192	0.7114	0.3699	0.863633		943	0.0031	-0.0689	0.1961	-1.2927	0.695116
944	-0.0024(0.0051)	0.0649(0.0616)	0.2923	1.0532	0.893469		944	0.0029	-0.0202	0.5739	-0.5623	0.969445		944	-0.0004	0.0016	0.9665	0.042	0.993431		944	-0.0076	0.0212	0.5358	0.6192	0.766828		944	-0.0078	-0.0604	0.1732	-1.362	0.69335
945	0.009(0.0044)	-0.068(0.0776)	0.3809	-0.8762	0.894348		945	0.0085	-0.1157	0.0233	-2.268	0.341669		945	0.0038	-0.0842	0.1059	-1.6167	0.844029		945	-0.0201	0.1952	0.0001	3.8593	0.324634		945	-0.0058	-0.0197	0.7254	-0.3512	0.932085
946	0.0021(0.0048)	-0.0659(0.0785)	0.4011	-0.8396	0.966286		946	0.0014	-0.0363	0.5002	-0.6741	0.95382		946	7.049e-05	-0.0174	0.741	-0.3306	0.98494		946	-0.0051	0.0791	0.1071	1.6113	0.329215		946	-0.0029	0.0141	0.8117	0.2382	0.956318
947	-0.0076(0.0048)	0.0329(0.0692)	0.6346	0.4753	0.979049		947	0.0024	0.0154	0.7325	0.3419	0.976471		947	0.0054	-0.0012	0.9783	-0.0272	0.997895		947	0.0081	-0.0024	0.9497	-0.0631	0.985438		947	-0.0057	-0.0463	0.3756	-0.8861	0.79987
948	-0.0042(0.0047)	-0.0093(0.0685)	0.8925	-0.1351	0.867353		948	0.0011	-0.0364	0.3833	-0.8718	0.937099		948	-0.0042	-0.0213	0.6223	-0.4926	0.98494		948	0.0024	0.0672	0.0689	1.8188	0.250415		948	0.0072	-0.0707	0.1895	-1.3122	0.69335
949	0.0013(0.0053)	0.0808(0.0609)	0.185	1.3255	0.893172		949	-0.0035	0.0056	0.8973	0.129	0.982917		949	-0.0026	0.0325	0.4807	0.7052	0.98494		949	-0.0098	0.0883	0.0278	2.1997	0.149201		949	-0.0116	-0.0002	0.9963	-0.0047	0.998551
950	0.0024(0.0047)	-0.0776(0.0822)	0.345	-0.9444	0.979049		950	0.0007	-0.1288	0.0184	-2.3569	0.331863		950	0.0005	-0.1042	0.0586	-1.8908	0.715565		950	-0.0024	0.1195	0.0102	2.5696	0.0832896		950	-0.0022	-0.0235	0.6523	-0.4505	0.917479
951	-0.0022(0.005)	0.0126(0.0616)	0.8376	0.205	0.882214		951	-0.0105	-0.0248	0.5394	-0.6137	0.963517		951	-0.0086	-0.0202	0.6095	-0.5107	0.98494		951	-0.0097	0.1424	9.51e-05	3.9027	0.324634		951	-0.0062	0.0402	0.314	1.0068	0.777854
952	0.0017(0.0048)	-0.0581(0.0558)	0.2974	-1.0419	0.977405		952	-0.0047	-0.0758	0.0284	-2.1916	0.378004		952	-0.0022	-0.0701	0.0525	-1.9392	0.696818		952	0.0009	0.1074	0.0017	3.1466	0.0293857		952	0.0018	0.0057	0.8978	0.1284	0.975614
953	-0.0047(0.0052)	0.0256(0.0724)	0.7238	0.3534	0.786401		953	0.0022	-0.0635	0.199	-1.2843	0.77345		953	-0.0014	-0.0515	0.3108	-1.0136	0.98494		953	0.0028	0.0765	0.0736	1.7891	0.259845		953	-0.0002	-0.0158	0.7657	-0.298	0.943654
954	-0.0124(0.0046)	0.0993(0.0596)	0.0958	1.6657	0.790574		954	-0.0051	-0.0194	0.6447	-0.4612	0.976261		954	-0.0099	-0.0017	0.9677	-0.0405	0.993431		954	-0.0131	0.0856	0.0151	2.4292	0.104135		954	0.0006	0.0241	0.6191	0.4971	0.907448
955	-0.0013(0.0053)	-0.096(0.0611)	0.1165	-1.5696	0.894348		955	-0.0001	-0.0639	0.0962	-1.6634	0.635506		955	-0.0006	-0.0463	0.2292	-1.2024	0.968775		955	-9.0689e-05	0.1034	0.0054	2.7804	0.0536373		955	0.0005	0.0107	0.8002	0.2531	0.95436
956	0.0006(0.0051)	-0.0449(0.0538)	0.4042	-0.8342	0.893172		956	-0.0074	0.0062	0.8649	0.1701	0.982917		956	-0.0053	0.0114	0.7677	0.2953	0.98494		956	0.01	0.0645	0.0607	1.8757	0.238324		956	-0.0061	0.0515	0.2074	1.2608	0.703432
957	-0.0039(0.0043)	0.0633(0.0699)	0.3646	0.9067	0.984092		957	0.0064	0.0034	0.9448	0.0693	0.989925		957	0.0015	0.0465	0.3409	0.9524	0.98494		957	-0.0003	0.0334	0.4423	0.7682	0.69917		957	0.0053	-0.1349	0.009	-2.6124	0.230365
958	0.0029(0.005)	-0.009(0.0836)	0.9138	-0.1082	0.977792		958	0.0059	0.0313	0.5662	0.5736	0.968995		958	0.002	0.0372	0.4882	0.6932	0.98494		958	-0.0141	0.0222	0.6732	0.4218	0.844514		958	-0.0089	-0.0468	0.4022	-0.8377	0.822172
959	-0.0026(0.0048)	-0.0238(0.0768)	0.7566	-0.3099	0.943528		959	-0.0004	-0.0139	0.8023	-0.2504	0.976471		959	0.0066	-0.0317	0.5692	-0.5692	0.98494		959	-0.0027	0.0344	0.4229	0.8015	0.684098		959	0.0022	-0.0479	0.3672	-0.9017	0.794515
960	0.0019(0.005)	-0.0362(0.0591)	0.5395	-0.6135	0.783599		960	0.0004	-0.1012	0.0054	-2.7838	0.171129		960	-0.0026	-0.0747	0.0443	-2.0117	0.673733		960	7.1884e-05	0.1243	0.0003	3.5805	0.007986		960	0.0023	-0.0954	0.0248	-2.2452	0.3751
961	0.006(0.0054)	-0.1245(0.0665)	0.0613	-1.8714	0.80126		961	0.0041	-0.1211	0.0035	-2.917	0.140929		961	0.0047	-0.1004	0.0131	-2.4817	0.5324		961	-0.0063	0.1234	0.0004	3.5529	0.00968		961	0.0018	-0.0039	0.9285	-0.0898	0.975614
962	0.0136(0.0056)	-0.1154(0.0746)	0.122	-1.5464	0.975929		962	0.0069	-0.0491	0.3142	-1.0065	0.90324		962	0.0062	-0.0396	0.4375	-0.7764	0.98494		962	-0.0117	0.1131	0.014	2.4564	0.099117		962	-0.0009	0.0018	0.9744	0.032	0.99002
963	-0.0017(0.0048)	0.0292(0.0784)	0.7091	0.373	0.944624		963	0.0059	-0.0283	0.5818	-0.5508	0.969445		963	-0.0038	0.0382	0.4612	0.7369	0.98494		963	-0.0072	-0.0339	0.4574	-0.7431	0.710695		963	0.0015	-0.0273	0.6455	-0.4601	0.915683
964	2.244e-06(0.0052)	-0.0405(0.0684)	0.5541	-0.5916	0.979049		964	0.0055	-0.007	0.8824	-0.1479	0.982917		964	0.004	-0.0122	0.7956	-0.259	0.98494		964	0.0062	0.0698	0.0625	1.8626	0.239504		964	0.0005	-0.0642	0.1811	-1.3375	0.69335
965	-0.0046(0.0046)	0.0104(0.0723)	0.886	0.1433	0.783599		965	-0.0086	-0.0015	0.9776	-0.0281	0.993475		965	-0.0038	-0.0253	0.656	-0.4454	0.98494		965	0.0007	0.0638	0.1517	1.4335	0.389042		965	0.0007	-0.0146	0.7825	-0.2761	0.950281
966	-0.0013(0.0047)	0.1199(0.0658)	0.0683	1.823	0.944624		966	0.0041	0.0581	0.1935	1.3002	0.773419		966	0.0078	0.0294	0.5141	0.6524	0.98494		966	0.003	-0.017	0.6266	-0.4865	0.820871		966	-0.0077	-0.0149	0.7617	-0.3033	0.942575
967	-0.0059(0.0047)	0.0306(0.0517)	0.5538	0.5921	0.870585		967	0.0002	-0.02	0.5904	-0.5383	0.974364		967	0.0012	-0.0135	0.7119	-0.3693	0.98494		967	0.0015	0.0424	0.1836	1.3299	0.423752		967	0.0004	-0.0038	0.9162	-0.1052	0.975614
968	-0.0039(0.0048)	0.0856(0.0669)	0.2003	1.2807	0.979049		968	0.0002	-0.0138	0.7562	-0.3105	0.976471		968	0.0002	-0.0321	0.4465	-0.7612	0.98494		968	-0.0055	0.0132	0.7569	0.3095	0.888428		968	-0.0044	-0.0892	0.0392	-2.0623	0.444419
969	0.0004(0.0053)	-0.0139(0.0698)	0.8425	-0.1987	0.979049		969	-0.0046	-0.0498	0.2426	-1.1685	0.835117		969	-0.0088	-0.0362	0.3901	-0.8595	0.98494		969	-0.0015	0.0766	0.0617	1.8681	0.238423		969	-0.0083	-0.0022	0.96	-0.0502	0.987964
970	-0.0023(0.0047)	0.0219(0.0799)	0.784	0.2741	0.882214		970	-0.0023	0.0159	0.7615	0.3035	0.976471		970	-0.0064	0.0139	0.796	0.2585	0.98494		970	-0.0008	0.0106	0.8321	0.212	0.931476		970	-0.0042	-0.0326	0.5867	-0.5436	0.898616
971	-0.0035(0.0044)	0.0664(0.0615)	0.28	1.0803	0.882214		971	-0.0056	-0.0088	0.8313	-0.2131	0.982917		971	-0.0051	-0.0103	0.8138	-0.2355	0.98494		971	-0.0126	0.0706	0.068	1.8248	0.249333		971	0.0005	-0.085	0.0453	-2.0023	0.477902
972	-0.0017(0.0051)	0.0797(0.0693)	0.2499	1.1507	0.894348		972	-0.0076	-0.0191	0.6832	-0.408	0.976471		972	-0.0128	-0.0104	0.8261	-0.2197	0.98494		972	-0.0083	0.1095	0.0019	3.1098	0.0320114		972	-0.0033	-0.0283	0.5602	-0.5825	0.890491
973	-0.0064(0.0047)	0.0593(0.069)	0.3899	0.8597	0.96498		973	-0.0067	-0.0404	0.4005	-0.8407	0.938496		973	-0.0093	-0.0297	0.5383	-0.6154	0.98494		973	-0.0028	0.0868	0.0373	2.0824	0.179229		973	-0.0021	-0.0883	0.0918	-1.6862	0.594471
974	-0.0004(0.0055)	0.0281(0.0572)	0.6229	0.4917	0.977405		974	-0.003	0.0054	0.885	0.1447	0.982917		974	-0.0005	0.0004	0.9898	0.0127	0.999563		974	0.0061	0.0717	0.0336	2.1249	0.168761		974	-0.0037	-0.0491	0.2707	-1.1014	0.74845
975	0.002(0.0055)	0.0226(0.068)	0.7392	0.3329	0.882214		975	0.0023	-0.0174	0.6811	-0.4109	0.976471		975	0.0025	-0.0431	0.3138	-1.0072	0.98494		975	-0.0185	0.0538	0.1042	1.6249	0.325564		975	-0.0016	0.0114	0.7853	0.2724	0.952735
976	-0.0092(0.0052)	0.0782(0.0711)	0.2711	1.1005	0.943528		976	-0.0044	-0.0103	0.8127	-0.2369	0.980407		976	-0.0031	-0.003	0.946	-0.0678	0.993431		976	-0.0021	0.0694	0.1424	1.4668	0.379335		976	-0.0037	0.0063	0.8925	0.1352	0.975339
977	-0.0074(0.0053)	0.0691(0.1155)	0.5498	0.5981	0.894348		977	-0.0102	0.0456	0.568	0.5709	0.969241		977	-0.011	0.0315	0.6738	0.421	0.98494		977	0.0082	-0.0918	0.2495	-1.1516	0.500729		977	-0.009	0.0224	0.7548	0.3123	0.941545
978	0.009(0.0051)	-0.0584(0.0679)	0.3893	-0.8608	0.892696		978	0.0048	-0.0502	0.2461	-1.16	0.835177		978	0.0031	-0.0425	0.3062	-1.0232	0.98494		978	-0.0119	0.1029	0.0188	2.3499	0.116929		978	0.0023	-0.1114	0.0213	-2.3024	0.345735
979	-0.0029(0.0045)	0.0555(0.056)	0.3215	0.9914	0.918927		979	-0.0004	-0.0591	0.1158	-1.5726	0.661026		979	-0.0031	-0.0374	0.3012	-1.034	0.98494		979	-0.0171	0.0841	0.0258	2.229	0.141316		979	-0.006	-0.0757	0.0903	-1.6936	0.594471
980	-0.0049(0.0049)	0.0702(0.0949)	0.4594	0.7398	0.588		980	0.0016	-0.0494	0.4568	-0.7441	0.948039		980	-0.0079	-0.023	0.7305	-0.3445	0.98494		980	0.0068	0.0333	0.5805	0.5526	0.802328		980	0.0013	-0.0245	0.71	-0.3719	0.929499
981	-0.0034(0.0045)	0.1549(0.0631)	0.0141	2.4557	0.893172		981	-0.0019	-0.0006	0.9895	-0.0132	0.996236		981	-0.0041	0.0366	0.3974	0.8462	0.98494		981	-0.0096	0.0749	0.0812	1.7438	0.278549		981	0.0029	-0.0924	0.0327	-2.136	0.426703
982	-0.0063(0.0051)	0.0535(0.0559)	0.3389	0.9564	0.974779		982	-0.0082	-0.0284	0.4655	-0.7298	0.948039		982	-0.0078	-0.0181	0.6384	-0.4699	0.98494		982	-0.0049	0.1403	0.0003	3.6129	0.007986		982	0.0036	-0.035	0.4408	-0.7709	0.834144
983	0.0002(0.005)	0.0213(0.056)	0.7036	0.3805	0.983058		983	-0.0072	-0.0056	0.8928	-0.1348	0.982917		983	-0.0083	0.0133	0.7487	0.3204	0.98494		983	0.0038	0.0508	0.1996	1.2828	0.446948		983	0.0002	-0.0685	0.0959	-1.6651	0.599887
984	-0.0028(0.0051)	0.0116(0.1046)	0.9117	0.1109	0.656857		984	0.0068	0.0034	0.9611	0.0488	0.99049		984	0.008	0.0029	0.9644	0.0447	0.993431		984	0.0133	-0.068	0.3013	-1.0337	0.560882		984	0.0004	-0.1437	0.0548	-1.9205	0.503026
985	-0.0043(0.0047)	0.2796(0.1225)	0.0224	2.2828	0.921155		985	0.0016	0.1851	0.0233	2.2685	0.341669		985	0.0054	0.1616	0.0357	2.0999	0.651303		985	-0.0007	-0.0978	0.1482	-1.4459	0.383018		985	0.0061	-0.1479	0.0752	-1.7795	0.588772
986	0.0043(0.0045)	0.0397(0.0555)	0.4746	0.715	0.979049		986	0.0004	-0.0317	0.3806	-0.8767	0.937099		986	0.0011	-0.0297	0.4049	-0.8329	0.98494		986	-0.0097	0.0991	0.0042	2.8623	0.0469765		986	0.0048	-0.0976	0.007	-2.6946	0.207044
987	-0.0063(0.0047)	-0.0131(0.0512)	0.7976	-0.2565	0.926033		987	-0.0038	-0.0151	0.6654	-0.4325	0.976261		987	-0.0019	2.3402e-05	0.9995	0.0007	1		987	0.0089	0.0445	0.1634	1.3937	0.399544		987	-0.0087	0.0038	0.9236	0.0959	0.975614
988	-0.0079(0.0049)	0.0433(0.064)	0.4982	0.6774	0.979049		988	-0.0032	-0.0322	0.4567	-0.7443	0.948039		988	-0.0022	-0.0264	0.5342	-0.6216	0.98494		988	0.0082	0.0548	0.2283	1.2049	0.480803		988	0.0022	-0.0297	0.5094	-0.6598	0.865915
989	-0.004(0.0053)	0.0056(0.0453)	0.9015	0.1237	0.979049		989	-0.0044	0.0141	0.6003	0.5239	0.976261		989	-0.0036	0.0234	0.3786	0.8805	0.98494		989	0.0007	0.0611	0.0422	2.0315	0.193683		989	-0.0005	0.0041	0.9088	0.1146	0.975614
990	-0.0003(0.0051)	-0.0101(0.055)	0.8543	-0.1837	0.975929		990	-0.0029	-0.0263	0.4729	-0.7178	0.948039		990	-0.0044	-0.0197	0.5893	-0.5399	0.98494		990	-0.0019	0.0644	0.0577	1.898	0.234858		990	-0.0036	-0.0342	0.4138	-0.8173	0.827432
991	-0.002(0.0049)	-0.0254(0.0683)	0.7101	-0.3718	0.997248		991	-3.0664e-05	-0.0824	0.0737	-1.7886	0.578761		991	-0.0045	-0.081	0.0739	-1.787	0.768577		991	-0.0111	0.0647	0.1425	1.4667	0.379335		991	-0.0023	0.0071	0.8795	0.1516	0.970659
992	0.0057(0.0049)	-0.0009(0.0716)	0.9895	-0.0131	0.966286		992	0.0003	0.0481	0.3131	1.0087	0.90324		992	-0.0045	0.0757	0.113	1.585	0.860262		992	-0.0083	0.0025	0.955	0.0564	0.989187		992	-0.002	-0.04	0.404	-0.8345	0.822172
993	-0.0033(0.0044)	0.0253(0.0593)	0.6697	0.4266	0.979049		993	0.0014	-0.0641	0.1108	-1.5947	0.652132		993	-0.0017	-0.0562	0.1707	-1.3701	0.93654		993	-0.0097	0.1083	0.0033	2.9359	0.0418314		993	0.0013	-0.0405	0.3489	-0.9366	0.783687
994	-0.0003(0.0053)	0.0122(0.0607)	0.841	0.2006	0.997248		994	0.0045	-0.0323	0.3984	-0.8445	0.937099		994	0.0042	-0.0128	0.7262	-0.3502	0.98494		994	-0.0046	0.003	0.9335	0.0835	0.978337		994	-0.0051	-0.0515	0.2186	-1.2302	0.713129
995	0.0038(0.0049)	0.0024(0.0694)	0.9725	0.0345	0.790574		995	-0.003	-0.0068	0.8933	-0.1342	0.982917		995	-0.0043	-0.0164	0.7388	-0.3334	0.98494		995	-0.0047	0.0688	0.1454	1.4559	0.383018		995	-0.0059	-0.0116	0.7972	-0.257	0.954261
996	-0.0103(0.0047)	0.1385(0.0879)	0.1151	1.5758	0.894348		996	-0.0031	0.0354	0.5483	0.6003	0.96606		996	-0.0062	0.063	0.2613	1.1234	0.968775		996	0.0113	-0.0288	0.5899	-0.5389	0.806116		996	-0.0005	-0.0025	0.9662	-0.0424	0.988612
997	-0.0016(0.0048)	-0.0577(0.0685)	0.3995	-0.8425	0.992996		997	-0.002	-0.0858	0.057	-1.903	0.519637		997	-0.0014	-0.0831	0.0632	-1.858	0.742032		997	0.0008	0.1248	0.0021	3.0761	0.0340144		997	0.0005	-0.0269	0.5479	-0.601	0.890491
998	-0.008(0.0049)	-0.007(0.0831)	0.9329	-0.0842	0.950206		998	-0.0144	-0.0509	0.3807	-0.8766	0.937099		998	-0.0164	-0.0316	0.5848	-0.5464	0.98494		998	-0.0049	0.1692	0.0005	3.4972	0.0112797		998	-0.0022	-0.019	0.7418	-0.3295	0.938002
999	0.004(0.0053)	-0.0402(0.0723)	0.5781	-0.5561	0.946095		999	0.0094	-0.1165	0.0212	-2.305	0.341669		999	0.0028	-0.0736	0.1288	-1.5189	0.879143		999	-0.003	0.0757	0.0618	1.8676	0.238423		999	-0.0031	-0.0154	0.7503	-0.3183	0.941545
1000	0.0005(0.0045)	0.0585(0.1003)	0.5597	0.5833	0.979049		1000	-0.0066	0.0199	0.7703	0.2919	0.976471		1000	0.0008	-0.0354	0.6164	-0.501	0.98494		1000	-0.0112	0.0742	0.3142	1.0063	0.576828		1000	-0.0022	-0.0401	0.5556	-0.5894	0.890491
1001	0.0002(0.0044)	0.0167(0.077)	0.8287	0.2164	0.979049		1001	-0.0058	-0.0144	0.7789	-0.2807	0.976471		1001	-0.0059	-0.0206	0.686	-0.4043	0.98494		1001	-0.0075	0.0452	0.2758	1.0897	0.532014		1001	-0.001	-0.1332	0.0143	-2.449	0.288383
1002	-0.002(0.0046)	0.008(0.064)	0.9011	0.1242	0.882214		1002	-0.0017	0.0244	0.5324	0.6243	0.962805		1002	-0.0035	0.0364	0.3445	0.9453	0.98494		1002	0.0031	0.0504	0.1794	1.3427	0.420119		1002	-0.0016	0.006	0.8949	0.1321	0.975522
1003	-0.0094(0.0047)	0.0749(0.0724)	0.3009	1.0345	0.979049		1003	-0.0043	0.0495	0.3515	0.9316	0.933527		1003	-0.0018	0.0469	0.3555	0.924	0.98494		1003	-0.0005	0.0311	0.4512	0.7534	0.706526		1003	0.0005	-0.0986	0.0889	-1.7014	0.594471
1004	-0.0003(0.0051)	-0.0223(0.0824)	0.7867	-0.2706	0.867353		1004	0.0076	-0.0429	0.3886	-0.8621	0.937099		1004	0.0069	-0.0309	0.5152	-0.6508	0.98494		1004	-0.0008	0.0181	0.6619	0.4374	0.840725		1004	-0.0063	-0.0415	0.4762	-0.7125	0.853385
1005	0.0016(0.0049)	0.1053(0.0757)	0.1644	1.3903	0.998552		1005	-0.0004	0.0803	0.106	1.6166	0.647183		1005	0.0022	0.0696	0.1563	1.4177	0.928729		1005	-0.0083	0.0384	0.2942	1.049	0.553862		1005	-0.0052	-0.0825	0.1574	-1.4139	0.676981
1006	0.0032(0.0047)	0.0004(0.078)	0.9954	0.0058	0.390133		1006	-0.0017	0.0207	0.6846	0.4062	0.976471		1006	0.0016	0.0198	0.6909	0.3977	0.98494		1006	0.0181	-0.0386	0.3411	-0.952	0.605516		1006	-0.0047	-0.0079	0.883	-0.1472	0.971202
1007	0.0047(0.0048)	-0.2068(0.0726)	0.0044	-2.8478	0.977405		1007	0.0139	-0.1496	0.0076	-2.6693	0.210742		1007	0.0119	-0.1442	0.0108	-2.5492	0.5324		1007	-0.0082	0.097	0.0487	1.9716	0.212873		1007	-0.0021	0.021	0.6812	0.4108	0.921472
1008	-0.0018(0.0051)	0.0224(0.0652)	0.7317	0.3429	0.790486		1008	-0.0021	0.0293	0.4838	0.7002	0.95382		1008	0.0018	0.0126	0.7533	0.3142	0.98494		1008	-0.013	0.0064	0.8852	0.1444	0.958667		1008	-0.0021	-0.024	0.5735	-0.563	0.894506
1009	-0.0021(0.005)	-0.0935(0.0574)	0.1035	-1.6281	0.979049		1009	-0.0096	-0.0672	0.066	-1.8382	0.574157		1009	-0.014	-0.0584	0.0969	-1.6599	0.837493		1009	0.0045	0.0941	0.0035	2.9179	0.0427385		1009	-0.0088	0.0576	0.151	1.4361	0.676981
1010	0.0034(0.005)	-0.0123(0.0538)	0.8187	-0.2292	0.882214		1010	-0.005	-0.0028	0.9485	-0.0646	0.990094		1010	-0.0066	-0.011	0.8029	-0.2496	0.98494		1010	0.0036	0.0357	0.2362	1.1844	0.490456		1010	-0.0043	0.0379	0.3085	1.0184	0.777854
1011	-0.0014(0.0049)	-0.0702(0.0634)	0.268	-1.1077	0.882214		1011	0.0047	-0.0894	0.0382	-2.0724	0.413367		1011	-0.0027	-0.0686	0.1228	-1.5429	0.871522		1011	0.0104	0.0313	0.401	0.8398	0.663845		1011	-0.0011	-0.0029	0.9502	-0.0625	0.984174
1012	-0.0055(0.0047)	0.0676(0.0646)	0.2952	1.0467	0.786401		1012	-0.011	0.0223	0.6505	0.4531	0.976261		1012	-0.015	0.0489	0.3323	0.9695	0.98494		1012	-0.002	0.0005	0.9901	0.0124	0.998351		1012	-0.0049	-0.0467	0.3634	-0.9089	0.794018
1013	-0.002(0.0048)	0.1149(0.0699)	0.1001	1.6443	0.847945		1013	-0.008	0.0659	0.1965	1.2917	0.77345		1013	-0.0091	0.076	0.1213	1.5492	0.871522		1013	0.0004	0.0691	0.1585	1.41	0.395817		1013	0.0024	-0.0665	0.1681	-1.3783	0.69335
1014	-0.0015(0.0051)	0.0932(0.0649)	0.151	1.436	0.926033		1014	-0.0103	0.0633	0.1378	1.484	0.696292		1014	-0.0035	0.0201	0.6189	0.4974	0.98494		1014	0.0146	0.0117	0.7516	0.3165	0.887725		1014	-0.0101	0.0013	0.9803	0.0246	0.992641
1015	-0.0008(0.0047)	-0.0735(0.1098)	0.5034	-0.6692	0.986461		1015	0.0056	-0.1323	0.0716	-1.8015	0.578761		1015	-0.0008	-0.1179	0.1122	-1.5885	0.860262		1015	-6.5345e-06	0.0755	0.2614	1.123	0.50866		1015	-0.0053	0.0561	0.509	0.6604	0.865915
1016	9.0408e-05(0.0049)	-0.0074(0.0774)	0.9241	-0.0953	0.9177		1016	-0.0049	-0.0054	0.9146	-0.1072	0.983306		1016	-0.005	-0.0277	0.5796	-0.554	0.98494		1016	0.0002	-0.0252	0.5947	-0.5321	0.80769		1016	-9.1727e-05	0.0257	0.6126	0.5064	0.907448
1017	-0.0051(0.0051)	0.0477(0.0636)	0.4534	0.7498	0.972484		1017	-0.0055	-0.0159	0.7215	-0.3564	0.976471		1017	-0.0077	-0.018	0.7002	-0.385	0.98494		1017	-0.0156	0.1567	6.99e-05	3.9767	0.975614		1017	0.0039	-0.0644	0.2357	-1.1859	0.718192
1018	-0.0037(0.0043)	0.0235(0.0588)	0.6899	0.399	0.97602		1018	-0.0097	0.0327	0.4057	0.8316	0.940273		1018	-0.0087	0.0097	0.8174	0.2309	0.98494		1018	0.014	-0.0306	0.4035	-0.8354	0.66583		1018	0.002	-0.0899	0.0423	-2.0309	0.462577
1019	0.0027(0.005)	0.0242(0.0654)	0.7111	0.3704	0.950206		1019	3.6381e-05	-0.025	0.5126	-0.6549	0.956016		1019	-0.0031	-0.0106	0.7921	-0.2635	0.98494		1019	-0.013	0.0791	0.0404	2.0501	0.189339		1019	0.0025	-0.0611	0.1911	-1.3073	0.69335
1020	0.0094(0.0048)	-0.0338(0.0628)	0.5906	-0.538	0.997248		1020	0.0165	-0.0182	0.6692	-0.4273	0.976261		1020	0.0145	-0.0102	0.8119	-0.2379	0.98494		1020	0.0018	-0.0738	0.0216	-2.2966	0.124998		1020	-0.0055	-0.0249	0.5771	-0.5576	0.894506
1021	-0.0005(0.0049)	-0.0015(0.0835)	0.9861	-0.0174	0.867353		1021	0.0063	0.03	0.5535	0.5925	0.96606		1021	0.003	0.025	0.6315	0.4797	0.98494		1021	0.0035	-0.0735	0.0999	-1.6451	0.321176		1021	-0.0044	0.0301	0.5947	0.5321	0.901484
1022	-0.0004(0.0055)	0.1396(0.1071)	0.1923	1.3037	0.966286		1022	0.0032	0.09	0.1752	1.3557	0.767354		1022	0.0005	0.0772	0.2297	1.2012	0.968775		1022	0.0052	-0.1208	0.0576	-1.8987	0.234858		1022	0.0076	-0.0873	0.1873	-1.3186	0.69335
1023	0.0037(0.0049)	0.0255(0.0605)	0.6735	0.4214	0.979049		1023	0.0027	0.0207	0.6261	0.4873	0.976261		1023	0.0038	0.0021	0.9596	0.0506	0.993431		1023	-0.004	-0.0218	0.5221	-0.6401	0.762366		1023	-0.0044	0.0393	0.3152	1.0044	0.777854
1024	0.0034(0.0045)	0.0095(0.0572)	0.8675	0.1668	0.870585		1024	0.0011	0.0067	0.8583	0.1785	0.982917		1024	0.0025	0.0017	0.9627	0.0467	0.993431		1024	0.012	-0.0112	0.7118	-0.3694	0.863633		1024	-0.0021	-0.0026	0.9521	-0.0601	0.98465
1025	0.0063(0.0041)	-0.0956(0.0745)	0.1998	-1.2822	0.972484		1025	0.0102	-0.0362	0.4878	-0.6937	0.95382		1025	0.0129	-0.037	0.5029	-0.6699	0.98494		1025	0.003	-0.0554	0.2397	-1.1758	0.492408		1025	-0.0122	0.0656	0.2307	1.1986	0.718192
1026	0.0049(0.0046)	0.0271(0.0688)	0.6939	0.3936	0.977405		1026	0.0135	0.0135	0.7585	0.3075	0.976471		1026	0.0113	0.036	0.4283	0.792	0.98494		1026	0.0098	-0.1054	0.0086	-2.628	0.073849		1026	-0.0097	-0.0277	0.6286	-0.4836	0.907448
1027	0.0081(0.0046)	-0.0222(0.0666)	0.7393	-0.3328	0.946095		1027	0.0084	0.0234	0.5769	0.5579	0.969445		1027	0.0061	0.0359	0.4005	0.8407	0.98494		1027	0.012	-0.037	0.2847	-1.0698	0.543667		1027	-0.0005	0.0147	0.7344	0.3393	0.935517
1028	0.0054(0.0048)	-0.0447(0.0775)	0.5641	-0.5768	0.977792		1028	0.0101	-0.06	0.2257	-1.2114	0.820783		1028	0.0078	-0.0123	0.8022	-0.2505	0.98494		1028	-0.0012	-0.0384	0.4037	-0.835	0.66583		1028	-0.0043	-0.0359	0.5028	-0.67	0.865915
1029	0.0096(0.0045)	-0.0179(0.0593)	0.7627	-0.302	0.790574		1029	0.0145	-0.0275	0.5384	-0.6152	0.963517		1029	0.0093	-0.0076	0.8625	-0.1732	0.98494		1029	-0.0126	-0.0464	0.2324	-1.1942	0.487893		1029	0.0008	-0.0336	0.4429	-0.7672	0.834558
1030	0.0105(0.0045)	-0.0957(0.0602)	0.1118	-1.5902	0.979049		1030	0.0147	-0.059	0.1653	-1.3876	0.753474		1030	0.0115	-0.0529	0.2267	-1.2088	0.968775		1030	0.0137	-0.0105	0.7584	-0.3076	0.888583		1030	-0.0008	0.0114	0.7945	0.2605	0.953883
1031	0.0027(0.0051)	-0.0174(0.0896)	0.8459	-0.1943	0.882214		1031	0.0156	-0.0892	0.1324	-1.5045	0.690976		1031	0.0109	-0.0646	0.2696	-1.1039	0.978719		1031	0.0029	0.015	0.7816	0.2772	0.906983		1031	-0.0028	-0.014	0.8101	-0.2403	0.955889
1032	0.0015(0.0048)	0.0647(0.0589)	0.2719	1.0987	0.99511		1032	0.0084	0.0135	0.7381	0.3343	0.976471		1032	0.0056	0.0271	0.5079	0.6621	0.98494		1032	-0.005	-0.0467	0.141	-1.472	0.378906		1032	-0.0017	-0.0094	0.8338	-0.2098	0.958894
1033	0.0012(0.005)	0.0042(0.0773)	0.9566	0.0545	0.966286		1033	0.0134	0.0082	0.8831	0.147	0.982917		1033	0.0124	0.0269	0.6193	0.4968	0.98494		1033	-0.0073	-0.057	0.1634	-1.3939	0.399544		1033	0.0008	-0.1411	0.0179	-2.3682	0.330015
1034	0.0031(0.0047)	0.0387(0.0852)	0.6499	0.4539	0.893469		1034	0.0152	0.0259	0.6415	0.4656	0.976261		1034	0.0099	0.0655	0.2407	1.1732	0.968775		1034	-0.0038	-0.0847	0.0872	-1.7102	0.292351		1034	-0.0003	-0.071	0.1904	-1.3093	0.69335
1035	-0.0005(0.0051)	-0.0519(0.0591)	0.3797	-0.8784	0.862077		1035	0.0048	-0.0185	0.6518	-0.4513	0.976261		1035	-0.001	-0.0128	0.7503	-0.3182	0.98494		1035	0.0042	-0.0021	0.9589	-0.0516	0.990124		1035	-0.0092	-0.0106	0.8012	-0.2518	0.954632
1036	0.0092(0.0048)	-0.0849(0.0604)	0.1601	-1.4046	0.925935		1036	0.0101	-0.0707	0.1081	-1.6069	0.652132		1036	0.0096	-0.0584	0.1781	-1.3467	0.93654		1036	-0.0083	0.0073	0.8242	0.2222	0.928097		1036	-0.0099	-0.0101	0.8322	-0.2119	0.958894
1037	0.0071(0.0045)	-0.0484(0.0706)	0.4936	-0.6846	0.977792		1037	0.0105	-0.0254	0.5803	-0.553	0.969445		1037	0.0091	-0.0106	0.8158	-0.2329	0.98494		1037	0.0023	-0.0602	0.1041	-1.6252	0.325564		1037	-0.0063	-0.0075	0.8776	-0.154	0.970659
1038	0.0104(0.0049)	-0.0277(0.093)	0.7657	-0.298	0.997248		1038	0.0178	-0.0152	0.7945	-0.2605	0.976471		1038	0.0131	-0.0311	0.6119	-0.5074	0.98494		1038	-0.02	-0.023	0.6415	-0.4656	0.831746		1038	-0.001	-0.0296	0.6206	-0.495	0.907448
1039	0.0025(0.0049)	0.0022(0.0677)	0.9743	0.0322	0.994303		1039	0.0135	0.0184	0.6957	0.3911	0.976471		1039	0.0154	0.003	0.9509	0.0616	0.993431		1039	-0.0092	-0.067	0.0853	-1.7206	0.287429		1039	-0.0034	0.0133	0.7881	0.2687	0.952735
1040	6.1391e-05(0.0047)	0.005(0.0684)	0.9414	0.0735	0.867353		1040	-0.0025	0.0231	0.6181	0.4985	0.976261		1040	-0.0025	0.0263	0.5539	0.592	0.98494		1040	0.002	-0.0323	0.3896	-0.8604	0.653933		1040	-0.0036	0.0227	0.6313	0.4799	0.909373
1041	0.0108(0.0047)	-0.0958(0.0728)	0.1879	-1.3169	0.893469		1041	0.0075	0.0034	0.9417	0.0731	0.989925		1041	0.0076	0.0066	0.888	0.1408	0.98494		1041	0.0038	-0.0393	0.2789	-1.0829	0.534893		1041	-0.0087	-0.026	0.5848	-0.5464	0.896738
1042	0.0071(0.005)	0.0692(0.0786)	0.3787	0.8803	0.885264		1042	0.0128	0.0004	0.9946	0.0068	0.999104		1042	0.0169	-0.0039	0.9441	-0.0701	0.993431		1042	-0.0121	-0.0698	0.1412	-1.4715	0.378906		1042	0.001	-0.0433	0.4433	-0.7667	0.834558
1043	0.0071(0.0048)	-0.063(0.0627)	0.3155	-1.0037	0.867353		1043	0.0111	-0.0496	0.26	-1.1264	0.846112		1043	0.0116	-0.0512	0.2387	-1.1783	0.968775		1043	-0.0018	-0.0284	0.3901	-0.8594	0.653933		1043	-0.0098	-0.0108	0.809	-0.2418	0.955438
1044	0.0125(0.0048)	-0.0822(0.0602)	0.1724	-1.3645	0.979049		1044	0.0187	-0.0684	0.093	-1.68	0.62834		1044	0.017	-0.0563	0.1554	-1.4208	0.927522		1044	0.0128	-0.0208	0.5565	-0.588	0.780648		1044	-0.0095	0.0596	0.1286	1.5196	0.655811
1045	0.0064(0.0046)	-0.0148(0.0763)	0.8465	-0.1936	0.9177		1045	0.0106	0.0664	0.1905	1.3091	0.770685		1045	0.0137	0.0363	0.4664	0.7284	0.98494		1045	-0.0036	-0.0704	0.1335	-1.5003	0.368436		1045	0.0019	-0.0541	0.2746	-1.0925	0.74845
1046	0.0086(0.005)	-0.0498(0.0658)	0.449	-0.7571	0.966286		1046	0.0131	-0.0251	0.59	-0.5388	0.974364		1046	0.0146	-0.0432	0.3598	-0.9157	0.98494		1046	0.001	-0.1123	0.0025	-3.0285	0.0353989		1046	-0.0027	0.0493	0.2978	1.0412	0.777191
1047	0.0087(0.0048)	-0.0262(0.0594)	0.6599	-0.44	0.894348		1047	0.0088	0.0208	0.6156	0.502	0.976261		1047	0.0086	0.0299	0.4653	0.7301	0.98494		1047	0.0004	-0.1112	0.0011	-3.258	0.0215309		1047	-0.0047	-0.0269	0.5557	-0.5893	0.890491
1048	0.0081(0.0045)	-0.0512(0.0589)	0.3848	-0.869	0.977662		1048	0.0155	-0.0341	0.3942	-0.852	0.937099		1048	0.0114	-0.026	0.5176	-0.647	0.98494		1048	0.0166	-0.0304	0.3175	-0.9996	0.578102		1048	-0.0036	0.034	0.3848	0.8691	0.807837
1049	0.0055(0.0049)	-0.0211(0.0639)	0.7417	-0.3297	0.994303		1049	0.014	0.0171	0.6928	0.395	0.976471		1049	0.0168	0.0106	0.7996	0.2538	0.98494		1049	-0.0004	-0.1129	0.0013	-3.2176	0.0243704		1049	-0.0057	-0.0776	0.0939	-1.6754	0.595147
1050	0.0058(0.0051)	-0.0042(0.0648)	0.9487	-0.0644	0.947873		1050	0.0108	0.0188	0.6408	0.4666	0.976261		1050	0.0107	0.02	0.6229	0.4918	0.98494		1050	-0.0009	-0.0633	0.0616	-1.8689	0.238423		1050	-0.0037	0.0074	0.8684	0.1656	0.968486
1051	0.0082(0.0048)	-0.0536(0.0951)	0.573	-0.5636	0.894348		1051	0.005	-0.0386	0.5475	-0.6014	0.96606		1051	0.0056	-0.0156	0.809	-0.2418	0.98494		1051	-0.0025	-0.1052	0.0524	-1.9397	0.221411		1051	-0.0028	0.0746	0.3112	1.0126	0.777854
1052	0.0015(0.0051)	0.0546(0.0649)	0.4003	0.8411	0.893172		1052	0.0081	0.0039	0.9244	0.0948	0.985089		1052	0.0107	-0.0127	0.764	-0.3002	0.98494		1052	0.0084	-0.0548	0.1659	-1.3856	0.401478		1052	0.0002	-0.0926	0.053	-1.9348	0.501249
1053	0.0029(0.0047)	0.0549(0.0613)	0.3707	0.8951	0.783599		1053	0.009	0.0085	0.8463	0.1939	0.982917		1053	0.0087	0.0044	0.9202	0.1002	0.993431		1053	0.002	-0.0849	0.0498	-1.9619	0.215207		1053	0.0029	-0.1561	0.0025	-3.0231	0.110917
1054	0.0117(0.0043)	-0.1032(0.058)	0.075	-1.7807	0.894348		1054	0.011	-0.0135	0.7239	-0.3533	0.976471		1054	0.006	0.0071	0.8542	0.1838	0.98494		1054	-0.0067	-0.0368	0.2543	-1.1401	0.502231		1054	-0.0018	-0.0189	0.6569	-0.4442	0.917479
1055	0.0023(0.0045)	0.0586(0.0684)	0.3915	0.8568	0.786401		1055	0.0008	0.1016	0.0234	2.2675	0.341669		1055	-0.0011	0.1251	0.0086	2.6293	0.457864		1055	0.0006	-0.0889	0.0298	-2.1722	0.154334		1055	0.001	-0.0848	0.1012	-1.6388	0.607943
1056	0.0117(0.0046)	-0.1327(0.0806)	0.0997	-1.6464	0.867353		1056	0.0102	-0.0392	0.4636	-0.7329	0.948039		1056	0.0066	-0.0385	0.4816	-0.7037	0.98494		1056	-0.0183	0.0038	0.9328	0.0844	0.978337		1056	-5.4762e-05	-0.0191	0.7318	-0.3427	0.935517
1057	0.0079(0.0047)	-0.0845(0.0654)	0.1963	-1.292	0.867353		1057	0.0026	-0.0256	0.5778	-0.5566	0.969445		1057	-0.0027	-0.0112	0.8031	-0.2494	0.98494		1057	-0.003	-0.0259	0.4884	-0.6928	0.733853		1057	-0.0032	0.0256	0.5441	0.6067	0.889729
1058	0.0085(0.0045)	-0.0821(0.0593)	0.1663	-1.3842	0.882214		1058	0.0039	-0.0008	0.9863	-0.0171	0.996236		1058	0.0018	0.0243	0.5627	0.5788	0.98494		1058	0.0056	0.0037	0.9161	0.1054	0.971015		1058	-0.0005	-0.0036	0.9417	-0.0732	0.979986
1059	0.0045(0.0041)	-0.1208(0.1013)	0.2331	-1.1923	0.893172		1059	0.0069	-0.0328	0.646	-0.4593	0.976261		1059	0.0048	0.003	0.9688	0.0391	0.993431		1059	0.0012	-0.0933	0.1226	-1.5441	0.352643		1059	-0.0075	0.0491	0.4834	0.7008	0.853385
1060	0.0066(0.0043)	-0.0627(0.0688)	0.362	-0.9115	0.882214		1060	0.0079	-0.0008	0.9867	-0.0167	0.996236		1060	0.006	0.0121	0.8047	0.2473	0.98494		1060	-0.0065	-0.031	0.4452	-0.7634	0.702087		1060	0.0025	-0.0149	0.7728	-0.2888	0.947058
1061	0.0088(0.0048)	-0.0677(0.0605)	0.2627	-1.1201	0.685075		1061	0.0135	-0.0065	0.8562	-0.1812	0.982917		1061	0.0091	0.0173	0.6326	0.4781	0.98494		1061	-0.009	0.0015	0.9654	0.0434	0.990559		1061	-0.0019	0.0187	0.6454	0.4601	0.915683
1062	0.0126(0.0046)	-0.1745(0.0788)	0.0268	-2.2147	0.985487		1062	0.0051	-0.0727	0.1504	-1.4381	0.725299		1062	-0.0016	-0.0494	0.3208	-0.9928	0.98494		1062	-0.0051	0.0334	0.423	0.8013	0.684098		1062	0.0003	-0.0478	0.3468	-0.9408	0.783687
1063	0.0032(0.0047)	0.0067(0.0647)	0.9181	0.1029	0.588		1063	0.0071	0.0114	0.7976	0.2565	0.976471		1063	0.0056	0.0268	0.5281	0.6309	0.98494		1063	-0.0101	-0.065	0.0679	-1.8255	0.249333		1063	0.0096	-0.1064	0.0053	-2.7884	0.16796
1064	0.0116(0.0043)	-0.1363(0.0567)	0.0163	-2.4025	0.979049		1064	0.0129	-0.0485	0.2204	-1.2255	0.814868		1064	0.0058	-0.0243	0.5225	-0.6395	0.98494		1064	0.0137	-0.0266	0.4147	-0.8156	0.678908		1064	0.0004	0.0177	0.6937	0.3939	0.926642
1065	0.0035(0.0046)	0.0187(0.0765)	0.8067	0.2446	0.9177		1065	0.0034	0.0101	0.8444	0.1962	0.982917		1065	0.0018	0.0194	0.7222	0.3556	0.98494		1065	0.0001	-0.0245	0.619	-0.4973	0.81654		1065	-0.0013	-0.0632	0.2077	-1.2598	0.703432
1066	0.002(0.0046)	-0.043(0.0561)	0.4438	-0.7659	0.918927		1066	0.0078	-0.0238	0.5595	-0.5836	0.966781		1066	0.0046	-0.0037	0.9274	-0.0912	0.993431		1066	-0.0088	0.0106	0.7543	0.313	0.887725		1066	0.0047	-0.0134	0.7627	-0.3019	0.942575
1067	0.0038(0.0044)	-0.0518(0.0711)	0.4662	-0.7287	0.925935		1067	0.0122	0.0163	0.7688	0.294	0.976471		1067	0.0076	0.0373	0.5338	0.6223	0.98494		1067	-0.0172	-0.0209	0.6477	-0.4569	0.835357		1067	0.0029	-0.1236	0.0254	-2.2353	0.379858
1068	0.0066(0.0046)	-0.0449(0.0649)	0.4886	-0.6925	0.893172		1068	0.0093	-0.008	0.8464	-0.1937	0.982917		1068	0.0048	0.0104	0.8145	0.2346	0.98494		1068	-0.0081	-0.0424	0.2579	-1.1313	0.504801		1068	-0.0001	-0.035	0.4361	-0.7788	0.834144
1069	0.002(0.0052)	-0.067(0.072)	0.3524	-0.93	0.882214		1069	-0.0023	0.0135	0.7734	0.2879	0.976471		1069	-0.0053	0.0115	0.8119	0.2379	0.98494		1069	-0.009	-0.0012	0.9763	-0.0297	0.993467		1069	-0.0016	-0.0278	0.5528	-0.5936	0.890491
1070	0.0049(0.0046)	-0.0681(0.0629)	0.2786	-1.0835	0.853053		1070	0.0021	-0.0245	0.5518	-0.5951	0.96606		1070	-0.0034	0.004	0.9218	0.0981	0.993431		1070	-0.0069	-0.0099	0.754	-0.3134	0.887725		1070	-0.0099	0.0106	0.8211	0.2261	0.956925
1071	0.0103(0.0044)	-0.0996(0.07)	0.1545	-1.4237	0.095		1071	0.0024	0.0057	0.9003	0.1253	0.982917		1071	0.0037	-0.0021	0.9628	-0.0467	0.993431		1071	-0.0083	-0.0269	0.4831	-0.7013	0.733188		1071	-0.0112	0.036	0.4081	0.8273	0.82676
1072	0.0169(0.0048)	-0.3321(0.0952)	0.0005	-3.4873	0.977405		1072	0.0122	-0.1056	0.0754	-1.778	0.578761		1072	0.011	-0.1122	0.0583	-1.8935	0.715565		1072	-0.0119	0.0413	0.436	0.779	0.694989		1072	-0.0009	0.0252	0.6768	0.4168	0.920144
1073	0.0072(0.0045)	-0.0243(0.0687)	0.7233	-0.3541	0.816826		1073	0.0053	0.0545	0.2393	1.1767	0.835117		1073	0.0007	0.0683	0.148	1.4466	0.924306		1073	-0.0043	-0.0576	0.1294	-1.5163	0.363357		1073	-0.0031	0.0095	0.8306	0.2139	0.958894
1074	0.004(0.0049)	-0.0988(0.066)	0.1344	-1.4971	0.783599		1074	0.0017	0.0176	0.6908	0.3978	0.976471		1074	-0.0012	0.0265	0.5606	0.582	0.98494		1074	0.0019	-0.0193	0.6416	-0.4654	0.831746		1074	-0.0038	0.0531	0.3441	0.946	0.783687
1075	0.0105(0.0042)	-0.1139(0.0647)	0.0786	-1.7587	0.894348		1075	0.0105	0.0075	0.8672	0.1672	0.982917		1075	0.0086	0.026	0.5487	0.5997	0.98494		1075	-0.0078	-0.0094	0.8042	-0.2479	0.92037		1075	-0.0025	-0.0096	0.8317	-0.2125	0.958894
1076	0.012(0.0044)	-0.0496(0.0588)	0.3995	-0.8425	0.847945		1076	0.0145	0.0025	0.9542	0.0574	0.99049		1076	0.0124	-0.0084	0.84	-0.2019	0.98494		1076	-0.0198	-0.0364	0.297	-1.0429	0.55677		1076	0.001	-0.0255	0.5675	-0.5718	0.893896
1077	0.0071(0.0047)	-0.0909(0.0628)	0.148	-1.4468	0.808767		1077	0.0027	-0.0356	0.3906	-0.8585	0.937099		1077	-0.0019	-0.0296	0.477	-0.7111	0.98494		1077	-0.0101	0.0045	0.8988	0.1271	0.965776		1077	-0.0028	-0.0267	0.548	-0.6008	0.890491
1078	0.0115(0.0045)	-0.0882(0.0578)	0.1274	-1.5246	0.974779		1078	0.0133	-0.0217	0.5845	-0.5469	0.969445		1078	0.0095	0.0016	0.9683	0.0397	0.993431		1078	0.0125	-0.013	0.7252	-0.3516	0.871156		1078	-0.007	0.0437	0.2758	1.0899	0.74845
1079	0.0031(0.0045)	0.0273(0.0707)	0.6996	0.3858	0.790574		1079	0.0034	0.0429	0.3718	0.8931	0.937099		1079	0.0019	0.0443	0.3732	0.8906	0.98494		1079	-0.0039	-0.0719	0.0695	-1.8154	0.250415		1079	0.0012	-0.0603	0.2554	-1.1372	0.737391
1080	0.0078(0.0047)	-0.1089(0.0695)	0.1171	-1.5672	0.6965		1080	0.0088	0.0027	0.9517	0.0605	0.990094		1080	0.0047	0.0269	0.5449	0.6054	0.98494		1080	-0.0123	-0.0781	0.0421	-2.0324	0.193683		1080	-0.0037	0.0292	0.5423	0.6093	0.889729
1081	0.0092(0.0046)	-0.1241(0.0593)	0.0364	-2.0922	0.771677		1081	0.0051	-0.005	0.9028	-0.1221	0.982917		1081	0.0023	0.0014	0.974	0.0325	0.99784		1081	-0.0062	-0.081	0.0225	-2.282	0.126896		1081	0.0002	-0.0125	0.7657	-0.298	0.943654
1082	0.0115(0.0044)	-0.132(0.0687)	0.0545	-1.9228	0.985297		1082	0.0124	-0.0475	0.2781	-1.0845	0.866864		1082	0.009	-0.0177	0.6879	-0.4017	0.98494		1082	0.0132	-0.0052	0.8898	-0.1385	0.961302		1082	0.0043	0.0348	0.4408	0.7709	0.834144
1083	0.0071(0.0048)	-0.0062(0.0591)	0.9164	-0.105	0.882214		1083	0.0086	0.0505	0.1668	1.3825	0.757716		1083	0.0086	0.0651	0.0763	1.7725	0.768577		1083	-0.0072	-0.0968	0.0032	-2.9513	0.0409538		1083	-0.0071	-0.0533	0.2117	-1.2489	0.706531
1084	0.0101(0.0044)	-0.0707(0.0568)	0.2131	-1.2452	0.959658		1084	0.0093	0.018	0.6244	0.4896	0.976261		1084	0.0046	0.0388	0.2862	1.0664	0.98494		1084	-0.0101	-0.0177	0.5752	-0.5604	0.796661		1084	-0.0023	-0.0201	0.6333	-0.4771	0.911267
1085	-0.0005(0.005)	-0.0524(0.1015)	0.6061	-0.5157	0.979049		1085	-0.0062	0.0179	0.8022	0.2504	0.976471		1085	-0.0117	0.0442	0.5377	0.6162	0.98494		1085	0.0046	-0.1164	0.0327	-2.1362	0.166121		1085	-0.0032	0.0546	0.4501	0.7553	0.839611
1086	0.0015(0.0047)	0.0109(0.0679)	0.8726	0.1603	0.809187		1086	0.0051	0.0147	0.7377	0.3349	0.976471		1086	0.0084	0.0211	0.6269	0.4861	0.98494		1086	-0.0043	-0.0278	0.4552	-0.7468	0.709451		1086	-0.006	-0.0554	0.3288	-0.9765	0.777854
1087	0.0064(0.0047)	-0.0899(0.0593)	0.1295	-1.516	0.783599		1087	0.0047	0.0005	0.9914	0.0108	0.997395		1087	0.0045	0.0192	0.649	0.4552	0.98494		1087	-0.0107	-0.0103	0.7914	-0.2644	0.912785		1087	0.0013	-0.0598	0.2409	-1.1727	0.725455
1088	0.0137(0.0048)	-0.1299(0.0712)	0.0682	-1.824	0.893172		1088	0.0078	-0.0249	0.57	-0.568	0.969445		1088	0.0058	-0.0096	0.8345	-0.2089	0.98494		1088	0.0007	-0.0186	0.6146	-0.5035	0.814593		1088	-0.0052	0.0289	0.5062	0.6647	0.865915
1089	0.0072(0.0048)	-0.065(0.0722)	0.3673	-0.9015	0.882214		1089	0.0067	-0.0086	0.8567	-0.1806	0.982917		1089	0.0073	-0.0088	0.8538	-0.1843	0.98494		1089	0.009	-0.0371	0.3149	-1.0051	0.576828		1089	-0.004	-0.0112	0.824	-0.2224	0.957019
1090	0.0049(0.0046)	-0.0716(0.0649)	0.27	-1.1031	0.885264		1090	0.0073	-0.031	0.4691	-0.7239	0.948039		1090	0.0092	-0.0488	0.2535	-1.1419	0.968775		1090	0.0005	-0.0413	0.2568	-1.134	0.504131		1090	-0.0045	-0.0309	0.5031	-0.6696	0.865915
1091	0.0086(0.0044)	-0.0844(0.0832)	0.3104	-1.0145	0.893172		1091	0.0063	0.0394	0.4432	0.7668	0.948039		1091	0.0064	0.027	0.6034	0.5196	0.98494		1091	-9.3266e-05	-0.0692	0.1135	-1.5828	0.335708		1091	-0.011	-0.0282	0.5794	-0.5543	0.894506
1092	0.0065(0.0049)	-0.0611(0.0659)	0.3537	-0.9274	0.893469		1092	0.01	-0.0716	0.1287	-1.5193	0.685199		1092	0.0097	-0.0708	0.1285	-1.5199	0.879143		1092	-0.0089	-0.0214	0.5641	-0.5767	0.78702		1092	-0.0097	-0.0239	0.6238	-0.4905	0.907448
1093	0.0006(0.0047)	-0.0575(0.0652)	0.3783	-0.8811	0.894348		1093	0.0081	-0.0461	0.3254	-0.9834	0.907982		1093	0.0091	-0.051	0.2706	-1.1017	0.978719		1093	-0.0017	-0.0294	0.443	-0.7672	0.699446		1093	-0.0081	-0.0537	0.2605	-1.1251	0.742976
1094	0.0086(0.0048)	-0.0502(0.0598)	0.4017	-0.8386	0.882214		1094	0.0067	-0.0225	0.5998	-0.5246	0.976261		1094	0.0062	-0.0166	0.6897	-0.3992	0.98494		1094	0.0013	-0.0391	0.2251	-1.2131	0.476324		1094	-0.0079	0.0181	0.6667	0.4307	0.918664
1095	0.007(0.0045)	-0.0681(0.065)	0.295	-1.0471	0.971792		1095	0.012	-0.0473	0.2703	-1.1024	0.861681		1095	0.0084	-0.0277	0.5232	-0.6384	0.98494		1095	0.0002	-0.0438	0.2073	-1.2609	0.459095		1095	-0.0108	0.0072	0.8794	0.1517	0.970659
1096	0.0068(0.0049)	-0.0281(0.0696)	0.6861	-0.4041	0.943528		1096	0.0107	0.0237	0.6155	0.5023	0.976261		1096	0.0125	0.0132	0.7884	0.2684	0.98494		1096	-0.0058	-0.0869	0.0234	-2.2667	0.130863		1096	-0.0048	0.0299	0.5257	0.6346	0.874633
1097	0.0032(0.0046)	-0.0388(0.0639)	0.544	-0.6067	0.966286		1097	-0.0017	0.0159	0.7244	0.3526	0.976471		1097	-0.0013	0.0041	0.9266	0.0921	0.993431		1097	0.0015	-0.0336	0.3466	-0.9411	0.613464		1097	-0.0042	0.0236	0.6095	0.5108	0.907448
1098	0.0086(0.0048)	-0.0263(0.0572)	0.6456	-0.4599	0.979049		1098	0.0124	-0.0294	0.4696	-0.7231	0.948039		1098	0.01	-0.0239	0.5545	-0.591	0.98494		1098	0.0076	-0.0206	0.5085	-0.6611	0.750401		1098	-0.0012	-0.0064	0.8775	-0.1541	0.970659
1099	0.0033(0.0046)	-0.0142(0.0669)	0.8317	-0.2126	0.809187		1099	0.0116	-0.0233	0.6045	-0.5179	0.976261		1099	0.0059	0.0106	0.8193	0.2284	0.98494		1099	0.0078	-0.0017	0.9623	-0.0473	0.990124		1099	-0.0003	-0.0136	0.7955	-0.2591	0.953883
1100	0.0053(0.0042)	-0.1216(0.0804)	0.1302	-1.5133	0.783599		1100	0.0102	-0.0546	0.3701	-0.8963	0.937099		1100	0.011	-0.0687	0.2737	-1.0947	0.98458		1100	0.0012	-0.0182	0.753	-0.3146	0.887725		1100	-0.0086	0.0049	0.9331	0.084	0.975614
1101	0.0046(0.0051)	-0.1349(0.0778)	0.0828	-1.7349	0.783599		1101	0.0098	-0.0541	0.277	-1.087	0.865462		1101	0.0053	-0.0363	0.4693	-0.7237	0.98494		1101	0.0018	0.0392	0.4033	0.8357	0.66583		1101	-0.0182	0.0808	0.1369	1.4875	0.671308
1102	0.0122(0.0042)	-0.1244(0.0665)	0.0615	-1.8698	0.783599		1102	0.0075	0.0068	0.8773	0.1544	0.982917		1102	0.0041	0.0395	0.3487	0.937	0.98494		1102	-0.006	-0.0226	0.5342	-0.6216	0.765361		1102	-0.0023	0.041	0.3691	0.8982	0.794515
1103	0.0091(0.0042)	-0.1145(0.0669)	0.0872	-1.7104	0.882214		1103	0.0111	-0.0201	0.6677	-0.4293	0.976261		1103	0.0089	-0.0073	0.8725	-0.1605	0.98494		1103	-0.0004	0.009	0.8127	0.237	0.922509		1103	-0.0014	0.0191	0.6645	0.4337	0.917479
1104	0.0058(0.0045)	-0.0859(0.0688)	0.2121	-1.2479	0.80126		1104	0.006	0.0055	0.9087	0.1147	0.982917		1104	0.0048	-0.0023	0.9615	-0.0482	0.993431		1104	-0.0075	0.0079	0.8463	0.1938	0.935569		1104	0.0044	-0.0435	0.4232	-0.8009	0.829599
1105	0.0056(0.0042)	-0.1276(0.0821)	0.12	-1.5546	0.950206		1105	0.0087	0.0068	0.9005	0.1251	0.982917		1105	0.0089	0.0011	0.9841	0.0199	0.997895		1105	-0.0111	-0.0009	0.9837	-0.0204	0.997186		1105	-0.0032	-0.0143	0.8074	-0.2438	0.954632
1106	0.0045(0.0045)	-0.0353(0.0657)	0.5913	-0.5369	0.979049		1106	0.0026	-0.0419	0.3405	-0.9532	0.919281		1106	-0.0019	-0.0251	0.5586	-0.585	0.98494		1106	-0.0141	0.0144	0.7069	0.3761	0.863015		1106	-0.0112	0.0161	0.743	0.3279	0.938002
1107	-0.0002(0.0048)	-0.0107(0.0673)	0.8743	-0.1582	0.783599		1107	0.0001	-0.0169	0.6905	-0.3982	0.976471		1107	-0.0012	-0.0087	0.8403	-0.2015	0.98494		1107	-0.0078	0.014	0.7067	0.3763	0.863015		1107	-0.0047	-0.056	0.2266	-1.2092	0.718192
1108	0.0091(0.0046)	-0.108(0.0598)	0.0709	-1.8062	0.783599		1108	0.0009	-0.0297	0.46	-0.7388	0.948039		1108	-0.0049	-0.0169	0.6676	-0.4294	0.98494		1108	-0.0084	-0.0167	0.62	-0.4959	0.81705		1108	-0.001	-0.0237	0.5629	-0.5785	0.890491
1109	0.0115(0.0045)	-0.1143(0.0627)	0.0685	-1.8218	0.816826		1109	0.0078	-0.0192	0.6366	-0.4724	0.976261		1109	0.007	-0.023	0.5736	-0.5628	0.98494		1109	-0.0098	-0.0242	0.4885	-0.6927	0.733853		1109	-0.0052	0.0104	0.802	0.2507	0.954632
1110	0.0103(0.0045)	-0.1005(0.0672)	0.1345	-1.4964	0.783599		1110	0.011	-0.0135	0.7588	-0.3071	0.976471		1110	0.0074	-0.0044	0.9215	-0.0986	0.993431		1110	-0.0087	-0.0263	0.4716	-0.7199	0.725218		1110	-0.0059	0.0326	0.4583	0.7417	0.840217
1111	0.0055(0.0048)	-0.122(0.0684)	0.0744	-1.7843	0.790574		1111	0.0011	0.007	0.8833	0.1468	0.982917		1111	-0.0011	0.0134	0.7752	0.2856	0.98494		1111	-0.0021	-0.0202	0.6163	-0.5011	0.814593		1111	-0.0006	0.0331	0.5607	0.5818	0.890491
1112	0.0072(0.0045)	-0.0853(0.0531)	0.1084	-1.6052	0.786401		1112	0.0098	-0.026	0.4994	-0.6755	0.95382		1112	0.0042	-0.0057	0.8801	-0.1508	0.98494		1112	0.0035	0.0075	0.815	0.2339	0.923204		1112	0.0016	0.0088	0.8397	0.2023	0.960034
1113	0.0049(0.0042)	-0.1058(0.064)	0.0987	-1.6512	0.867353		1113	0.0141	-0.0647	0.1252	-1.5334	0.682956		1113	0.0069	-0.016	0.6994	-0.3862	0.98494		1113	0.0114	-0.0273	0.4308	-0.7879	0.69167		1113	-0.003	-0.0204	0.6636	-0.435	0.917479
1114	0.0034(0.0043)	-0.1434(0.1081)	0.1846	-1.3268	0.6965		1114	0.0022	-0.0258	0.7189	-0.3599	0.976471		1114	0.001	-0.0085	0.9114	-0.1113	0.993431		1114	0.0046	-0.0821	0.2115	-1.2495	0.463767		1114	-0.0036	0.0317	0.6211	0.4943	0.907448
1115	0.007(0.0045)	-0.1622(0.0772)	0.0357	-2.1004	0.790574		1115	0.0015	-0.0227	0.6643	-0.434	0.976261		1115	-0.0023	-0.001	0.9853	-0.0184	0.998047		1115	-0.0069	0.0608	0.1754	1.3552	0.414876		1115	-0.0028	0.0485	0.3706	0.8953	0.794742
1116	-0.0003(0.0054)	0.1738(0.1101)	0.1145	1.5784	0.961292		1116	0.0048	0.0961	0.1537	1.4266	0.738537		1116	0.0043	0.0766	0.244	1.165	0.968775		1116	0.0032	-0.1555	0.0196	-2.3344	0.11858		1116	0.0061	-0.1165	0.1155	-1.5741	0.63168
1117	0.0029(0.0048)	0.0311(0.0607)	0.6079	0.5131	0.979049		1117	0.0024	0.0261	0.54	0.6129	0.963517		1117	0.0038	0.0045	0.9151	0.1066	0.993431		1117	-0.0045	-0.0249	0.4664	-0.7284	0.718648		1117	-0.0044	0.0354	0.3681	0.9	0.794515
1118	0.0044(0.0045)	0.0106(0.0569)	0.8525	0.186	0.882214		1118	0.0026	-0.0026	0.9439	-0.0704	0.989925		1118	0.0035	-0.0025	0.946	-0.0678	0.993431		1118	0.0166	-0.0256	0.3868	-0.8655	0.653933		1118	-0.0024	-0.0017	0.9687	-0.0393	0.988612
1119	0.0057(0.0041)	-0.0819(0.0706)	0.2458	-1.1607	0.943528		1119	0.0117	-0.0443	0.3843	-0.8699	0.937099		1119	0.0147	-0.0429	0.4272	-0.7941	0.98494		1119	0.0008	-0.0493	0.2481	-1.155	0.499578		1119	-0.0121	0.054	0.3189	0.9967	0.777854
1120	0.0055(0.0046)	0.0431(0.0716)	0.5474	0.6017	0.979049		1120	0.0131	0.0218	0.6309	0.4804	0.976261		1120	0.0106	0.047	0.3146	1.0057	0.98494		1120	0.0121	-0.1014	0.012	-2.5122	0.0912686		1120	-0.0083	-0.0231	0.6957	-0.3911	0.926642
1121	0.0068(0.0046)	-0.0159(0.0657)	0.8083	-0.2426	0.893172		1121	0.0079	0.0183	0.6604	0.4394	0.976261		1121	0.0058	0.0321	0.4469	0.7605	0.98494		1121	0.0129	-0.0406	0.235	-1.1876	0.490456		1121	-0.0008	0.0242	0.5733	0.5632	0.894506
1122	0.0064(0.0049)	-0.0731(0.0816)	0.3701	-0.8963	0.966286		1122	0.0112	-0.0639	0.2102	-1.253	0.790328		1122	0.0091	-0.0172	0.7349	-0.3386	0.98494		1122	-0.0023	-0.0504	0.3188	-0.9969	0.578885		1122	-0.0062	-0.0352	0.5455	-0.6046	0.88978
1123	0.0098(0.0046)	-0.0262(0.0602)	0.6638	-0.4347	0.790574		1123	0.0148	-0.0281	0.5354	-0.6198	0.963517		1123	0.0095	-0.0074	0.8667	-0.1678	0.98494		1123	-0.0116	-0.0544	0.1618	-1.3992	0.399544		1123	0.0001	-0.0357	0.4133	-0.8181	0.827432
1124	0.0109(0.0045)	-0.096(0.0604)	0.1122	-1.5886	0.979049		1124	0.0144	-0.0565	0.1849	-1.3259	0.767354		1124	0.0111	-0.0512	0.2439	-1.1654	0.968775		1124	0.0137	-0.0147	0.664	-0.4344	0.840858		1124	-0.0007	0.0085	0.8469	0.1931	0.961795
1125	0.0032(0.0049)	0.0145(0.0867)	0.8669	0.1676	0.882214		1125	0.0152	-0.0694	0.2303	-1.1996	0.824003		1125	0.0102	-0.0498	0.3881	-0.8631	0.98494		1125	0.0043	-0.0191	0.7184	-0.3606	0.867258		1125	-0.0021	-0.0023	0.969	-0.0389	0.988612
1126	0.0015(0.0049)	0.0643(0.0593)	0.2784	1.0839	0.979049		1126	0.0087	0.0117	0.7729	0.2886	0.976471		1126	0.0059	0.024	0.5594	0.5838	0.98494		1126	-0.0048	-0.046	0.1479	-1.4468	0.383018		1126	-0.002	-0.0073	0.8701	-0.1636	0.969124
1127	0.0053(0.0047)	-0.0111(0.074)	0.8808	-0.15	0.966286		1127	0.0151	-0.0377	0.4751	-0.7142	0.948039		1127	0.011	-0.0092	0.8578	-0.1791	0.98494		1127	-0.0025	-0.0324	0.422	-0.8029	0.684098		1127	-0.0005	-0.1047	0.078	-1.7624	0.594471
1128	0.0031(0.0048)	0.0345(0.0826)	0.6764	0.4174	0.894348		1128	0.0146	0.0174	0.741	0.3305	0.976471		1128	0.0094	0.0549	0.3	1.0364	0.98494		1128	-0.0023	-0.075	0.1068	-1.6127	0.329215		1128	-0.0005	-0.0676	0.1832	-1.3309	0.69335
1129	-0.0009(0.005)	-0.0491(0.0589)	0.4037	-0.835	0.867353		1129	0.0047	-0.0201	0.6248	-0.489	0.976261		1129	-0.0013	-0.0138	0.7325	-0.3418	0.98494		1129	0.004	-0.0022	0.9584	-0.0521	0.990124		1129	-0.0087	-0.0121	0.7739	-0.2872	0.947058
1130	0.0101(0.0048)	-0.0779(0.0603)	0.1964	-1.2918	0.933718		1130	0.0084	-0.0577	0.1885	-1.315	0.767354		1130	0.0082	-0.0463	0.2818	-1.0762	0.98494		1130	-0.0064	0.0029	0.9301	0.0877	0.977818		1130	-0.0103	-0.0088	0.8548	-0.183	0.964441
1131	0.007(0.0045)	-0.0465(0.0714)	0.515	-0.6511	0.92434		1131	0.0113	-0.0226	0.6279	-0.4847	0.976261		1131	0.0097	-0.0103	0.8243	-0.222	0.98494		1131	0.0051	-0.0657	0.0818	-1.7406	0.279886		1131	-0.006	-0.0059	0.9046	-0.1198	0.975614
1132	0.0126(0.005)	-0.0566(0.081)	0.4852	-0.698	0.977792		1132	0.0202	-0.0221	0.6695	-0.4269	0.976261		1132	0.0176	-0.0255	0.6318	-0.4791	0.98494		1132	-0.0143	0.0054	0.9039	0.1208	0.965776		1132	-0.0036	-0.0389	0.4558	-0.7459	0.839837
1133	0.0043(0.0049)	-0.0199(0.0659)	0.7629	-0.3017	0.992996		1133	0.0125	0.0166	0.7131	0.3677	0.976471		1133	0.0146	0.0039	0.9354	0.081	0.993431		1133	-0.0084	-0.0744	0.0488	-1.9707	0.212873		1133	-0.0043	0.0193	0.6762	0.4177	0.920144
1134	0.0003(0.0047)	0.0058(0.0682)	0.9319	0.0855	0.882214		1134	-0.0023	0.0252	0.5824	0.5499	0.969445		1134	-0.0025	0.0284	0.5206	0.6424	0.98494		1134	0.0024	-0.035	0.3474	-0.9397	0.614063		1134	-0.0033	0.0179	0.7027	0.3817	0.929453
1135	0.0099(0.0047)	-0.0851(0.0732)	0.2452	-1.162	0.882214		1135	0.0077	0.0046	0.9191	0.1016	0.984492		1135	0.0078	0.0073	0.8763	0.1556	0.98494		1135	0.0043	-0.0421	0.2413	-1.1717	0.492592		1135	-0.0084	-0.0194	0.6827	-0.4088	0.921472
1136	0.0068(0.005)	0.0785(0.073)	0.2826	1.0745	0.882214		1136	0.0126	0.0043	0.9311	0.0864	0.988273		1136	0.0171	-0.0033	0.9482	-0.065	0.993431		1136	-0.012	-0.066	0.1246	-1.5359	0.355218		1136	0.0008	-0.0394	0.4447	-0.7643	0.836011
1137	0.0075(0.0048)	-0.0674(0.0627)	0.2821	-1.0757	0.867353		1137	0.0114	-0.0518	0.2373	-1.1818	0.835117		1137	0.0117	-0.0528	0.2239	-1.2162	0.967568		1137	-0.0019	-0.0282	0.3899	-0.8597	0.653933		1137	-0.0096	-0.0127	0.7734	-0.2879	0.947058
1138	0.0132(0.0049)	-0.0806(0.0609)	0.1857	-1.3234	0.979049		1138	0.0177	-0.0569	0.1627	-1.396	0.753466		1138	0.0159	-0.0453	0.2537	-1.1413	0.968775		1138	0.0124	-0.0241	0.4917	-0.6876	0.73534		1138	-0.009	0.0536	0.1705	1.3704	0.69335
1139	0.0047(0.0047)	-0.0151(0.0678)	0.8239	-0.2225	0.941011		1139	0.0098	0.0335	0.4661	0.7288	0.948039		1139	0.0156	-0.005	0.9122	-0.1102	0.993431		1139	-0.0101	-0.0434	0.2995	-1.0375	0.558871		1139	0.0028	-0.0851	0.0478	-1.9792	0.485663
1140	0.008(0.0051)	-0.0432(0.0682)	0.5264	-0.6335	0.939974		1140	0.012	-0.0148	0.7544	-0.3129	0.976471		1140	0.0139	-0.0407	0.3944	-0.8517	0.98494		1140	-0.0004	-0.0929	0.0162	-2.4044	0.106873		1140	-0.0008	0.0501	0.2699	1.1032	0.74845
1141	0.0087(0.0048)	-0.0372(0.0583)	0.5233	-0.6382	0.882214		1141	0.0108	0.0057	0.8893	0.1391	0.982917		1141	0.0098	0.0178	0.6611	0.4384	0.98494		1141	-0.0004	-0.1181	0.0004	-3.5123	0.00968		1141	-0.0048	-0.012	0.7953	-0.2594	0.953883
1142	0.0079(0.0045)	-0.0605(0.0587)	0.3032	-1.0297	0.971792		1142	0.0158	-0.0395	0.3214	-0.9916	0.905866		1142	0.0116	-0.0325	0.4159	-0.8135	0.98494		1142	0.0155	-0.0184	0.556	-0.5889	0.780648		1142	-0.0028	0.0374	0.3482	0.938	0.783687
1143	0.0065(0.0048)	-0.0266(0.0655)	0.685	-0.4057	0.979049		1143	0.0156	0.0151	0.7331	0.3411	0.976471		1143	0.0174	0.0107	0.8085	0.2424	0.98494		1143	-0.0008	-0.1293	0.0003	-3.5938	0.007986		1143	-0.0058	-0.0626	0.1817	-1.3355	0.69335
1144	0.0061(0.005)	-0.0081(0.0653)	0.901	-0.1244	0.894348		1144	0.012	0.0182	0.652	0.451	0.976261		1144	0.0114	0.0214	0.6015	0.5223	0.98494		1144	-0.0028	-0.0558	0.1083	-1.606	0.329711		1144	-0.0038	0.0046	0.9191	0.1016	0.975614
1145	0.0015(0.0051)	0.0555(0.065)	0.3934	0.8534	0.921155		1145	0.0074	0.0086	0.8352	0.2081	0.982917		1145	0.01	-0.0091	0.8304	-0.2142	0.98494		1145	0.0094	-0.0568	0.1522	-1.4318	0.389081		1145	0.0001	-0.0938	0.0516	-1.9465	0.499607
1146	0.0026(0.0045)	0.0425(0.0597)	0.4765	0.712	0.790574		1146	0.0056	0.0566	0.2064	1.2634	0.786157		1146	0.0103	0.0432	0.3365	0.9611	0.98494		1146	0.0011	-0.1288	0.0026	-3.0068	0.0356763		1146	-0.0031	-0.1702	0.0003	-3.5793	0.033275
1147	0.0121(0.0046)	-0.1275(0.0812)	0.116	-1.5716	0.882214		1147	0.012	-0.0469	0.3856	-0.8677	0.937099		1147	0.0082	-0.0458	0.4078	-0.8279	0.98494		1147	-0.0202	0.008	0.8611	0.175	0.947993		1147	-0.0012	-0.0076	0.8925	-0.1351	0.975339
1148	0.0077(0.0047)	-0.0805(0.0649)	0.2153	-1.2392	0.853053		1148	0.0028	-0.0234	0.606	-0.5157	0.976261		1148	-0.0028	-0.0085	0.8477	-0.192	0.98494		1148	-0.0033	-0.0241	0.5147	-0.6516	0.755309		1148	-0.0033	0.021	0.6159	0.5017	0.907448
1149	0.0103(0.0045)	-0.0853(0.0602)	0.1565	-1.4169	0.867353		1149	0.007	-0.0097	0.823	-0.2237	0.982917		1149	0.0039	0.022	0.5993	0.5254	0.98494		1149	0.0064	0.0027	0.9376	0.0783	0.980319		1149	-0.001	-0.0086	0.8541	-0.1839	0.964441
1150	0.0054(0.0043)	-0.1245(0.0944)	0.1874	-1.3183	0.893172		1150	0.0067	-0.0311	0.6337	-0.4765	0.976261		1150	0.0048	-8.1299e-06	0.9999	-0.0001	1		1150	-0.0017	-0.0891	0.1192	-1.5582	0.348693		1150	-0.0084	0.0423	0.509	0.6605	0.865915
1151	0.0072(0.0043)	-0.0653(0.0688)	0.3426	-0.949	0.882214		1151	0.0101	-0.0094	0.8436	-0.1973	0.982917		1151	0.0075	0.0048	0.9212	0.0989	0.993431		1151	-0.0081	-0.0242	0.5566	-0.5879	0.780648		1151	0.0019	-0.0167	0.7531	-0.3146	0.941545
1152	0.0084(0.0048)	-0.0639(0.0605)	0.2906	-1.0568	0.6965		1152	0.0133	-0.0053	0.8835	-0.1465	0.982917		1152	0.0088	0.0183	0.6166	0.5007	0.98494		1152	-0.0081	0.0011	0.9751	0.0312	0.993467		1152	-0.0023	0.0203	0.6166	0.5006	0.907448
1153	0.0118(0.0047)	-0.1599(0.075)	0.033	-2.1317	0.997248		1153	0.0032	-0.0549	0.2532	-1.1425	0.844968		1153	-0.0029	-0.0333	0.4894	-0.6912	0.98494		1153	-0.0018	0.0141	0.7239	0.3533	0.870861		1153	0.0005	-0.0372	0.4423	-0.7684	0.834558
1154	0.0035(0.0047)	-0.0014(0.0658)	0.9836	-0.0206	0.588		1154	0.0078	0.0094	0.8343	0.2092	0.982917		1154	0.0064	0.0246	0.5687	0.57	0.98494		1154	-0.0109	-0.0646	0.0781	-1.762	0.272123		1154	0.0083	-0.1022	0.0084	-2.636	0.228171
1155	0.0122(0.0043)	-0.1365(0.0568)	0.0162	-2.4042	0.9177		1155	0.0126	-0.0447	0.2533	-1.1425	0.844968		1155	0.0058	-0.0234	0.5331	-0.6233	0.98494		1155	0.0141	-0.0278	0.3913	-0.8573	0.654464		1155	0.0005	0.0146	0.7439	0.3266	0.938002
1156	0.0062(0.0048)	-0.0558(0.0734)	0.4476	-0.7595	0.90617		1156	0.0036	-0.0074	0.8786	-0.1528	0.982917		1156	0.0017	-0.0078	0.8796	-0.1515	0.98494		1156	-0.001	-0.0246	0.6118	-0.5075	0.814593		1156	-0.001	-0.0075	0.8749	-0.1575	0.970659
1157	0.0019(0.0046)	-0.0453(0.0561)	0.4196	-0.8071	0.894348		1157	0.0081	-0.0272	0.5054	-0.666	0.955522		1157	0.0048	-0.0062	0.8799	-0.1511	0.98494		1157	-0.0092	0.0137	0.687	0.403	0.853231		1157	0.0042	-0.0101	0.8211	-0.2261	0.956925
1158	0.0053(0.0047)	-0.0652(0.0774)	0.3998	-0.8421	0.966286		1158	0.0092	0.025	0.6596	0.4405	0.976261		1158	0.0055	0.0575	0.3332	0.9678	0.98494		1158	-0.0186	0.0113	0.8085	0.2423	0.922462		1158	0.001	-0.0987	0.0927	-1.6813	0.594471
1159	0.0057(0.0046)	-0.0277(0.0617)	0.6533	-0.4492	0.894348		1159	0.0085	0.0053	0.8909	0.1372	0.982917		1159	0.0037	0.0274	0.5102	0.6585	0.98494		1159	-0.0065	-0.0492	0.1667	-1.383	0.401952		1159	0.0008	-0.0413	0.3437	-0.947	0.783687
1160	0.0025(0.0053)	-0.0621(0.0725)	0.3918	-0.8564	0.882214		1160	-0.0022	0.0132	0.7758	0.2848	0.976471		1160	-0.0044	0.01	0.8347	0.2087	0.98494		1160	-0.0102	0.0025	0.9532	0.0587	0.988091		1160	-0.0011	-0.0328	0.4819	-0.7032	0.853385
1161	0.0051(0.0046)	-0.0717(0.0619)	0.2466	-1.1587	0.805137		1161	0.0014	-0.0229	0.5726	-0.5643	0.969445		1161	-0.0038	0.0041	0.9183	0.1025	0.993431		1161	-0.0063	-0.0109	0.7296	-0.3456	0.873633		1161	-0.0093	0.0044	0.9259	0.093	0.975614
1162	0.0103(0.0045)	-0.1054(0.0685)	0.1241	-1.5379	0.685075		1162	0.0027	0.0028	0.9506	0.0619	0.990094		1162	0.0046	-0.0099	0.8278	-0.2175	0.98494		1162	-0.0098	-0.0218	0.5664	-0.5734	0.789401		1162	-0.011	0.038	0.3768	0.8838	0.79987
1163	0.0129(0.0045)	-0.1637(0.0742)	0.0273	-2.2076	0.979049		1163	0.0113	-0.0773	0.1213	-1.5495	0.669918		1163	0.0077	-0.0545	0.268	-1.1078	0.978719		1163	-0.005	0.0264	0.5289	0.6297	0.762693		1163	0.0033	-0.0285	0.582	-0.5504	0.894506
1164	0.0057(0.0047)	-0.011(0.0717)	0.8784	-0.153	0.808767		1164	0.0077	0.053	0.2756	1.0903	0.86468		1164	0.0027	0.073	0.1402	1.4749	0.920554		1164	-0.0028	-0.0804	0.0441	-2.0131	0.19965		1164	-0.0036	0.0062	0.8892	0.1393	0.974897
1165	0.0041(0.0049)	-0.1005(0.0658)	0.1265	-1.5281	0.783599		1165	0.0021	0.0156	0.7231	0.3543	0.976471		1165	-0.0008	0.0225	0.6196	0.4964	0.98494		1165	0.002	-0.0226	0.5863	-0.5442	0.8045		1165	-0.0039	0.0527	0.3459	0.9425	0.783687
1166	0.0112(0.0042)	-0.1212(0.0652)	0.0632	-1.8577	0.9177		1166	0.0109	0.0057	0.901	0.1244	0.982917		1166	0.0089	0.0221	0.6149	0.5031	0.98494		1166	-0.0059	-0.0105	0.783	-0.2754	0.907816		1166	-0.0022	-0.0053	0.9053	-0.1189	0.975614
1167	0.011(0.0045)	-0.0452(0.0586)	0.4405	-0.7714	0.838375		1167	0.0132	0.0035	0.9335	0.0835	0.989151		1167	0.0105	-0.0019	0.9638	-0.0454	0.993431		1167	-0.0183	-0.037	0.2804	-1.0793	0.536996		1167	0.0019	-0.0307	0.4838	-0.7002	0.853385
1168	0.0074(0.0047)	-0.0924(0.0628)	0.1412	-1.4712	0.862077		1168	0.0035	-0.0352	0.3928	-0.8546	0.937099		1168	-0.0009	-0.0299	0.4717	-0.7197	0.98494		1168	-0.0114	0.0047	0.8938	0.1335	0.964166		1168	-0.0032	-0.0238	0.5962	-0.5299	0.901484
1169	0.0115(0.0044)	-0.083(0.059)	0.1595	-1.4068	0.979049		1169	0.0125	-0.0194	0.63	-0.4818	0.976261		1169	0.009	0.0037	0.9274	0.0911	0.993431		1169	0.014	-0.0204	0.5862	-0.5444	0.8045		1169	-0.0059	0.0393	0.3332	0.9676	0.777854
1170	0.0036(0.0043)	0.0192(0.0697)	0.7825	0.276	0.7448		1170	0.0051	0.0505	0.3097	1.0159	0.90324		1170	0.0036	0.0485	0.3542	0.9265	0.98494		1170	-0.0102	-0.0474	0.2429	-1.1678	0.493503		1170	0.0061	-0.075	0.1485	-1.4449	0.676981
1171	0.0089(0.0048)	-0.1365(0.0687)	0.0469	-1.9873	0.718524		1171	0.011	-0.0142	0.746	-0.324	0.976471		1171	0.0073	0.0085	0.8447	0.1959	0.98494		1171	-0.0146	-0.046	0.22	-1.2265	0.469263		1171	-0.0049	0.0416	0.367	0.9021	0.794515
1172	0.0092(0.0046)	-0.1253(0.0618)	0.0426	-2.0272	0.6965		1172	0.0055	-0.0044	0.9166	-0.1047	0.984492		1172	0.0019	0.0061	0.8872	0.1418	0.98494		1172	-0.0059	-0.0888	0.0153	-2.4246	0.104971		1172	-0.0003	-0.0116	0.7896	-0.2668	0.953682
1173	0.0109(0.0044)	-0.1391(0.0674)	0.0391	-2.0626	0.979049		1173	0.0127	-0.0576	0.1891	-1.3132	0.767354		1173	0.0088	-0.0243	0.5778	-0.5566	0.98494		1173	0.011	0.0076	0.8353	0.2078	0.933032		1173	0.0054	0.0421	0.3579	0.9194	0.78738
1174	0.006(0.0046)	0.0125(0.0597)	0.834	0.2095	0.882214		1174	0.0067	0.0628	0.1005	1.6423	0.635506		1174	0.0064	0.078	0.0491	1.9676	0.673733		1174	-0.0099	-0.1024	0.0026	-3.0147	0.0356763		1174	-0.0067	-0.0572	0.1902	-1.3099	0.69335
1175	0.0093(0.0044)	-0.0657(0.0574)	0.2525	-1.1443	0.997248		1175	0.0088	0.0199	0.5909	0.5375	0.974364		1175	0.0047	0.0396	0.2806	1.0789	0.98494		1175	-0.0109	-0.0208	0.5127	-0.6547	0.754037		1175	-0.0033	-0.0176	0.6807	-0.4115	0.921472
1176	0.0021(0.0047)	0.0014(0.0675)	0.983	0.0213	0.885264		1176	0.0044	0.0149	0.7373	0.3354	0.976471		1176	0.0078	0.0203	0.6415	0.4656	0.98494		1176	-0.0038	-0.0291	0.4384	-0.7749	0.695483		1176	-0.0054	-0.0581	0.3068	-1.0221	0.777854
1177	0.0043(0.0045)	-0.0546(0.0537)	0.3093	-1.0167	0.96498		1177	0.001	0.0117	0.7668	0.2965	0.976471		1177	0.0011	0.0302	0.4391	0.7737	0.98494		1177	-0.0058	-0.0346	0.3161	-1.0026	0.577132		1177	0.0006	-0.1036	0.0235	-2.2649	0.363703
1178	0.0111(0.005)	-0.0428(0.0849)	0.6144	-0.5038	0.979049		1178	0.0146	-0.0827	0.1318	-1.5069	0.690653		1178	0.0138	-0.0794	0.1511	-1.4356	0.925045		1178	0.0005	-0.101	0.0384	-2.0704	0.181243		1178	-0.0059	-0.006	0.9142	-0.1077	0.975614
1179	0.0019(0.0044)	-0.0107(0.0664)	0.8718	-0.1614	0.783599		1179	0.0052	-0.0163	0.7054	-0.378	0.976471		1179	0.0042	-0.0009	0.9844	-0.0195	0.997895		1179	0.0104	-0.0212	0.5482	-0.6005	0.774323		1179	-0.0012	-0.0128	0.7921	-0.2636	0.953883
1180	0.0124(0.0048)	-0.1143(0.0659)	0.0827	-1.7354	0.910868		1180	0.0079	-0.0806	0.092	-1.6849	0.62834		1180	0.0075	-0.0596	0.2003	-1.2808	0.942047		1180	-0.009	-0.0006	0.9877	-0.0155	0.998351		1180	-0.0136	0.0186	0.708	0.3745	0.929499
1181	0.0053(0.0048)	-0.0473(0.0593)	0.4251	-0.7975	0.975929		1181	0.0097	0.0082	0.8186	0.2294	0.982468		1181	0.0096	0.0112	0.7608	0.3045	0.98494		1181	0.0003	-0.0535	0.0657	-1.8406	0.244265		1181	-0.0105	-0.0482	0.24	-1.1749	0.725455
1182	0.0047(0.0048)	-0.0312(0.0829)	0.7066	-0.3764	0.943528		1182	0.0008	0.0174	0.7503	0.3183	0.976471		1182	0.0024	0.0229	0.6689	0.4277	0.98494		1182	-0.0041	-0.1719	0.0005	-3.4616	0.0112797		1182	0.0028	-0.0244	0.7155	-0.3645	0.929499
1183	0.0025(0.0051)	0.0433(0.0711)	0.5427	0.6087	0.6965		1183	0.0135	0.0441	0.3573	0.9205	0.933527		1183	0.0193	0.0194	0.6947	0.3925	0.98494		1183	-0.0088	-0.0737	0.0584	-1.8924	0.23493		1183	0.0064	-0.111	0.0123	-2.5037	0.264053
1184	-0.0042(0.0053)	0.2407(0.1126)	0.0325	2.138	0.867353		1184	0.0034	0.1099	0.1166	1.5693	0.661026		1184	0.0025	0.1008	0.1497	1.4406	0.924306		1184	-0.0004	-0.1342	0.0376	-2.0788	0.179685		1184	0.0059	-0.1563	0.0415	-2.0383	0.460304
1185	0.0027(0.005)	0.0898(0.0691)	0.194	1.2988	0.892696		1185	0.0072	0.0259	0.5768	0.558	0.969445		1185	0.0089	0.027	0.5781	0.5561	0.98494		1185	-0.0108	-0.0691	0.0524	-1.9399	0.221411		1185	-0.0021	-0.0794	0.1068	-1.6126	0.616997
1186	0.0094(0.0049)	-0.0678(0.0698)	0.3313	-0.9714	0.974779		1186	0.0108	-0.0322	0.526	-0.6341	0.959482		1186	0.0088	-0.0285	0.5602	-0.5825	0.98494		1186	-0.0061	-0.019	0.608	-0.5129	0.814593		1186	-0.0037	0.0055	0.9123	0.1101	0.975614
1187	0.0058(0.0043)	-0.0249(0.0645)	0.6994	-0.3861	0.933718		1187	0.0167	-0.0507	0.3048	-1.0261	0.90324		1187	0.015	-0.0524	0.2873	-1.064	0.98494		1187	-0.0137	-0.0455	0.2488	-1.1533	0.500231		1187	-0.0043	-0.0316	0.5229	-0.6389	0.872989
1188	0.0021(0.0047)	0.0365(0.0559)	0.5139	0.6528	0.882214		1188	-0.0026	0.0326	0.3798	0.8783	0.937099		1188	-0.0024	0.0238	0.5126	0.6548	0.98494		1188	0.0138	-0.0498	0.1006	-1.6418	0.321287		1188	-0.002	-0.017	0.679	-0.4139	0.921472
1189	0.0053(0.0047)	-0.0808(0.0692)	0.2428	-1.1681	0.882214		1189	0.0102	-0.0383	0.413	-0.8186	0.940273		1189	0.0099	-0.0374	0.4202	-0.8061	0.98494		1189	0.0027	-0.0602	0.1105	-1.596	0.331105		1189	-0.0077	-0.0154	0.752	-0.316	0.941545
1190	0.0116(0.0049)	-0.0937(0.0874)	0.2834	-1.0726	0.966286		1190	0.0137	-0.0098	0.8671	-0.1673	0.982917		1190	0.0138	-0.0401	0.4943	-0.6836	0.98494		1190	-0.0096	-0.0041	0.9351	-0.0815	0.979243		1190	-0.0049	0.0359	0.5118	0.6561	0.86608
1191	0.0048(0.005)	-0.0308(0.0655)	0.6377	-0.471	0.979049		1191	0.0117	-0.0023	0.9582	-0.0524	0.99049		1191	0.0129	-0.0105	0.8153	-0.2336	0.98494		1191	-0.0077	-0.0807	0.0315	-2.1505	0.162506		1191	-0.0033	0.036	0.4371	0.7771	0.834144
1192	0.0061(0.0049)	-0.0155(0.0644)	0.8093	-0.2413	0.885264		1192	0.0055	0.0239	0.6004	0.5238	0.976261		1192	0.0067	0.0083	0.8573	0.1798	0.98494		1192	0.0004	-0.0983	0.0094	-2.5955	0.0781962		1192	-0.0012	0.0584	0.2003	1.2807	0.695655
1193	0.0091(0.0048)	-0.0615(0.0611)	0.3137	-1.0074	0.882214		1193	0.0075	0.0033	0.9383	0.0774	0.989661		1193	0.0059	0.019	0.653	0.4496	0.98494		1193	0.0004	-0.0999	0.0027	-2.999	0.0366704		1193	-0.0055	-0.0211	0.6621	-0.437	0.917479
1194	-0.0036(0.0045)	0.0861(0.0825)	0.2969	1.0431	0.997248		1194	0.0036	0.0462	0.3743	0.8885	0.937099		1194	0.0054	0.0441	0.4063	0.8304	0.98494		1194	-0.004	-0.1292	0.0134	-2.472	0.0974612		1194	0.0012	-0.1907	0.0031	-2.9597	0.117889
1195	0.0059(0.0047)	0.0024(0.0893)	0.9782	0.0273	0.986461		1195	0.0041	0.0263	0.67	0.4262	0.976261		1195	0.0062	0.0136	0.8282	0.217	0.98494		1195	0.0006	-0.1375	0.0342	-2.1177	0.169851		1195	0.0013	-0.275	9.97e-05	-3.8913	0.0147445
1196	0.0066(0.0046)	-0.0068(0.0709)	0.9231	-0.0965	0.893469		1196	0.0158	-0.037	0.4306	-0.7881	0.948039		1196	0.0114	-0.0229	0.6483	-0.4561	0.98494		1196	0.0061	-0.0374	0.3058	-1.024	0.566092		1196	0.0013	-0.0247	0.6184	-0.4981	0.907448
1197	0.0106(0.0049)	-0.0578(0.0659)	0.3804	-0.8771	0.979049		1197	0.0081	0.0045	0.9185	0.1023	0.984492		1197	0.0061	0.0171	0.7058	0.3775	0.98494		1197	0.0113	-0.0682	0.0445	-2.0094	0.200549		1197	-0.0046	-0.0006	0.9894	-0.0132	0.993981
1198	0.0064(0.0048)	0.0204(0.0765)	0.7901	0.2662	0.966286		1198	0.0146	0.0039	0.9391	0.0764	0.989661		1198	0.0136	0.0154	0.7681	0.2949	0.98494		1198	0.0091	-0.1054	0.0154	-2.4232	0.105115		1198	-0.0099	0.0021	0.9739	0.0327	0.99002
1199	0.0031(0.0049)	0.0274(0.0644)	0.6708	0.4251	0.809187		1199	0.0084	-0.0001	0.998	-0.0026	0.999451		1199	0.0053	0.0068	0.8735	0.1592	0.98494		1199	-0.0042	-0.0473	0.1598	-1.4057	0.396817		1199	-0.0026	0.0047	0.9211	0.099	0.975614
1200	0.002(0.0046)	-0.0993(0.0656)	0.1301	-1.5135	0.966286		1200	0.0075	-0.041	0.3858	-0.8672	0.937099		1200	0.0068	-0.0507	0.2972	-1.0425	0.98494		1200	0.0057	-0.0067	0.8886	-0.14	0.960785		1200	-0.0114	0.022	0.646	0.4594	0.915683
1201	0.0059(0.0052)	-0.041(0.0961)	0.6694	-0.427	0.893172		1201	0.0159	-0.0984	0.1105	-1.5957	0.652132		1201	0.01	-0.0875	0.1523	-1.4315	0.925045		1201	-0.0005	0.0304	0.6093	0.5111	0.814593		1201	-0.0031	-0.004	0.9461	-0.0676	0.981496
1202	0.0074(0.0045)	-0.067(0.0726)	0.3564	-0.9222	0.979049		1202	0.0058	0.0215	0.6421	0.4647	0.976261		1202	0.0031	0.031	0.5127	0.6547	0.98494		1202	0.0087	-0.06	0.1222	-1.5457	0.352643		1202	-0.0042	0.0705	0.1909	1.308	0.69335
1203	0.0048(0.005)	-0.0134(0.0701)	0.8482	-0.1914	0.882214		1203	0.0103	0.0153	0.7282	0.3476	0.976471		1203	0.0082	0.0182	0.6801	0.4123	0.98494		1203	-0.0027	-0.0708	0.058	-1.8956	0.23493		1203	-0.0013	-0.0094	0.8494	-0.1899	0.963812
1204	0.0064(0.0043)	-0.075(0.0603)	0.2137	-1.2434	0.867353		1204	0.0134	-0.0337	0.4147	-0.8157	0.940273		1204	0.0097	-0.0317	0.4367	-0.7777	0.98494		1204	0.0144	-0.0149	0.6474	-0.4574	0.835357		1204	-0.0039	0.0454	0.301	1.0344	0.777191
1205	0.012(0.0047)	-0.098(0.0703)	0.1636	-1.393	0.893469		1205	0.0066	0.0028	0.9505	0.0621	0.990094		1205	0.0048	0.013	0.7838	0.2744	0.98494		1205	0.0068	-0.0507	0.1695	-1.3739	0.406721		1205	-0.0081	0.001	0.9822	0.0224	0.992641
1206	0.0065(0.0047)	-0.0586(0.0668)	0.3802	-0.8775	0.893469		1206	0.0087	-0.0351	0.4475	-0.7595	0.948039		1206	0.0102	-0.0451	0.3173	-1	0.98494		1206	-0.0031	-0.0376	0.2873	-1.064	0.54628		1206	-0.0069	0.0167	0.7126	0.3683	0.929499
1207	0.0109(0.0048)	-0.0578(0.0657)	0.3789	-0.8799	0.9177		1207	0.0137	-0.0484	0.2524	-1.1446	0.844968		1207	0.0118	-0.0387	0.3385	-0.9571	0.98494		1207	0.0104	-0.034	0.3412	-0.9517	0.605516		1207	-0.0106	0.0585	0.1622	1.3976	0.683191
1208	0.0087(0.0049)	-0.0577(0.0757)	0.4454	-0.7631	0.979049		1208	0.013	-0.039	0.4462	-0.7618	0.948039		1208	0.0115	-0.0157	0.7563	-0.3103	0.98494		1208	-0.0098	-0.0174	0.6599	-0.44	0.840725		1208	-0.0015	-0.1063	0.0512	-1.9498	0.499607
1209	0.0093(0.0046)	-0.0134(0.0818)	0.8696	-0.1642	0.892696		1209	0.0127	-0.0116	0.8378	-0.2047	0.982917		1209	0.0082	-0.0067	0.9084	-0.1151	0.993431		1209	-0.0085	-0.0103	0.8388	-0.2034	0.933032		1209	-0.002	-0.0139	0.8193	-0.2284	0.956925
1210	-0.0006(0.005)	0.0633(0.0649)	0.3296	0.975	0.961292		1210	0.0082	0.0167	0.6847	0.406	0.976471		1210	0.0128	-0.0036	0.9316	-0.0858	0.993431		1210	0.0059	-0.0589	0.1387	-1.4807	0.378242		1210	-0.0017	-0.094	0.0443	-2.011	0.47551
1211	0.0044(0.0049)	-0.0304(0.0595)	0.6093	-0.5111	0.943528		1211	0.0133	0.0112	0.7645	0.2996	0.976471		1211	0.0158	0.0071	0.8469	0.1931	0.98494		1211	-0.0025	-0.0997	0.003	-2.9643	0.038767		1211	-0.0058	-0.0326	0.4513	-0.7532	0.839625
1212	0.0036(0.0048)	0.0689(0.1147)	0.548	0.6008	0.943528		1212	0.0112	0.0209	0.7798	0.2796	0.976471		1212	0.0148	0.0193	0.7957	0.259	0.98494		1212	-0.0103	-0.1777	0.0123	-2.5045	0.0924932		1212	-0.0031	-0.131	0.1259	-1.5304	0.655811
1213	0.0061(0.0049)	-0.0433(0.0706)	0.5393	-0.6139	0.9177		1213	0.0054	0.0199	0.6782	0.4149	0.976471		1213	0.0055	0.0277	0.5558	0.5891	0.98494		1213	0.0061	-0.0859	0.0095	-2.5937	0.0785373		1213	-0.0023	-0.0288	0.5608	-0.5817	0.890491
1214	0.0062(0.0048)	-0.0609(0.0804)	0.4488	-0.7574	0.977792		1214	0.0081	-0.0205	0.6945	-0.3927	0.976471		1214	0.0048	0.0222	0.6683	0.4285	0.98494		1214	-0.005	-0.0494	0.3295	-0.9751	0.593457		1214	-0.0058	-0.0373	0.5137	-0.6531	0.866241
1215	0.0059(0.0046)	-0.021(0.0698)	0.7636	-0.3007	0.894348		1215	0.0183	0.0073	0.8743	0.1582	0.982917		1215	0.0112	0.0482	0.2954	1.0463	0.98494		1215	-0.0046	-0.0693	0.1056	-1.6185	0.327631		1215	0.0003	-0.0287	0.5275	-0.6318	0.87544
1216	0.0012(0.0048)	0.0784(0.0939)	0.4033	0.8357	0.882214		1216	0.0197	-0.0108	0.861	-0.1751	0.982917		1216	0.0195	-0.0231	0.7087	-0.3736	0.98494		1216	-0.0145	0.0296	0.5591	0.5842	0.783205		1216	-0.0018	-0.0534	0.3954	-0.8499	0.815934
1217	0.0063(0.0044)	-0.1089(0.0945)	0.2491	-1.1525	0.977792		1217	0.0056	-0.1071	0.1369	-1.4876	0.696292		1217	0.0087	-0.1006	0.1458	-1.4545	0.924306		1217	0.0051	-0.0117	0.823	-0.2237	0.92753		1217	-0.0059	0.0691	0.3276	0.979	0.777854
1218	0.006(0.0049)	0.0193(0.0597)	0.747	0.3227	0.6965		1218	0.0172	-0.0018	0.9614	-0.0485	0.99049		1218	0.0182	-0.0122	0.746	-0.3239	0.98494		1218	-0.0047	-0.0445	0.1898	-1.3111	0.431498		1218	0.0007	-0.0741	0.1014	-1.6382	0.607943
1219	0.0119(0.0046)	-0.1697(0.0789)	0.0315	-2.1509	0.977792		1219	0.0106	-0.074	0.1851	-1.3253	0.767354		1219	0.0095	-0.0912	0.109	-1.6027	0.858456		1219	0.0071	-0.0058	0.9026	-0.1224	0.965776		1219	0.0007	0.0293	0.6064	0.5152	0.907448
1220	0.0065(0.0046)	-0.0245(0.0791)	0.7565	-0.3101	0.966286		1220	0.0112	-0.0268	0.6204	-0.4953	0.976261		1220	0.013	0.0149	0.7917	0.2641	0.98494		1220	0.0022	-0.1343	0.0109	-2.5458	0.0863565		1220	-0.0091	-0.0113	0.8348	-0.2086	0.958894
1221	-0.0001(0.0048)	0.0316(0.0669)	0.637	0.4718	0.90617		1221	0.0029	0.0106	0.829	0.216	0.982917		1221	0.0027	0.0204	0.6582	0.4424	0.98494		1221	-0.0002	-0.0525	0.174	-1.3594	0.413561		1221	-0.0022	-0.0233	0.6215	-0.4937	0.907448
1222	0.0045(0.0047)	-0.0546(0.0677)	0.4197	-0.8069	0.783599		1222	0.0073	-0.0128	0.7817	-0.2771	0.976471		1222	0.0078	-0.0208	0.652	-0.4509	0.98494		1222	0.0046	-0.0481	0.1816	-1.336	0.422064		1222	-0.006	-0.066	0.1522	-1.4317	0.676981
1223	0.0097(0.0046)	-0.1366(0.0742)	0.0657	-1.8406	0.997248		1223	0.0146	-0.1056	0.0419	-2.0347	0.446151		1223	0.0129	-0.0818	0.1057	-1.6178	0.844029		1223	0.0027	0.027	0.5137	0.653	0.754674		1223	0.0001	0.0574	0.2727	1.0968	0.74845
1224	0.0047(0.0046)	0.0022(0.0998)	0.9825	0.0219	0.92434		1224	0.0077	0.0225	0.7369	0.336	0.976471		1224	0.0056	0.0672	0.3209	0.9926	0.98494		1224	0.0076	-0.035	0.5709	-0.5667	0.79401		1224	0.0026	-0.0474	0.5498	-0.598	0.890491
1225	0.007(0.0049)	0.046(0.066)	0.4858	0.697	0.979049		1225	0.0077	0.0678	0.1774	1.3487	0.767354		1225	0.0142	0.0373	0.4499	0.7555	0.98494		1225	0.0012	-0.1091	0.0104	-2.562	0.0838933		1225	-0.0092	-0.111	0.0277	-2.201	0.395052
1226	0.0053(0.005)	0.0119(0.0639)	0.8527	0.1856	0.882214		1226	0.0118	0.0461	0.273	1.0962	0.861681		1226	0.0128	0.0538	0.1993	1.2834	0.940668		1226	-0.0076	-0.0329	0.4208	-0.805	0.683864		1226	-0.0025	-0.0895	0.0628	-1.8606	0.549913
1227	-0.0023(0.0048)	0.1773(0.1566)	0.2576	1.1322	0.966286		1227	0.0067	0.0044	0.9631	0.0463	0.99049		1227	0.0065	0.0682	0.4841	0.6996	0.98494		1227	0.005	-0.1254	0.1482	-1.4459	0.383018		1227	0.0016	-0.1638	0.1089	-1.6031	0.616997
1228	0.0044(0.0051)	0.0392(0.0858)	0.6476	0.4571	0.979049		1228	0.0086	0.0108	0.8421	0.1991	0.982917		1228	0.0057	0.0494	0.3679	0.9005	0.98494		1228	0.0092	0.0181	0.6958	0.391	0.856716		1228	-0.0007	-0.0025	0.9632	-0.0461	0.988055
1229	0.0046(0.0048)	-0.0126(0.0746)	0.8664	-0.1682	0.892696		1229	0.0083	0.0166	0.7282	0.3475	0.976471		1229	0.0094	0.0031	0.9486	0.0645	0.993431		1229	0.0013	-0.0589	0.1578	-1.4125	0.395817		1229	-0.0054	0.0404	0.4278	0.7929	0.829599
1230	0.0047(0.0049)	-0.0792(0.08)	0.3219	-0.9905	0.950206		1230	0.0137	-0.0581	0.3173	-1.0001	0.905646		1230	0.0177	-0.0803	0.1652	-1.388	0.93654		1230	-0.0062	-0.076	0.1074	-1.61	0.329231		1230	-7.3867e-05	0.0282	0.6623	0.4367	0.917479
1231	0.0085(0.0049)	-0.0327(0.0596)	0.5834	-0.5484	0.867353		1231	0.0081	-0.0126	0.7578	-0.3084	0.976471		1231	0.007	-0.0218	0.5784	-0.5557	0.98494		1231	0.0046	-0.0504	0.1568	-1.4159	0.395817		1231	-0.0085	0.0621	0.131	1.5102	0.662475
1232	-0.0019(0.0048)	0.1605(0.1194)	0.1789	1.3443	0.979049		1232	0.0013	0.0856	0.2617	1.1225	0.8475		1232	-0.0002	0.122	0.1133	1.5836	0.860262		1232	0.003	-0.1128	0.1204	-1.5532	0.350662		1232	0.0009	0.0128	0.8747	0.1576	0.970659
1233	0.0054(0.0046)	0.0154(0.0636)	0.8083	0.2426	0.946095		1233	0.0108	0.0125	0.7778	0.2822	0.976471		1233	0.0101	0.0145	0.747	0.3226	0.98494		1233	0.0197	-0.034	0.3513	-0.9321	0.617036		1233	-0.0015	0.0547	0.1927	1.3025	0.695078
1234	0.0007(0.0049)	0.0442(0.0766)	0.564	0.5769	0.882214		1234	0.0031	-0.0448	0.4522	-0.7518	0.948039		1234	-0.0025	-0.011	0.8496	-0.1896	0.98494		1234	0.0226	0.0442	0.4145	0.816	0.678908		1234	0.0068	-0.0447	0.4395	-0.7731	0.834144
1235	0.0103(0.0045)	-0.0704(0.0606)	0.2452	-1.162	0.96498		1235	0.0204	-0.0706	0.093	-1.6799	0.62834		1235	0.0173	-0.0541	0.2065	-1.2632	0.951035		1235	0.017	-0.0413	0.2372	-1.182	0.491414		1235	-0.0048	0.0239	0.5991	0.5257	0.90306
1236	0.0011(0.0044)	-0.0483(0.096)	0.6147	-0.5034	0.943528		1236	0.0081	-0.0153	0.8166	-0.2319	0.981192		1236	0.0049	0.0031	0.9605	0.0495	0.993431		1236	0.0007	0.0417	0.44	0.7722	0.69719		1236	0.0037	0.0207	0.7578	0.3084	0.942575
1237	0.007(0.0045)	-0.054(0.0868)	0.534	-0.6219	0.786401		1237	0.0069	-0.0351	0.528	-0.631	0.959482		1237	0.0047	0.0032	0.9535	0.0583	0.993431		1237	0.008	-0.0135	0.776	-0.2846	0.906014		1237	-0.0008	0.0153	0.8168	0.2316	0.956925
1238	-0.0013(0.0047)	0.096(0.0586)	0.1017	1.6368	0.882214		1238	0.0071	0.0379	0.3616	0.9123	0.936085		1238	0.0011	0.0623	0.1337	1.4996	0.907932		1238	-3.0718e-05	-0.0532	0.1099	-1.5985	0.331105		1238	0.0012	-0.0583	0.1608	-1.4023	0.679444
1239	0.007(0.0046)	-0.101(0.0973)	0.2995	-1.0376	0.946095		1239	0.0046	-0.0289	0.6666	-0.4309	0.976261		1239	0.008	-0.086	0.2283	-1.2047	0.968775		1239	-0.0059	-0.0355	0.581	-0.5519	0.802328		1239	0.0077	0.0226	0.7535	0.314	0.941545
1240	0.0002(0.0047)	0.0507(0.0866)	0.5586	0.5849	0.943528		1240	0.0134	-0.0235	0.7012	-0.3837	0.976471		1240	0.0128	-0.0443	0.4824	-0.7024	0.98494		1240	0.0005	-0.0201	0.7008	-0.3843	0.860484		1240	-0.0013	-0.0742	0.254	-1.1408	0.735812
1241	0.0019(0.0049)	0.0491(0.0802)	0.5406	0.6118	0.790486		1241	0.013	-0.0068	0.9002	-0.1254	0.982917		1241	0.0104	0.0094	0.8674	0.1669	0.98494		1241	-0.0055	-0.063	0.1569	-1.4156	0.395817		1241	-0.0022	-0.0208	0.6952	-0.3918	0.926642
1242	0.0116(0.0047)	-0.0973(0.06)	0.1048	-1.6219	0.966286		1242	0.0148	-0.07	0.0815	-1.7419	0.599681		1242	0.0143	-0.055	0.1684	-1.3773	0.93654		1242	0.011	0.017	0.6148	0.5032	0.814593		1242	-0.0055	0.0515	0.2213	1.223	0.713197
1243	0.0072(0.0053)	0.0304(0.0692)	0.6602	0.4397	0.882214		1243	0.007	0.0291	0.5618	0.5802	0.966781		1243	0.0062	0.0468	0.3396	0.9549	0.98494		1243	0.0026	-0.0947	0.037	-2.0861	0.178913		1243	0.0054	-0.0496	0.3287	-0.9767	0.777854
1244	0.0066(0.0046)	-0.0884(0.0724)	0.2223	-1.2205	0.979049		1244	0.0077	-0.0325	0.5049	-0.6668	0.955522		1244	0.009	-0.0369	0.4355	-0.7797	0.98494		1244	0.0031	0.0089	0.8186	0.2293	0.925707		1244	-0.0022	-0.0009	0.9864	-0.0171	0.993867
1245	0.0069(0.0046)	0.011(0.0635)	0.8628	0.1729	0.979049		1245	0.0108	-0.0184	0.6657	-0.4321	0.976261		1245	0.0069	-0.0095	0.829	-0.216	0.98494		1245	-0.008	0.0077	0.8389	0.2033	0.933032		1245	-0.0068	-0.0044	0.9144	-0.1075	0.975614
1246	0.0014(0.0053)	0.0134(0.0734)	0.8554	0.1823	0.894348		1246	0.0046	-0.048	0.3577	-0.9197	0.933527		1246	0.0052	-0.0305	0.548	-0.6008	0.98494		1246	0.0055	0.0082	0.8305	0.214	0.930468		1246	-0.0085	-0.0064	0.9021	-0.123	0.975614
1247	-0.0089(0.0051)	0.0862(0.1018)	0.3971	0.8469	0.882214		1247	0.0033	0.039	0.5446	0.6058	0.963517		1247	0.0046	0.0276	0.6686	0.4281	0.98494		1247	0.004	-0.0776	0.1832	-1.331	0.423752		1247	0.0036	-0.153	0.0465	-1.9908	0.482874
1248	0.0074(0.0048)	-0.0769(0.0726)	0.2893	-1.0596	0.997248		1248	0.0122	-0.0784	0.1287	-1.5193	0.685199		1248	0.0094	-0.0573	0.2693	-1.1047	0.978719		1248	0.0057	0.0017	0.9687	0.0393	0.9918		1248	-0.0076	0.1039	0.0323	2.1401	0.425656
1249	0.001(0.005)	-0.0023(0.0993)	0.9819	-0.0227	0.966286		1249	0.0106	-0.0445	0.454	-0.7488	0.948039		1249	0.0071	-0.0192	0.7463	-0.3235	0.98494		1249	-0.0104	0.0104	0.8491	0.1903	0.937886		1249	-0.0016	-0.0429	0.4591	-0.7403	0.840526
1250	0.0054(0.0046)	-0.0366(0.079)	0.6433	-0.463	0.939974		1250	0.0121	-0.0032	0.9481	-0.0651	0.990094		1250	0.0106	0.0042	0.9322	0.0851	0.993431		1250	0.0006	-0.0525	0.1884	-1.3154	0.430121		1250	-0.0041	-0.0222	0.6722	-0.4232	0.919525
1251	-0.0042(0.0052)	0.0454(0.0711)	0.5235	0.6379	0.882214		1251	-0.0016	0.0479	0.3226	0.9892	0.905866		1251	0.0009	0.0341	0.4849	0.6985	0.98494		1251	0.014	-0.0785	0.0706	-1.8083	0.252604		1251	0.0062	-0.0667	0.1572	-1.4147	0.676981
1252	-0.0077(0.0046)	0.0946(0.0816)	0.2463	1.1593	0.783599		1252	-0.0075	0.0715	0.189	1.3136	0.767354		1252	-0.014	0.0888	0.1072	1.6108	0.849305		1252	0.0053	-0.1467	0.0006	-3.4302	0.01331		1252	0.003	-0.0251	0.6594	-0.4408	0.917479
1253	0.0114(0.0046)	-0.1188(0.069)	0.085	-1.7225	0.882214		1253	0.0026	0.0025	0.9573	0.0536	0.99049		1253	-0.0005	0.0294	0.5182	0.6461	0.98494		1253	0.0135	-0.0477	0.2093	-1.2554	0.45992		1253	0.0003	-0.0309	0.5232	-0.6384	0.872989
1254	0.0059(0.0044)	-0.0681(0.0656)	0.2996	-1.0374	0.882214		1254	0.0008	-0.0286	0.5189	-0.645	0.956016		1254	-0.0035	0.0031	0.942	0.0728	0.993431		1254	-0.0124	-0.0028	0.9403	-0.0749	0.98237		1254	-0.0088	0.0219	0.645	0.4607	0.915683
1255	0.0087(0.0045)	-0.0717(0.0629)	0.2548	-1.1389	0.783599		1255	0.0106	0.0171	0.6601	0.4397	0.976261		1255	0.0064	0.0243	0.5284	0.6304	0.98494		1255	-0.0081	-0.0519	0.1581	-1.4114	0.395817		1255	0.0016	-0.0721	0.1028	-1.6317	0.610834
1256	0.0098(0.005)	-0.1438(0.0855)	0.0925	-1.6823	0.893172		1256	0.0001	0.0518	0.354	0.9269	0.933527		1256	-0.0004	0.0571	0.3263	0.9815	0.98494		1256	-0.0103	-0.1301	0.0065	-2.7195	0.0617964		1256	0.0008	-0.021	0.7533	-0.3143	0.941545
1257	0.002(0.0048)	-0.064(0.0668)	0.3384	-0.9574	0.790574		1257	0.0098	0.0184	0.705	0.3786	0.976471		1257	0.0075	0.018	0.7256	0.351	0.98494		1257	-0.0054	-0.0697	0.1097	-1.5997	0.331105		1257	0.0042	-0.0781	0.0923	-1.6835	0.594471
1258	0.0091(0.0048)	-0.1363(0.0844)	0.1062	-1.6155	0.96498		1258	0.0141	-0.053	0.3629	-0.9099	0.936085		1258	0.0073	-0.0465	0.4156	-0.8141	0.98494		1258	-0.0144	-0.0713	0.1717	-1.3669	0.409557		1258	0.0007	-0.0766	0.1837	-1.3293	0.69335
1259	0.0041(0.0048)	-0.0352(0.0704)	0.6172	-0.4998	0.6965		1259	0.0059	-0.0088	0.8474	-0.1924	0.982917		1259	0.0012	0.0127	0.7868	0.2704	0.98494		1259	-0.0083	-0.0472	0.2564	-1.135	0.504089		1259	-0.0047	0.017	0.7172	0.3622	0.929499
1260	0.0162(0.0043)	-0.1404(0.0654)	0.0318	-2.1475	0.979049		1260	0.0125	-0.0241	0.6074	-0.5137	0.976261		1260	0.0091	-0.0131	0.7671	-0.2961	0.98494		1260	-0.0104	-0.0144	0.7155	-0.3644	0.865452		1260	-0.0047	-0.0268	0.5704	-0.5674	0.894506
1261	-0.0007(0.0046)	-0.0145(0.0748)	0.8462	-0.194	0.894348		1261	0.0076	0.0044	0.9291	0.089	0.987725		1261	0.0043	0.0256	0.5838	0.5478	0.98494		1261	-0.004	-0.0776	0.0628	-1.8607	0.239504		1261	-0.0021	-0.0022	0.9643	-0.0448	0.988055
1262	0.0074(0.0044)	-0.0523(0.0611)	0.3918	-0.8563	0.656857		1262	-0.0002	0.0284	0.5443	0.6063	0.963517		1262	-0.0024	0.0438	0.3281	0.978	0.98494		1262	0.0086	-0.0378	0.3101	-1.0151	0.570876		1262	-0.0002	-0.0159	0.7619	-0.303	0.942575
1263	0.012(0.0045)	-0.1527(0.0674)	0.0235	-2.2656	0.926033		1263	0.002	-0.0268	0.5552	-0.59	0.96606		1263	0.0012	-0.0233	0.6108	-0.5089	0.98494		1263	-0.0106	-0.005	0.8974	-0.1289	0.965776		1263	-0.0099	0.0373	0.4236	0.8002	0.829599
1264	0.0066(0.0042)	-0.045(0.0665)	0.4991	-0.6759	0.946095		1264	0.0053	-0.0165	0.7646	-0.2995	0.976471		1264	0.0026	0.0037	0.9469	0.0666	0.993431		1264	0.0139	-0.0569	0.1663	-1.3843	0.401716		1264	0.0047	0.0112	0.8357	0.2073	0.958894
1265	0.0046(0.0047)	-0.0498(0.085)	0.558	-0.5858	0.786401		1265	0.0038	0.0375	0.4885	0.6926	0.95382		1265	-0.0031	0.0704	0.2036	1.2715	0.947468		1265	-0.0052	-0.0829	0.0669	-1.8322	0.247344		1265	-0.0047	0.0152	0.7748	0.2861	0.947058
1266	0.0076(0.0046)	-0.1109(0.0667)	0.0967	-1.6612	0.790574		1266	0.0015	0.0054	0.9059	0.1182	0.982917		1266	-0.0031	0.032	0.4756	0.7134	0.98494		1266	-0.0075	-0.0795	0.0434	-2.0198	0.197606		1266	-0.0037	0.0662	0.1372	1.4864	0.671308
1267	0.0068(0.0043)	-0.0946(0.0592)	0.1097	-1.5993	0.979049		1267	0.0025	-0.0019	0.9629	-0.0465	0.99049		1267	-0.0013	0.0048	0.9061	0.1179	0.993431		1267	-0.0057	-0.0861	0.0163	-2.4022	0.106873		1267	-0.0014	-0.0151	0.7247	-0.3522	0.932085
1268	-0.0011(0.0043)	0.0098(0.0632)	0.8772	0.1545	0.882214		1268	0.0009	0.0168	0.701	0.384	0.976471		1268	0.0009	0.0301	0.4882	0.6931	0.98494		1268	-0.0099	-0.0672	0.0995	-1.6472	0.320665		1268	0.0054	-0.1466	0.0018	-3.1254	0.0950714
1269	0.0043(0.0046)	-0.0753(0.0712)	0.29	-1.0582	0.910868		1269	-0.0009	-0.013	0.8154	-0.2335	0.981192		1269	0.0007	-0.0087	0.8735	-0.1592	0.98494		1269	-0.0038	0.0263	0.6105	0.5093	0.814593		1269	-0.0021	-0.0699	0.209	-1.2563	0.703817
1270	0.0027(0.0043)	-0.0515(0.0646)	0.4253	-0.7973	0.783599		1270	0.0071	-6.315e-05	0.9987	-0.0016	0.999451		1270	0.0009	0.0276	0.4834	0.7009	0.98494		1270	0.0071	-0.0451	0.1812	-1.337	0.422064		1270	-0.0016	0.0211	0.6572	0.4438	0.917479
1271	0.0126(0.0045)	-0.1399(0.0751)	0.0625	-1.8628	0.882214		1271	0.0116	-0.0704	0.1272	-1.5252	0.685199		1271	0.0082	-0.0394	0.3859	-0.8671	0.98494		1271	0.0031	-0.0062	0.869	-0.1649	0.95275		1271	-0.003	0.0117	0.8222	0.2247	0.956925
1272	0.0065(0.0042)	-0.0866(0.0729)	0.2349	-1.1879	0.885264		1272	0.0081	-0.0136	0.7975	-0.2566	0.976471		1272	0.0061	0.0032	0.9516	0.0607	0.993431		1272	0.0004	-0.0318	0.5252	-0.6354	0.762366		1272	0.0014	-0.0252	0.6745	-0.42	0.920108
1273	0.0007(0.0046)	-0.0616(0.0614)	0.3152	-1.0044	0.882214		1273	0.0065	-0.0286	0.5152	-0.6508	0.956016		1273	0.004	-0.0138	0.7595	-0.3062	0.98494		1273	-0.0107	0.014	0.7028	0.3816	0.861351		1273	0.0027	0.0185	0.7136	0.367	0.929499
1274	0.0026(0.0046)	-0.1105(0.0936)	0.2377	-1.1807	0.718524		1274	0.0019	-0.0103	0.865	-0.17	0.982917		1274	-0.0004	0.0031	0.9616	0.0482	0.993431		1274	-0.0036	-0.029	0.6161	-0.5014	0.814593		1274	-0.0039	0.0276	0.6263	0.487	0.907448
1275	0.0109(0.0048)	-0.1664(0.0826)	0.0439	-2.0153	0.805748		1275	0.0083	-0.0695	0.2019	-1.276	0.778212		1275	0.0052	-0.0595	0.2768	-1.0875	0.98494		1275	-0.0022	0.0111	0.8447	0.1958	0.935569		1275	-0.0031	-0.0042	0.9315	-0.086	0.975614
1276	0.0089(0.005)	-0.1042(0.0679)	0.1248	-1.535	0.867353		1276	0.0093	-0.0308	0.4547	-0.7477	0.948039		1276	0.0046	-0.0125	0.76	-0.3055	0.98494		1276	-0.0133	-0.0065	0.8634	-0.172	0.94974		1276	-0.0004	0.0454	0.3007	1.035	0.777191
1277	0.0113(0.0042)	-0.0779(0.0582)	0.1806	-1.3389	0.462609		1277	0.0086	0.0208	0.5915	0.5367	0.974364		1277	0.0031	0.0431	0.2702	1.1025	0.978719		1277	-0.005	-0.0522	0.1021	-1.6346	0.322791		1277	-0.0065	0.0199	0.6349	0.4748	0.91162
1278	0.0109(0.0044)	-0.1913(0.0721)	0.008	-2.6531	0.783599		1278	0.0039	-0.0208	0.6475	-0.4573	0.976261		1278	0.0015	-0.0015	0.9746	-0.0319	0.99784		1278	0.0145	-0.0047	0.9005	-0.1251	0.965776		1278	0.0054	0.0461	0.3464	0.9417	0.783687
1279	0.0085(0.0042)	-0.1065(0.0625)	0.0884	-1.7041	0.783599		1279	0.0092	0.0044	0.9203	0.1001	0.984492		1279	0.0071	0.0208	0.6193	0.4968	0.98494		1279	-0.0061	-0.013	0.714	-0.3665	0.864726		1279	-0.0031	0.0089	0.8402	0.2017	0.960034
1280	0.0085(0.0047)	-0.1142(0.0667)	0.0868	-1.7126	0.893172		1280	0.0026	-0.0485	0.2801	-1.0802	0.869649		1280	-0.003	-0.0423	0.3381	-0.958	0.98494		1280	-0.0117	-0.0001	0.9975	-0.0032	0.999753		1280	-0.0055	0.0052	0.9101	0.1129	0.975614
1281	0.0096(0.0043)	-0.06(0.065)	0.3562	-0.9226	0.885264		1281	0.0061	0.021	0.6356	0.4739	0.976261		1281	0.0027	0.0404	0.3495	0.9355	0.98494		1281	0.0193	-0.0579	0.143	-1.4649	0.379906		1281	-0.0054	0.0285	0.486	0.6967	0.853385
1282	0.0052(0.0045)	-0.0856(0.0844)	0.3103	-1.0147	0.882214		1282	0.0086	0.009	0.8755	0.1566	0.982917		1282	0.0024	0.0545	0.373	0.8909	0.98494		1282	-0.021	0.0222	0.6602	0.4396	0.840725		1282	-0.0045	-0.078	0.248	-1.1553	0.730283
1283	0.0128(0.0048)	-0.1177(0.1125)	0.2951	-1.0469	0.997248		1283	0.0097	0.0349	0.6476	0.4571	0.976261		1283	0.0099	0.0432	0.556	0.5888	0.98494		1283	-0.0204	0.0391	0.6101	0.5099	0.814593		1283	0.001	-0.0518	0.4371	-0.7772	0.834144
1284	0.0031(0.0047)	-0.0025(0.0648)	0.9696	-0.0381	0.918927		1284	0.006	0.0325	0.4159	0.8136	0.940273		1284	0.0101	0.0385	0.3327	0.9686	0.98494		1284	-0.003	-0.0354	0.3324	-0.9693	0.596002		1284	-0.0073	-0.0504	0.3533	-0.9282	0.784869
1285	0.0107(0.0048)	-0.0446(0.062)	0.4719	-0.7194	0.972484		1285	0.0149	0.0032	0.9349	0.0817	0.989151		1285	0.012	0.0223	0.5763	0.5588	0.98494		1285	-0.0121	-0.0702	0.0272	-2.2093	0.147167		1285	-0.0067	-0.0544	0.1774	-1.3489	0.69335
1286	0.0015(0.0054)	0.0365(0.0923)	0.6925	0.3955	0.977405		1286	0.0002	0.1066	0.0991	1.6491	0.635506		1286	0.0033	0.1086	0.0963	1.6631	0.837493		1286	-0.0101	-0.1159	0.0696	-1.8147	0.250415		1286	-0.0018	-0.0669	0.2814	-1.0771	0.752989
1287	0.0012(0.0049)	0.0223(0.0632)	0.7241	0.353	0.6965		1287	0.0107	0.0129	0.7502	0.3184	0.976471		1287	0.0063	0.045	0.2599	1.1266	0.968775		1287	-0.0111	-0.0624	0.0697	-1.8137	0.250415		1287	-0.0085	0.0061	0.8911	0.1369	0.975339
1288	0.0139(0.0047)	-0.1818(0.0872)	0.0371	-2.085	0.894348		1288	0.0067	-0.0833	0.1318	-1.5069	0.690653		1288	-0.0009	-0.0643	0.2329	-1.193	0.968775		1288	-0.0052	0.0457	0.3036	1.0287	0.563358		1288	0.0005	-0.0395	0.4355	-0.7797	0.834144
1289	0.0084(0.0048)	-0.0525(0.0601)	0.3821	-0.8741	0.950206		1289	0.0142	-0.0156	0.6858	-0.4046	0.976471		1289	0.0092	-0.0001	0.998	-0.0025	1		1289	-0.0062	-0.0513	0.1486	-1.4447	0.383307		1289	0.0013	-0.0158	0.729	-0.3464	0.934777
1290	0.0085(0.0051)	-0.0381(0.0713)	0.5933	-0.534	0.9177		1290	0.0024	0.0603	0.2721	1.0982	0.861681		1290	0.0036	0.0518	0.3495	0.9356	0.98494		1290	0.0021	0.0006	0.9893	0.0134	0.998351		1290	-0.0056	0.0696	0.1299	1.5147	0.659912
1291	0.0016(0.0044)	-0.0912(0.1213)	0.452	-0.7521	0.977792		1291	-0.0026	-0.0112	0.8808	-0.15	0.982917		1291	-0.0005	-0.0437	0.5548	-0.5906	0.98494		1291	-0.0053	0.0274	0.675	0.4193	0.845975		1291	0.0002	0.0371	0.661	0.4386	0.917479
1292	0.0005(0.0046)	0.0169(0.0576)	0.769	0.2937	0.588		1292	0.0074	0.0126	0.7107	0.3709	0.976471		1292	0.0084	0.0236	0.49	0.6902	0.98494		1292	-0.0111	0.0023	0.9472	0.0663	0.984171		1292	0.0013	-0.113	0.0176	-2.373	0.330015
1293	0.0119(0.0045)	-0.1546(0.0633)	0.0146	-2.4413	0.977405		1293	0.008	-0.0342	0.4432	-0.7668	0.948039		1293	0.0021	-0.0205	0.6395	-0.4684	0.98494		1293	0.0036	-0.0126	0.7467	-0.3229	0.886581		1293	0.0033	0.0063	0.9042	0.1203	0.975614
1294	0.0022(0.0045)	-0.0279(0.0779)	0.7201	-0.3584	0.867353		1294	-0.0081	0.0737	0.1697	1.3731	0.763994		1294	-0.0088	0.0925	0.1048	1.6219	0.844029		1294	0.0018	-0.0688	0.1635	-1.3932	0.399544		1294	-0.0047	-0.0052	0.9191	-0.1016	0.975614
1295	0.0048(0.0048)	-0.0807(0.0588)	0.1697	-1.3732	0.892696		1295	0.0025	-0.002	0.9611	-0.0487	0.99049		1295	0.002	0.0038	0.9229	0.0968	0.993431		1295	-0.0006	-0.0025	0.9455	-0.0684	0.984171		1295	-0.003	-0.0126	0.7863	-0.2711	0.952735
1296	0.0036(0.0047)	-0.0675(0.0699)	0.3342	-0.9657	0.588		1296	0.0055	-0.0121	0.7927	-0.2628	0.976471		1296	0.0056	-0.0193	0.68	-0.4124	0.98494		1296	-0.0086	0.0267	0.4861	0.6965	0.733853		1296	0.0011	-0.0533	0.2793	-1.082	0.751371
1297	0.0115(0.0042)	-0.1558(0.0648)	0.0162	-2.4041	0.977792		1297	0.0143	-0.0813	0.1113	-1.5923	0.652132		1297	0.0081	-0.0366	0.4597	-0.7394	0.98494		1297	0.0041	0.0315	0.4355	0.7798	0.694989		1297	-0.0012	0.0279	0.5772	0.5575	0.894506
1298	1.3219e-05(0.0051)	0.0284(0.0877)	0.7463	0.3235	0.974075		1298	0.0012	0.0137	0.8001	0.2532	0.976471		1298	0.0019	0.0335	0.5375	0.6166	0.98494		1298	-0.0055	0.0537	0.2998	1.0369	0.558871		1298	0.0015	-0.0527	0.3913	-0.8572	0.813782
1299	0.0047(0.0044)	-0.0201(0.0514)	0.696	-0.3907	0.966286		1299	7.697e-05	0.0674	0.0634	1.8567	0.558844		1299	0.002	0.0698	0.0543	1.9246	0.701683		1299	-0.0053	-0.0715	0.0646	-1.8477	0.241898		1299	-0.0033	-0.0267	0.5797	-0.5538	0.894506
1300	0.0047(0.0052)	-0.0286(0.0669)	0.6694	-0.427	0.783599		1300	-0.002	0.0515	0.2561	1.1356	0.846112		1300	-0.0014	0.0528	0.268	1.1076	0.978719		1300	-0.0129	-0.0209	0.5927	-0.5349	0.807437		1300	-0.0063	-0.0373	0.483	-0.7015	0.853385
1301	0.008(0.0048)	-0.2376(0.1325)	0.0728	-1.7939	0.783599		1301	0.0023	0.0107	0.8992	0.1266	0.982917		1301	-0.0004	0.0826	0.368	0.9002	0.98494		1301	0.0006	-0.09	0.2593	-1.1281	0.506053		1301	0.002	-0.0854	0.3217	-0.9909	0.777854
1302	0.006(0.005)	-0.1378(0.0795)	0.0831	-1.7332	0.816826		1302	0.0099	-0.0672	0.2431	-1.1673	0.835117		1302	0.0082	-0.0407	0.4772	-0.7109	0.98494		1302	0.0111	-0.0218	0.6151	-0.5028	0.814593		1302	0.0015	-0.0213	0.7128	-0.3681	0.929499
1303	0.0101(0.0049)	-0.1171(0.0782)	0.1343	-1.4973	0.894348		1303	0.0164	-0.0555	0.2633	-1.1187	0.848875		1303	0.0151	-0.0522	0.2803	-1.0797	0.98494		1303	-0.0119	-0.0081	0.8401	-0.2018	0.933032		1303	-0.007	0.0378	0.4302	0.7889	0.83144
1304	0.0036(0.0045)	-0.0668(0.0783)	0.3937	-0.853	0.588		1304	0.0099	0.0121	0.8129	0.2367	0.980407		1304	0.0066	0.0364	0.4693	0.7236	0.98494		1304	-0.0142	-0.0618	0.2006	-1.2797	0.447457		1304	-0.0053	0.0038	0.943	0.0714	0.980393
1305	0.011(0.0052)	-0.2043(0.0837)	0.0147	-2.4407	0.867353		1305	0.0042	-0.0481	0.374	-0.889	0.937099		1305	0.0003	-0.031	0.5615	-0.5807	0.98494		1305	-0.0018	-0.028	0.5308	-0.6268	0.763922		1305	-0.0003	0.0234	0.6693	0.4271	0.918664
1306	0.0098(0.0049)	-0.1467(0.1093)	0.1795	-1.3422	0.925935		1306	0.0007	0.036	0.6466	0.4585	0.976261		1306	-0.0007	0.0579	0.449	0.7571	0.98494		1306	-0.0057	0.0294	0.6883	0.4011	0.8538		1306	0.0006	-0.0287	0.7471	-0.3225	0.940766
1307	0.0063(0.0046)	-0.046(0.0666)	0.4894	-0.6913	0.786401		1307	0.0175	-0.0403	0.347	-0.9404	0.927424		1307	0.0139	-0.0102	0.8155	-0.2334	0.98494		1307	0.0044	0.0147	0.7093	0.3728	0.863633		1307	0.0058	0.027	0.564	0.5769	0.890491
1308	0.0066(0.0045)	-0.1436(0.0862)	0.0958	-1.6657	0.979049		1308	0.0078	-0.0757	0.1864	-1.3214	0.767354		1308	0.004	-0.0481	0.3996	-0.8423	0.98494		1308	0.0081	0.0898	0.0791	1.7559	0.274888		1308	0.0048	0.0617	0.3228	0.9887	0.777854
1309	0.0061(0.0046)	-0.0155(0.0662)	0.8147	-0.2343	0.853053		1309	0.0151	-0.0203	0.6384	-0.4699	0.976261		1309	0.0128	0.0128	0.7718	0.29	0.98494		1309	0.0138	-0.0354	0.345	-0.9444	0.611445		1309	-0.0029	0.0356	0.4779	0.7096	0.853385
1310	3.5742e-06(0.0043)	-0.1068(0.0751)	0.1548	-1.4229	0.6965		1310	0.0129	-0.0832	0.1109	-1.5939	0.652132		1310	0.0061	-0.0205	0.6894	-0.3997	0.98494		1310	0.01	-0.0416	0.3347	-0.9646	0.597079		1310	-0.0038	-0.005	0.9267	-0.092	0.975614
1311	0.0072(0.0045)	-0.1504(0.0732)	0.0397	-2.0566	0.994303		1311	0.0013	-0.0639	0.2417	-1.1709	0.835117		1311	-0.0012	-0.0522	0.3338	-0.9665	0.98494		1311	-0.0022	0.01	0.8054	0.2464	0.920951		1311	-0.0059	0.0449	0.4666	0.728	0.849582
1312	0.0034(0.0048)	-0.004(0.0614)	0.9487	-0.0644	0.979049		1312	0.007	0.0087	0.8342	0.2093	0.982917		1312	0.0012	0.0259	0.5516	0.5954	0.98494		1312	-0.0153	-0.0077	0.8105	-0.2398	0.922509		1312	0.0065	-0.0544	0.1934	-1.3005	0.695116
1313	0.0066(0.0045)	0.0238(0.128)	0.8527	0.1857	0.974779		1313	0.0127	0.044	0.6125	0.5065	0.976261		1313	0.0133	0.0024	0.9787	0.0267	0.997895		1313	-0.014	-0.0159	0.8139	-0.2354	0.922744		1313	-0.0047	-0.0674	0.4556	-0.7462	0.839837
1314	0.0038(0.0043)	0.0233(0.0612)	0.703	0.3813	0.992996		1314	0.0126	-0.0069	0.8827	-0.1475	0.982917		1314	0.0065	0.0129	0.791	0.265	0.98494		1314	-0.0108	0.0023	0.9458	0.068	0.984171		1314	-0.0035	-0.0324	0.4856	-0.6973	0.853385
1315	0.0056(0.0047)	-0.0066(0.0836)	0.9367	-0.0795	0.685075		1315	0.0047	0.0049	0.9263	0.0925	0.986324		1315	0.0062	-0.0058	0.9181	-0.1029	0.993431		1315	-0.0064	-0.0619	0.2198	-1.227	0.469263		1315	0.0016	-0.0781	0.2068	-1.2623	0.703432
1316	0.0133(0.0046)	-0.1317(0.0593)	0.0263	-2.2215	0.979049		1316	0.0175	-0.0496	0.1961	-1.2928	0.77345		1316	0.0142	-0.0033	0.934	-0.0828	0.993431		1316	0.004	0.0366	0.322	0.9904	0.583105		1316	-0.0066	0.0547	0.1917	1.3055	0.69335
1317	0.0094(0.0049)	-0.0101(0.0553)	0.8548	-0.183	0.783599		1317	0.0065	0.0176	0.6374	0.4713	0.976261		1317	0.0072	0.0107	0.7781	0.2818	0.98494		1317	-0.0171	-0.013	0.6646	-0.4335	0.840858		1317	0.0093	-0.0732	0.0456	-1.999	0.477902
1318	0.0115(0.0044)	-0.129(0.0721)	0.0733	-1.7907	0.885264		1318	0.0128	-0.0316	0.5222	-0.64	0.956016		1318	0.0118	-0.0246	0.615	-0.5029	0.98494		1318	0.0021	0.0158	0.6957	0.3911	0.856716		1318	-0.0004	0.0253	0.599	0.5258	0.90306
1319	0.0072(0.0047)	-0.0635(0.0631)	0.3142	-1.0064	0.882214		1319	0.0081	-0.0123	0.7755	-0.2852	0.976471		1319	0.0055	-0.0104	0.8067	-0.2447	0.98494		1319	-0.004	-0.0106	0.7871	-0.2701	0.910191		1319	-0.0029	-0.0044	0.924	-0.0953	0.975614
1320	0.0088(0.0047)	-0.0831(0.0693)	0.2306	-1.1988	0.939974		1320	0.0027	-0.025	0.5856	-0.5452	0.969445		1320	-0.0033	0.006	0.8912	0.1368	0.987666		1320	-0.0024	0.0387	0.3153	1.0041	0.576828		1320	0.0013	-0.06	0.1849	-1.3258	0.69335
1321	-0.0032(0.0043)	0.0714(0.1114)	0.522	0.6403	0.867353		1321	-0.0036	0.073	0.3246	0.985	0.907982		1321	-0.0011	0.0689	0.3584	0.9184	0.98494		1321	0.0011	-0.0768	0.218	-1.2319	0.467457		1321	0.0102	-0.154	0.0476	-1.9813	0.485663
1322	0.0053(0.0045)	-0.0811(0.0597)	0.1747	-1.3572	0.92434		1322	0.0094	-0.0625	0.1369	-1.4875	0.696292		1322	0.0069	-0.0563	0.1922	-1.3042	0.93654		1322	0.0055	0.0255	0.4568	0.7441	0.710695		1322	-0.0013	0.0131	0.7782	0.2817	0.947516
1323	0.0053(0.0047)	-0.0619(0.0876)	0.4798	-0.7067	0.979049		1323	0.0059	-0.0555	0.3558	-0.9234	0.933527		1323	0.0028	-0.0434	0.4684	-0.7251	0.98494		1323	-0.0059	0.0002	0.9965	0.0043	0.999753		1323	0.0017	-0.0694	0.2332	-1.1921	0.718192
1324	0.0069(0.0044)	0.0156(0.0646)	0.8095	0.241	0.926033		1324	0.0066	0.051	0.1887	1.3144	0.767354		1324	0.0039	0.0792	0.0574	1.9006	0.715565		1324	-0.0111	-0.0347	0.3605	-0.9144	0.626404		1324	0.0005	-0.0851	0.0814	-1.7429	0.594471
1325	-0.0016(0.0046)	0.0437(0.0645)	0.4984	0.677	0.979049		1325	0.0045	0.0547	0.1951	1.2957	0.77345		1325	0.0092	0.0518	0.2217	1.2219	0.963349		1325	-0.0023	-0.0694	0.0422	-2.0313	0.193683		1325	-0.0034	-0.0413	0.4279	-0.7928	0.829599

## Sheet: eTable 4
Forward MR												Reverse MR										Forward MR Statistical Power
Exposure(BIDPs ID)	BIDPs Description	Outcome	Method	nsnp	pval	BH-P	OR	|OR-1|	OR_lci95	OR_uci95		Exposure	Outcome	Method	nsnp	pval	or	or_lci95	BH-P	or_uci95		Exposure	Outcomes	N	Alpha（type Ⅰ error）	Heritability of exposure	beta	OR	Exposure.variance	Outcomes.variance	Power	F-statistic	Non-Centrality-Parameter
78	Volume of grey matter in Left Subcallosal Cortex	Low hand grip strength	IVW	5	0.00253882	0.01942	1.1679	0.167899	1.05594	1.29173		Low hand grip strength	78	IVW	13	0.203049	0.930464	0.83273	0.314658	1.03967		78	Low hand grip strength	33224	0.05	0.2115	0.155207	1.1679	1.1428	1.2089	1	8912.7	235.796
79	Volume of grey matter in Right Subcallosal Cortex	Low hand grip strength	IVW	7	0.00693862	0.0331354	1.133	0.133002	1.03481	1.24051		Low hand grip strength	79	IVW	13	0.0519925	0.895814	0.80172	0.0943757	1.00095		79	Low hand grip strength	33224	0.05	0.2015	0.124871	1.133	1.1359	1.2089	1	8385.02	131.351
104	Volume of grey matter in Left Occipital Fusiform Gyrus	Low hand grip strength	IVW	3	0.0123665	0.045215	1.21886	0.218864	1.04378	1.42332		Low hand grip strength	104	IVW	13	0.434306	1.08493	0.884408	0.574167	1.33092		104	Low hand grip strength	33224	0.05	0.0917	0.19792	1.21886	1.0694	1.2089	1	3355.22	174.31
168	Volume of SubCortGray in the whole brain generated by subcortical volumetric segmentation (aseg)	Low hand grip strength	IVW	3	0.0323264	0.071845	0.766975	0.233025	0.601549	0.977893		Low hand grip strength	168	IVW	13	0.773042	0.980042	0.854557	0.851451	1.12395		168	Low hand grip strength	33224	0.05	0.2216	-0.265302	0.766975	1.1468	1.2089	1	9459.43	337.955
192	Volume of Inf-Lat-Vent in the left hemisphere generated by subcortical volumetric segmentation (aseg)	Low hand grip strength	IVW	3	0.0493546	0.0909368	1.12288	0.122882	1.00033	1.26045		Low hand grip strength	192	IVW	13	0.136893	1.08969	0.973081	0.227184	1.22028		192	Low hand grip strength	33224	0.05	0.0805	0.115898	1.12288	1.0741	1.2089	0.999996	2909.68	41.1728
294	Volume of VLa in the left hemisphere generated by subcortical volumetric sub-segmentation of the Thalamic Nuclei	Low hand grip strength	IVW	5	0.025515	0.0637622	1.14023	0.140225	1.0162	1.27939		Low hand grip strength	294	IVW	13	0.000296829	0.811453	0.724617	0.00405354	0.908695		294	Low hand grip strength	33224	0.05	0.2232	0.131226	1.14023	1.1388	1.2089	1	9547.34	164.203
296	Volume of MDm in the left hemisphere generated by subcortical volumetric sub-segmentation of the Thalamic Nuclei	Low hand grip strength	IVW	3	0.0470725	0.0905784	1.15977	0.159773	1.00192	1.3425		Low hand grip strength	296	IVW	13	0.2369	0.933961	0.833988	0.357642	1.04592		296	Low hand grip strength	33224	0.05	0.1352	0.148224	1.15977	1.0982	1.2089	1	5195.13	127.116
297	Volume of Pf in the left hemisphere generated by subcortical volumetric sub-segmentation of the Thalamic Nuclei	Low hand grip strength	IVW	5	2.82725e-05	0.0011037	1.28526	0.285259	1.1428	1.44548		Low hand grip strength	297	IVW	13	0.192566	0.927515	0.828259	0.302419	1.03867		297	Low hand grip strength	33224	0.05	0.1451	0.25096	1.28526	1.0958	1.2089	1	5640.02	583.749
320	Volume of MDm in the right hemisphere generated by subcortical volumetric sub-segmentation of the Thalamic Nuclei	Low hand grip strength	IVW	3	0.0110723	0.0411257	1.23904	0.23904	1.05019	1.46185		Low hand grip strength	320	IVW	13	0.345765	0.94701	0.845666	0.473152	1.0605		320	Low hand grip strength	33224	0.05	0.1301	0.214337	1.23904	1.0936	1.2089	1	4969.9	320.937
327	Volume of VM in the right hemisphere generated by subcortical volumetric sub-segmentation of the Thalamic Nuclei	Low hand grip strength	IVW	3	0.025007	0.0637622	1.18487	0.184873	1.02152	1.37435		Low hand grip strength	327	IVW	13	0.710603	0.96895	0.820241	0.823174	1.14462		327	Low hand grip strength	33224	0.05	0.184	0.169636	1.18487	1.1164	1.2089	1	7492.69	248.436
337	Volume of Whole-thalamus in the left hemisphere generated by subcortical volumetric sub-segmentation of the Thalamic Nuclei	Low hand grip strength	IVW	3	0.02985	0.0698489	1.16449	0.164494	1.01498	1.33603		Low hand grip strength	337	IVW	13	0.0221216	0.855627	0.748658	0.0610448	0.97788		337	Low hand grip strength	33224	0.05	0.1991	0.152286	1.16449	1.1311	1.2089	1	8260.33	208.539
341	Volume of SCP in the whole brain generated by subcortical volumetric sub-segmentation of the Brainstem	Low hand grip strength	IVW	3	0.0288942	0.0682955	1.18369	0.183686	1.01751	1.377		Low hand grip strength	341	IVW	13	0.397764	1.07047	0.914168	0.534923	1.2535		341	Low hand grip strength	33224	0.05	0.1395	0.168633	1.18369	1.0934	1.2089	1	5387.11	179.864
367	Volume of precuneus in the left hemisphere generated by parcellation of the white surface using Desikan-Killiany parcellation	Low hand grip strength	IVW	3	0.00670172	0.0328894	1.20446	0.204457	1.0529	1.37783		Low hand grip strength	367	IVW	13	0.562707	1.03889	0.912978	0.707922	1.18217		367	Low hand grip strength	33224	0.05	0.144	0.186029	1.20446	1.105	1.2089	1	5590.08	243.917
438	Volume of caudalanteriorcingulate in the left hemisphere generated by parcellation of the white surface using DKT parcellation	Low hand grip strength	IVW	3	0.0031733	0.0225016	1.27152	0.271522	1.08398	1.49151		Low hand grip strength	438	IVW	13	0.933511	1.00483	0.897299	0.953893	1.12525		438	Low hand grip strength	33224	0.05	0.1023	0.240214	1.27152	1.0673	1.2089	1	3787.14	339.346
460	Volume of precuneus in the left hemisphere generated by parcellation of the white surface using DKT parcellation	Low hand grip strength	IVW	4	0.0233067	0.062687	1.14771	0.147715	1.01891	1.29281		Low hand grip strength	460	IVW	13	0.665012	1.02784	0.907706	0.798499	1.16387		460	Low hand grip strength	33224	0.05	0.1416	0.137773	1.14771	1.1054	1.2089	1	5481.57	112.519
651	Area of caudalmiddlefrontal in the left hemisphere generated by parcellation of the white surface using Desikan-Killiany parcellation	Low hand grip strength	IVW	3	0.0137067	0.0471672	1.20414	0.204138	1.03878	1.39582		Low hand grip strength	651	IVW	13	0.533083	1.04925	0.902031	0.687683	1.2205		651	Low hand grip strength	33224	0.05	0.1135	0.185764	1.20414	1.0864	1.2089	1	4254.72	186.513
666	Area of parsorbitalis in the left hemisphere generated by parcellation of the white surface using Desikan-Killiany parcellation	Low hand grip strength	IVW	3	0.0476315	0.0905784	0.860657	0.139343	0.741891	0.998437		Low hand grip strength	666	IVW	13	0.759278	0.977226	0.843333	0.845133	1.13238		666	Low hand grip strength	33224	0.05	0.1055	-0.150059	0.860657	1.0794	1.2089	1	3919.54	56.1113
682	Area of TotalSurface in the right hemisphere generated by parcellation of the white surface using Desikan-Killiany parcellation	Low hand grip strength	IVW	5	0.0149408	0.0492416	1.1267	0.126703	1.0235	1.24032		Low hand grip strength	682	IVW	13	0.930196	0.99027	0.795691	0.953893	1.23243		682	Low hand grip strength	33224	0.05	0.1908	0.119296	1.1267	1.1388	1.2089	1	7834.83	112.135
719	Area of caudalmiddlefrontal in the left hemisphere generated by parcellation of the pial surface using Desikan-Killiany parcellation	Low hand grip strength	IVW	3	0.0258864	0.0637622	1.17835	0.178351	1.01993	1.36138		Low hand grip strength	719	IVW	13	0.424003	1.06214	0.91621	0.565764	1.23132		719	Low hand grip strength	33224	0.05	0.0967	0.164116	1.17835	1.0759	1.2089	1	3557.69	113.765
808	Area of perirhinal in the right hemisphere generated by parcellation of the white surface using BA_exvivo parcellation	Low hand grip strength	IVW	4	0.0390217	0.081817	1.14643	0.146429	1.00691	1.30529		Low hand grip strength	808	IVW	13	0.143599	1.08813	0.97168	0.236635	1.21853		808	Low hand grip strength	33224	0.05	0.1129	0.136652	1.14643	1.0863	1.2089	1	4229.37	85.9749
811	Area of caudalmiddlefrontal in the left hemisphere generated by parcellation of the white surface using DKT parcellation	Low hand grip strength	IVW	3	0.0137008	0.0471672	1.20427	0.204269	1.03881	1.39608		Low hand grip strength	811	IVW	13	0.574088	1.04499	0.896327	0.718378	1.2183		811	Low hand grip strength	33224	0.05	0.1159	0.185873	1.20427	1.0888	1.2089	1	4356.46	191.413
832	Area of precuneus in the left hemisphere generated by parcellation of the white surface using DKT parcellation	Low hand grip strength	IVW	3	0.0283337	0.0676538	1.15221	0.152208	1.01515	1.30778		Low hand grip strength	832	IVW	13	0.743768	1.0253	0.88266	0.840781	1.19098		832	Low hand grip strength	33224	0.05	0.1588	0.14168	1.15221	1.1154	1.2089	1	6272.96	136.64
846	Area of inferiorparietal in the right hemisphere generated by parcellation of the white surface using DKT parcellation	Low hand grip strength	IVW	3	0.0128051	0.0454133	1.2132	0.213204	1.04194	1.41262		Low hand grip strength	846	IVW	13	0.604674	1.03035	0.920084	0.74608	1.15382		846	Low hand grip strength	33224	0.05	0.1099	0.193265	1.2132	1.0854	1.2089	1	4103.14	200.544
853	Area of middletemporal in the right hemisphere generated by parcellation of the white surface using DKT parcellation	Low hand grip strength	IVW	4	0.00304147	0.0222408	1.20747	0.207475	1.06592	1.36782		Low hand grip strength	853	IVW	13	0.184617	1.07962	0.964087	0.291895	1.20901		853	Low hand grip strength	33224	0.05	0.1715	0.188531	1.20747	1.1223	1.2089	1	6878.39	308.723
935	Area of S-orbital-H-Shaped in the left hemisphere generated by parcellation of the white surface using Destrieux (a2009s) parcellation	Low hand grip strength	IVW	5	0.000224541	0.00350284	1.30095	0.300946	1.13126	1.49608		Low hand grip strength	935	IVW	13	0.180656	0.903099	0.77791	0.289544	1.04844		935	Low hand grip strength	33224	0.05	0.1383	0.263091	1.30095	1.0984	1.2089	1	5333.34	656.617
1142	Mean thickness of superiorparietal in the left hemisphere generated by parcellation of the white surface using DKT parcellation	Low hand grip strength	IVW	5	0.0256488	0.0637622	1.14865	0.148646	1.017	1.29733		Low hand grip strength	1142	IVW	13	0.810956	1.02745	0.822981	0.866501	1.28272		1142	Low hand grip strength	33224	0.05	0.1352	0.138584	1.14865	1.0901	1.2089	1	5195.13	106.905
1276	Mean thickness of G-pariet-inf-Angular in the right hemisphere generated by parcellation of the white surface using Destrieux (a2009s) parcellation	Low hand grip strength	IVW	3	0.0207962	0.0610448	0.825284	0.174716	0.701283	0.97121		Low hand grip strength	1276	IVW	13	0.695303	0.960947	0.787272	0.821717	1.17294		1276	Low hand grip strength	33224	0.05	0.1099	-0.192028	0.825284	1.0805	1.2089	1	4103.14	91.1408
18	Volume of right pallidum (from T1 brain image)	Hand grip strength (left)	IVW	3	0.00666613	0.0328894	0.969158	0.0308421	0.94747	0.991342		Hand grip strength (left)	18	IVW	151	0.70597	1.0369	0.85898	0.823174	1.25167		18	Hand grip strength (left)	33224	0.05	0.1552	-0.0313278	0.969158	1.1009	2.0038	0.370383	6104.65	2.65262
61	Volume of grey matter in Right Superior Parietal Lobule	Hand grip strength (left)	IVW	3	0.0341513	0.0733157	1.02697	0.0269741	1.00199	1.05258		Hand grip strength (left)	61	IVW	151	0.78773	1.02267	0.868716	0.853374	1.2039		61	Hand grip strength (left)	33224	0.05	0.0397	0.0266167	1.02697	1.0378	2.0038	0.112307	1374.52	0.527758
91	Volume of grey matter in Right Frontal Orbital Cortex	Hand grip strength (left)	IVW	3	0.00484934	0.0292865	1.0678	0.0678035	1.02016	1.11768		Hand grip strength (left)	91	IVW	151	0.642054	1.04437	0.869672	0.782503	1.25416		91	Hand grip strength (left)	33224	0.05	0.1333	0.0656037	1.0678	1.0948	2.0038	0.920227	5110.91	11.3338
166	Volume of BrainSegNotVent in the whole brain generated by subcortical volumetric segmentation (aseg)	Hand grip strength (left)	IVW	3	0.00605199	0.0319022	0.959528	0.0404716	0.931636	0.988255		Hand grip strength (left)	166	IVW	151	0.931857	1.00899	0.821879	0.953893	1.2387		166	Hand grip strength (left)	33224	0.05	0.1598	-0.0413134	0.959528	1.1247	2.0038	0.592679	6319.97	4.81523
192	Volume of Inf-Lat-Vent in the left hemisphere generated by subcortical volumetric segmentation (aseg)	Hand grip strength (left)	IVW	3	0.00252125	0.01942	1.03635	0.0363462	1.01262	1.06063		Hand grip strength (left)	192	IVW	151	0.273659	0.903454	0.753279	0.405292	1.08357		192	Hand grip strength (left)	33224	0.05	0.0805	0.0357013	1.03635	1.0741	2.0038	0.286254	2909.68	1.94445
295	Volume of PuA in the left hemisphere generated by subcortical volumetric sub-segmentation of the Thalamic Nuclei	Hand grip strength (left)	IVW	3	0.0102817	0.0399766	1.06329	0.0632929	1.0146	1.11432		Hand grip strength (left)	295	IVW	151	0.425532	1.0747	0.90018	0.565764	1.28306		295	Hand grip strength (left)	33224	0.05	0.1134	0.0613706	1.06329	1.0878	2.0038	0.823763	4250.49	8.35074
315	Volume of L-Sg in the right hemisphere generated by subcortical volumetric sub-segmentation of the Thalamic Nuclei	Hand grip strength (left)	IVW	3	0.0426604	0.0860564	1.03309	0.0330875	1.00108	1.06612		Hand grip strength (left)	315	IVW	151	0.0840428	0.852145	0.710695	0.145674	1.02175		315	Hand grip strength (left)	33224	0.05	0.1128	0.0325519	1.03309	1.0777	2.0038	0.323512	4225.15	2.25395
336	Volume of LD in the right hemisphere generated by subcortical volumetric sub-segmentation of the Thalamic Nuclei	Hand grip strength (left)	IVW	4	0.0277688	0.0669887	0.971809	0.0281907	0.94737	0.996879		Hand grip strength (left)	336	IVW	151	0.784437	0.976335	0.822382	0.853374	1.15911		336	Hand grip strength (left)	33224	0.05	0.1583	-0.0285957	0.971809	1.1153	2.0038	0.327397	6249.5	2.28656
425	Volume of BA2 in the right hemisphere generated by parcellation of the white surface using BA_exvivo parcellation	Hand grip strength (left)	IVW	3	4.96413e-05	0.00145958	0.947188	0.0528119	0.922684	0.972343		Hand grip strength (left)	425	IVW	151	0.539991	0.949044	0.802863	0.687683	1.12184		425	Hand grip strength (left)	33224	0.05	0.0637	-0.0542576	0.947188	1.0577	2.0038	0.41641	2261.35	3.05764
499	Volume of insula in the right hemisphere generated by parcellation of the white surface using DKT parcellation	Hand grip strength (left)	IVW	6	0.0479131	0.0905784	0.979421	0.0205788	0.959449	0.999809		Hand grip strength (left)	499	IVW	151	0.899521	1.01176	0.843897	0.935502	1.213		499	Hand grip strength (left)	33224	0.05	0.1883	-0.0207935	0.979421	1.1352	2.0038	0.228308	7708.38	1.47146
540	Volume of Lat-Fis-post in the left hemisphere generated by parcellation of the white surface using Destrieux (a2009s) parcellation	Hand grip strength (left)	IVW	3	0.0152143	0.0492558	1.03837	0.0383655	1.00727	1.07042		Hand grip strength (left)	540	IVW	151	0.69881	1.0345	0.871184	0.821717	1.22843		540	Hand grip strength (left)	33224	0.05	0.1412	0.0376479	1.03837	1.0875	2.0038	0.497048	5463.54	3.81206
675	Area of superiorfrontal in the left hemisphere generated by parcellation of the white surface using Desikan-Killiany parcellation	Hand grip strength (left)	IVW	3	0.0457524	0.0905784	1.02986	0.029855	1.00055	1.06001		Hand grip strength (left)	675	IVW	151	0.294796	0.894472	0.726032	0.428462	1.10199		675	Hand grip strength (left)	33224	0.05	0.1513	0.029418	1.02986	1.1197	2.0038	0.358814	5923.93	2.55307
700	Area of parsorbitalis in the right hemisphere generated by parcellation of the white surface using Desikan-Killiany parcellation	Hand grip strength (left)	IVW	3	0.0105534	0.0399766	1.04528	0.0452778	1.01039	1.08137		Hand grip strength (left)	700	IVW	151	0.0469273	0.841568	0.709896	0.0905784	0.997663		700	Hand grip strength (left)	33224	0.05	0.1067	0.0442827	1.04528	1.0857	2.0038	0.5176	3969.43	4.01602
727	Area of lateralorbitofrontal in the left hemisphere generated by parcellation of the pial surface using Desikan-Killiany parcellation	Hand grip strength (left)	IVW	3	1.55645e-06	0.00012168	1.08098	0.0809831	1.04718	1.11588		Hand grip strength (left)	727	IVW	151	0.379778	0.922301	0.769987	0.513688	1.10474		727	Hand grip strength (left)	33224	0.05	0.1455	0.0778709	1.08098	1.1105	2.0038	0.988624	5658.22	17.9567
875	Area of G+S-subcentral in the left hemisphere generated by parcellation of the white surface using Destrieux (a2009s) parcellation	Hand grip strength (left)	IVW	3	0.0198004	0.0594011	0.965684	0.0343162	0.937732	0.994469		Hand grip strength (left)	875	IVW	151	0.301305	0.908158	0.756531	0.43436	1.09017		875	Hand grip strength (left)	33224	0.05	0.0989	-0.0349188	0.965684	1.0665	2.0038	0.295306	3647.49	2.01915
1171	Mean thickness of rostralmiddlefrontal in the right hemisphere generated by parcellation of the white surface using DKT parcellation	Hand grip strength (left)	IVW	3	0.00783713	0.0352671	1.04265	0.0426464	1.01104	1.07524		Hand grip strength (left)	1171	IVW	151	0.815502	1.02257	0.847739	0.867398	1.23346		1171	Hand grip strength (left)	33224	0.05	0.1109	0.0417621	1.04265	1.0854	2.0038	0.485653	4145.13	3.70125
1215	Mean thickness of G-temporal-middle in the left hemisphere generated by parcellation of the white surface using Destrieux (a2009s) parcellation	Hand grip strength (left)	IVW	4	0.0490911	0.0909368	0.973976	0.0260239	0.948729	0.999895		Hand grip strength (left)	1215	IVW	151	0.492676	1.06833	0.884494	0.640479	1.29038		1215	Hand grip strength (left)	33224	0.05	0.0942	-0.0263685	0.973976	1.0721	2.0038	0.182847	3456.18	1.10347
18	Volume of right pallidum (from T1 brain image)	Hand grip strength (right)	IVW	3	0.000887072	0.00988452	0.962401	0.0375995	0.940897	0.984396		Hand grip strength (right)	18	IVW	133	0.610162	1.05029	0.869736	0.747528	1.26833		18	Hand grip strength (right)	33224	0.05	0.1552	-0.0383246	0.962401	1.1009	2.0038	0.511143	6104.65	3.95135
166	Volume of BrainSegNotVent in the whole brain generated by subcortical volumetric segmentation (aseg)	Hand grip strength (right)	IVW	3	0.000141872	0.0027665	0.940233	0.0597671	0.910853	0.97056		Hand grip strength (right)	166	IVW	133	0.875856	0.982094	0.782898	0.915446	1.23197		166	Hand grip strength (right)	33224	0.05	0.1598	-0.0616277	0.940233	1.1247	2.0046	0.90057	6319.97	10.5285
178	Volume of CSF in the whole brain generated by subcortical volumetric segmentation (aseg)	Hand grip strength (right)	IVW	4	0.0156069	0.0493514	0.975169	0.0248314	0.955494	0.995249		Hand grip strength (right)	178	IVW	133	0.110141	0.851733	0.699511	0.188124	1.03708		178	Hand grip strength (right)	33224	0.05	0.1639	-0.0251449	0.975169	1.116	2.0046	0.272921	6513.87	1.83489
192	Volume of Inf-Lat-Vent in the left hemisphere generated by subcortical volumetric segmentation (aseg)	Hand grip strength (right)	IVW	3	0.0242977	0.0637622	1.02694	0.0269367	1.00346	1.05097		Hand grip strength (right)	192	IVW	133	0.0763496	0.849454	0.709207	0.133327	1.01743		192	Hand grip strength (right)	33224	0.05	0.0805	0.0265803	1.02694	1.0741	2.0046	0.179248	2909.68	1.07433
295	Volume of PuA in the left hemisphere generated by subcortical volumetric sub-segmentation of the Thalamic Nuclei	Hand grip strength (right)	IVW	3	1.78003e-05	0.00083304	1.06835	0.0683475	1.03657	1.1011		Hand grip strength (right)	295	IVW	133	0.762065	1.02756	0.861714	0.845133	1.22533		295	Hand grip strength (right)	33224	0.05	0.1134	0.0661131	1.06835	1.0878	2.0046	0.877106	4250.49	9.73816
315	Volume of L-Sg in the right hemisphere generated by subcortical volumetric sub-segmentation of the Thalamic Nuclei	Hand grip strength (right)	IVW	3	0.00431106	0.0272646	1.03858	0.0385791	1.01193	1.06593		Hand grip strength (right)	315	IVW	133	0.112082	0.860978	0.715815	0.190053	1.03558		315	Hand grip strength (right)	33224	0.05	0.1128	0.0378535	1.03858	1.0777	2.0046	0.416444	4225.15	3.05794
320	Volume of MDm in the right hemisphere generated by subcortical volumetric sub-segmentation of the Thalamic Nuclei	Hand grip strength (right)	IVW	3	0.0326492	0.071845	1.03392	0.0339155	1.00276	1.06604		Hand grip strength (right)	320	IVW	133	0.84226	1.01712	0.860532	0.887788	1.2022		320	Hand grip strength (right)	33224	0.05	0.1301	0.033353	1.03392	1.0936	2.0046	0.38339	4969.9	2.76554
334	Volume of LP in the right hemisphere generated by subcortical volumetric sub-segmentation of the Thalamic Nuclei	Hand grip strength (right)	IVW	5	0.021157	0.0610448	0.970351	0.0296492	0.945834	0.995503		Hand grip strength (right)	334	IVW	133	0.933442	1.00849	0.827062	0.953893	1.22971		334	Hand grip strength (right)	33224	0.05	0.1872	-0.0300976	0.970351	1.1283	2.0046	0.413528	7652.98	3.03181
336	Volume of LD in the right hemisphere generated by subcortical volumetric sub-segmentation of the Thalamic Nuclei	Hand grip strength (right)	IVW	4	0.0164917	0.0514542	0.970881	0.0291191	0.94771	0.994618		Hand grip strength (right)	336	IVW	133	0.285903	1.104	0.920553	0.420763	1.32401		336	Hand grip strength (right)	33224	0.05	0.1583	-0.0295515	0.970881	1.1153	2.0046	0.34553	6249.5	2.43974
425	Volume of BA2 in the right hemisphere generated by parcellation of the white surface using BA_exvivo parcellation	Hand grip strength (right)	IVW	3	0.00762238	0.0349733	0.955787	0.0442132	0.924561	0.988067		Hand grip strength (right)	425	IVW	133	0.803185	0.976258	0.808159	0.864908	1.17932		425	Hand grip strength (right)	33224	0.05	0.0637	-0.0452204	0.955787	1.0577	2.0046	0.309105	2261.35	2.13361
499	Volume of insula in the right hemisphere generated by parcellation of the white surface using DKT parcellation	Hand grip strength (right)	IVW	6	0.0362249	0.0770601	0.978257	0.0217434	0.958337	0.99859		Hand grip strength (right)	499	IVW	133	0.988138	0.998566	0.826428	0.988138	1.20656		499	Hand grip strength (right)	33224	0.05	0.1883	-0.0219833	0.978257	1.1352	2.0046	0.249486	7708.38	1.64348
540	Volume of Lat-Fis-post in the left hemisphere generated by parcellation of the white surface using Destrieux (a2009s) parcellation	Hand grip strength (right)	IVW	3	0.00674654	0.0328894	1.04285	0.0428496	1.01167	1.07499		Hand grip strength (right)	540	IVW	133	0.679555	1.03709	0.872495	0.811306	1.23274		540	Hand grip strength (right)	33224	0.05	0.1412	0.0419569	1.04285	1.0875	2.0046	0.58696	5463.54	4.75088
700	Area of parsorbitalis in the right hemisphere generated by parcellation of the white surface using Desikan-Killiany parcellation	Hand grip strength (right)	IVW	3	0.000682582	0.00840654	1.04448	0.0444807	1.01858	1.07104		Hand grip strength (right)	700	IVW	133	0.658155	0.960968	0.805588	0.79797	1.14632		700	Hand grip strength (right)	33224	0.05	0.1067	0.0435198	1.04448	1.0857	2.0046	0.50341	3969.43	3.87462
727	Area of lateralorbitofrontal in the left hemisphere generated by parcellation of the pial surface using Desikan-Killiany parcellation	Hand grip strength (right)	IVW	3	3.32177e-07	3.8844e-05	1.07513	0.0751284	1.04563	1.10545		Hand grip strength (right)	727	IVW	133	0.735431	0.965522	0.78773	0.835393	1.18344		727	Hand grip strength (right)	33224	0.05	0.1455	0.0724401	1.07513	1.1105	2.0046	0.975465	5658.22	15.4288
920	Area of S-circular-insula-sup in the left hemisphere generated by parcellation of the white surface using Destrieux (a2009s) parcellation	Hand grip strength (right)	IVW	5	0.0467866	0.0905784	0.977674	0.0223263	0.956152	0.999679		Hand grip strength (right)	920	IVW	133	0.982265	1.00206	0.835653	0.988138	1.20161		920	Hand grip strength (right)	33224	0.05	0.1516	-0.0225793	0.977674	1.1003	2.0046	0.213221	5937.77	1.34925
1083	Mean thickness of superiortemporal in the right hemisphere generated by parcellation of the white surface using Desikan-Killiany parcellation	Hand grip strength (right)	IVW	3	0.0394722	0.081817	1.02754	0.0275437	1.00131	1.05446		Hand grip strength (right)	1083	IVW	133	0.160836	1.15596	0.943986	0.259555	1.41553		1083	Hand grip strength (right)	33224	0.05	0.1457	0.0271712	1.02754	1.1047	2.0046	0.300893	5667.32	2.0654
1171	Mean thickness of rostralmiddlefrontal in the right hemisphere generated by parcellation of the white surface using DKT parcellation	Hand grip strength (right)	IVW	3	0.0308366	0.0710529	1.04383	0.0438274	1.00396	1.08527		Hand grip strength (right)	1171	IVW	133	0.605792	1.05081	0.870518	0.74608	1.26845		1171	Hand grip strength (right)	33224	0.05	0.1109	0.0428942	1.04383	1.0854	2.0046	0.506665	4145.13	3.90682
1231	Mean thickness of S-front-sup in the left hemisphere generated by parcellation of the white surface using Destrieux (a2009s) parcellation	Hand grip strength (right)	IVW	4	4.98808e-05	0.00145958	1.05632	0.0563246	1.02872	1.08467		Hand grip strength (right)	1231	IVW	133	0.540742	1.06369	0.872765	0.687683	1.29637		1231	Hand grip strength (right)	33224	0.05	0.1302	0.0547955	1.05632	1.0846	2.0046	0.78473	4974.29	7.55276
34	Volume of grey matter in Left Inferior Frontal Gyrus, parstriangularis	Appendicular lean mass (ALM)	IVW	3	0.00956654	0.0393162	0.955868	0.0441315	0.923785	0.989067		Appendicular lean mass (ALM)	34	IVW	585	0.469264	0.983969	0.94183	0.616897	1.02799		34	Appendicular lean mass (ALM)	33224	0.05	0.0837	-0.045135	0.955868	1.0513	4.6575	0.198829	3035.87	1.23279
106	Volume of grey matter in Left Frontal Operculum Cortex	Appendicular lean mass (ALM)	IVW	3	0.0266729	0.0650152	0.965317	0.0346827	0.935649	0.995927		Appendicular lean mass (ALM)	106	IVW	585	0.374628	0.978869	0.933788	0.509669	1.02613		106	Appendicular lean mass (ALM)	33224	0.05	0.0848	-0.0352984	0.965317	1.0666	4.6575	0.14234	3079.45	0.774441
291	Volume of L-Sg in the left hemisphere generated by subcortical volumetric sub-segmentation of the Thalamic Nuclei	Appendicular lean mass (ALM)	IVW	3	0.0399935	0.0820446	1.03741	0.037408	1.00168	1.07441		Appendicular lean mass (ALM)	291	IVW	585	8.10339e-05	1.10231	1.05019	0.0018954	1.15702		291	Appendicular lean mass (ALM)	33224	0.05	0.1198	0.0367253	1.03741	1.0753	4.6575	0.204644	4522.97	1.27985
298	Volume of VAmc in the left hemisphere generated by subcortical volumetric sub-segmentation of the Thalamic Nuclei	Appendicular lean mass (ALM)	IVW	4	0.000136055	0.0027665	1.05619	0.0561916	1.02694	1.08628		Appendicular lean mass (ALM)	298	IVW	585	0.338353	1.02268	0.976791	0.471277	1.07072		298	Appendicular lean mass (ALM)	33224	0.05	0.1739	0.0546696	1.05619	1.1018	4.6575	0.53818	6994.89	4.22607
327	Volume of VM in the right hemisphere generated by subcortical volumetric sub-segmentation of the Thalamic Nuclei	Appendicular lean mass (ALM)	IVW	3	0.0153661	0.0492558	1.04744	0.047438	1.00891	1.08744		Appendicular lean mass (ALM)	327	IVW	585	0.0557822	1.0503	0.998788	0.100408	1.10447		327	Appendicular lean mass (ALM)	33224	0.05	0.184	0.0463472	1.04744	1.1164	4.6575	0.437238	7492.69	3.24639
353	Volume of lateraloccipital in the left hemisphere generated by parcellation of the white surface using Desikan-Killiany parcellation	Appendicular lean mass (ALM)	IVW	3	0.0209386	0.0610448	0.957932	0.0420676	0.923616	0.993524		Appendicular lean mass (ALM)	353	IVW	585	0.0710612	1.04469	0.996255	0.125025	1.09549		353	Appendicular lean mass (ALM)	33224	0.05	0.1379	-0.0429781	0.957932	1.0948	4.6575	0.28438	5315.45	1.92901
395	Volume of parstriangularis in the right hemisphere generated by parcellation of the white surface using Desikan-Killiany parcellation	Appendicular lean mass (ALM)	IVW	3	0.0143612	0.0480073	0.964167	0.0358327	0.936407	0.992751		Appendicular lean mass (ALM)	395	IVW	585	0.474465	0.983027	0.937977	0.620251	1.03024		395	Appendicular lean mass (ALM)	33224	0.05	0.1	-0.0364904	0.964167	1.0652	4.6575	0.167366	3692.56	0.978033
418	Volume of BA45 in the left hemisphere generated by parcellation of the white surface using BA_exvivo parcellation	Appendicular lean mass (ALM)	IVW	4	0.00534322	0.0301669	0.968497	0.0315026	0.946928	0.990558		Appendicular lean mass (ALM)	418	IVW	585	0.775039	0.992915	0.94566	0.851451	1.04253		418	Appendicular lean mass (ALM)	33224	0.05	0.0964	-0.0320095	0.968497	1.075	4.6575	0.137022	3545.48	0.730985
432	Volume of BA45 in the right hemisphere generated by parcellation of the white surface using BA_exvivo parcellation	Appendicular lean mass (ALM)	IVW	3	0.0318212	0.071845	0.964828	0.0351716	0.933796	0.996892		Appendicular lean mass (ALM)	432	IVW	585	0.302567	1.0251	0.977909	0.43436	1.07457		432	Appendicular lean mass (ALM)	33224	0.05	0.1046	-0.0358051	0.964828	1.0673	4.6575	0.168543	3882.2	0.987577
455	Volume of parstriangularis in the left hemisphere generated by parcellation of the white surface using DKT parcellation	Appendicular lean mass (ALM)	IVW	5	0.0140901	0.047784	0.973241	0.0267593	0.952391	0.994546		Appendicular lean mass (ALM)	455	IVW	585	0.708006	0.990717	0.943527	0.823174	1.04027		455	Appendicular lean mass (ALM)	33224	0.05	0.0941	-0.0271239	0.973241	1.0746	4.6575	0.110283	3452.13	0.511007
485	Volume of parsorbitalis in the right hemisphere generated by parcellation of the white surface using DKT parcellation	Appendicular lean mass (ALM)	IVW	3	0.0128089	0.0454133	0.956655	0.0433451	0.923849	0.990626		Appendicular lean mass (ALM)	485	IVW	585	0.0606794	1.04392	0.998073	0.108389	1.09187		485	Appendicular lean mass (ALM)	33224	0.05	0.0816	-0.0443125	0.956655	1.0698	4.6575	0.192007	2952.96	1.1776
486	Volume of parstriangularis in the right hemisphere generated by parcellation of the white surface using DKT parcellation	Appendicular lean mass (ALM)	IVW	3	0.0104029	0.0399766	0.961684	0.0383161	0.933367	0.99086		Appendicular lean mass (ALM)	486	IVW	585	0.305296	0.976154	0.932133	0.435605	1.02225		486	Appendicular lean mass (ALM)	33224	0.05	0.0875	-0.0390695	0.961684	1.0555	4.6575	0.166396	3186.86	0.970161
513	Volume of G-front-inf-Triangul in the left hemisphere generated by parcellation of the white surface using Destrieux (a2009s) parcellation	Appendicular lean mass (ALM)	IVW	3	0.00541457	0.0301669	0.960439	0.0395609	0.933504	0.988152		Appendicular lean mass (ALM)	513	IVW	585	0.13119	0.964823	0.920985	0.219275	1.01075		513	Appendicular lean mass (ALM)	33224	0.05	0.0758	-0.0403647	0.960439	1.0585	4.6575	0.157394	2725.93	0.897056
667	Area of parstriangularis in the left hemisphere generated by parcellation of the white surface using Desikan-Killiany parcellation	Appendicular lean mass (ALM)	IVW	5	0.00393797	0.0267766	0.969562	0.0304379	0.9494	0.990152		Appendicular lean mass (ALM)	667	IVW	585	0.555177	1.01479	0.966475	0.702224	1.06553		667	Appendicular lean mass (ALM)	33224	0.05	0.1184	-0.0309108	0.969562	1.0928	4.6575	0.152088	4463.03	0.853895
700	Area of parsorbitalis in the right hemisphere generated by parcellation of the white surface using Desikan-Killiany parcellation	Appendicular lean mass (ALM)	IVW	3	0.00860798	0.0373012	0.958418	0.0415817	0.928527	0.989272		Appendicular lean mass (ALM)	700	IVW	585	0.0190285	1.06023	1.00965	0.0578269	1.11334		700	Appendicular lean mass (ALM)	33224	0.05	0.1067	-0.042471	0.958418	1.0857	4.6575	0.224575	3969.43	1.4412
790	Area of BA45 in the left hemisphere generated by parcellation of the white surface using BA_exvivo parcellation	Appendicular lean mass (ALM)	IVW	5	0.0331592	0.071845	0.977529	0.0224711	0.957299	0.998186		Appendicular lean mass (ALM)	790	IVW	585	0.118116	1.03938	0.990229	0.198842	1.09097		790	Appendicular lean mass (ALM)	33224	0.05	0.1149	-0.0227274	0.977529	1.0855	4.6575	0.102151	4314	0.443491
796	Area of BA1 in the right hemisphere generated by parcellation of the white surface using BA_exvivo parcellation	Appendicular lean mass (ALM)	IVW	3	0.00709693	0.0332136	1.04462	0.0446189	1.01194	1.07835		Appendicular lean mass (ALM)	796	IVW	585	0.000255642	1.08877	1.04025	0.00373876	1.13956		796	Appendicular lean mass (ALM)	33224	0.05	0.102	0.0436521	1.04462	1.0782	4.6575	0.23784	3774.77	1.5488
804	Area of BA45 in the right hemisphere generated by parcellation of the white surface using BA_exvivo parcellation	Appendicular lean mass (ALM)	IVW	3	0.00918484	0.0390773	0.963269	0.0367314	0.936525	0.990776		Appendicular lean mass (ALM)	804	IVW	585	0.0909033	1.04	0.99377	0.156407	1.08839		804	Appendicular lean mass (ALM)	33224	0.05	0.1178	-0.037423	0.963269	1.0742	4.6575	0.197856	4437.39	1.22492
823	Area of parahippocampal in the left hemisphere generated by parcellation of the white surface using DKT parcellation	Appendicular lean mass (ALM)	IVW	3	0.0169865	0.0523005	1.05307	0.0530676	1.00929	1.09874		Appendicular lean mass (ALM)	823	IVW	585	0.148388	1.03468	0.987932	0.242817	1.08364		823	Appendicular lean mass (ALM)	33224	0.05	0.0987	0.0517074	1.05307	1.0818	4.6575	0.306833	3639.31	2.11471
827	Area of parstriangularis in the left hemisphere generated by parcellation of the white surface using DKT parcellation	Appendicular lean mass (ALM)	IVW	6	0.0221076	0.0610448	0.977221	0.0227791	0.958125	0.996698		Appendicular lean mass (ALM)	827	IVW	585	0.25596	1.02838	0.979907	0.381494	1.07924		827	Appendicular lean mass (ALM)	33224	0.05	0.1174	-0.0230426	0.977221	1.0907	4.6575	0.105134	4420.33	0.468292
858	Area of parstriangularis in the right hemisphere generated by parcellation of the white surface using DKT parcellation	Appendicular lean mass (ALM)	IVW	3	0.00957703	0.0393162	0.964086	0.0359145	0.937774	0.991135		Appendicular lean mass (ALM)	858	IVW	585	0.59397	1.01221	0.968048	0.739303	1.05838		858	Appendicular lean mass (ALM)	33224	0.05	0.1107	-0.0365753	0.964086	1.0686	4.6575	0.181548	4136.72	1.09296
860	Area of postcentral in the right hemisphere generated by parcellation of the white surface using DKT parcellation	Appendicular lean mass (ALM)	IVW	3	0.0493494	0.0909368	1.02649	0.0264891	1.00007	1.0536		Appendicular lean mass (ALM)	860	IVW	585	0.00613505	1.06907	1.0192	0.0319022	1.12137		860	Appendicular lean mass (ALM)	33224	0.05	0.095	0.0261443	1.02649	1.08	4.6575	0.11135	3488.6	0.519839
870	Area of transversetemporal in the right hemisphere generated by parcellation of the white surface using DKT parcellation	Appendicular lean mass (ALM)	IVW	3	0.00128795	0.0131035	1.06737	0.0673696	1.02582	1.1106		Appendicular lean mass (ALM)	870	IVW	585	0.000215818	1.09334	1.04285	0.00350284	1.14626		870	Appendicular lean mass (ALM)	33224	0.05	0.139	0.0651973	1.06737	1.1043	4.6575	0.595181	5364.69	4.84359
885	Area of G-front-inf-Triangul in the left hemisphere generated by parcellation of the white surface using Destrieux (a2009s) parcellation	Appendicular lean mass (ALM)	IVW	4	0.00500484	0.0292865	0.964638	0.0353617	0.940688	0.989198		Appendicular lean mass (ALM)	885	IVW	585	0.823318	0.994699	0.949356	0.871749	1.04221		885	Appendicular lean mass (ALM)	33224	0.05	0.0934	-0.0360021	0.964638	1.0683	4.6575	0.156592	3423.81	0.890538
959	Area of G-front-inf-Triangul in the right hemisphere generated by parcellation of the white surface using Destrieux (a2009s) parcellation	Appendicular lean mass (ALM)	IVW	3	0.00560243	0.0304876	0.94906	0.0509403	0.914593	0.984825		Appendicular lean mass (ALM)	959	IVW	585	0.876325	1.00363	0.95885	0.915446	1.0505		959	Appendicular lean mass (ALM)	33224	0.05	0.0721	-0.0522836	0.94906	1.0419	4.6575	0.220528	2582.58	1.40841
1139	Mean thickness of rostralanteriorcingulate in the left hemisphere generated by parcellation of the white surface using DKT parcellation	Appendicular lean mass (ALM)	IVW	3	0.00216587	0.0187709	0.942116	0.0578836	0.906887	0.978715		Appendicular lean mass (ALM)	1139	IVW	585	0.0520276	0.953477	0.908738	0.0943757	1.00042		1139	Appendicular lean mass (ALM)	33224	0.05	0.1151	-0.0596265	0.942116	1.0653	4.6575	0.410096	4322.49	3.00114
1175	Mean thickness of supramarginal in the right hemisphere generated by parcellation of the white surface using DKT parcellation	Appendicular lean mass (ALM)	IVW	3	0.00806967	0.0356283	0.935328	0.0646724	0.890186	0.982758		Appendicular lean mass (ALM)	1175	IVW	585	0.34464	0.977235	0.931659	0.473152	1.02504		1175	Appendicular lean mass (ALM)	33224	0.05	0.1389	-0.0668584	0.935328	1.0991	4.6575	0.581491	5360.21	4.68994
9	Volume of brain, grey+white, from T1 brain image, normalised for head size	Walking pace (adjust by BMI)	IVW	6	0.02568	0.0637622	1.01696	0.0169645	1.00205	1.03211		Walking pace (adjust by BMI)	9	IVW	25	0.787631	1.09914	0.552535	0.853374	2.18648		9	Walking pace (adjust by BMI)	33224	0.05	0.1616	0.0168222	1.01696	1.1325	4.6575	0.0947722	6404.86	0.381917
10	Volume of brain, grey+white, from T1 brain image	Walking pace (adjust by BMI)	IVW	6	0.0246376	0.0637622	1.01713	0.0171322	1.00217	1.03232		Walking pace (adjust by BMI)	10	IVW	25	0.761475	1.11269	0.558399	0.845133	2.21718		10	Walking pace (adjust by BMI)	33224	0.05	0.1592	0.0169871	1.01713	1.1307	4.6575	0.0949145	6291.75	0.383107
12	Volume of right thalamus (from T1 brain image)	Walking pace (adjust by BMI)	IVW	3	0.0103357	0.0399766	0.949783	0.050217	0.913108	0.98793		Walking pace (adjust by BMI)	12	IVW	25	0.288264	0.675698	0.327741	0.421586	1.39308		12	Walking pace (adjust by BMI)	33224	0.05	0.1791	-0.0515218	0.949783	1.1198	4.6575	0.48355	7249.65	3.68097
78	Volume of grey matter in Left Subcallosal Cortex	Walking pace (adjust by BMI)	IVW	5	0.00257273	0.01942	0.973359	0.0266409	0.95642	0.990598		Walking pace (adjust by BMI)	78	IVW	25	0.987429	1.00416	0.599326	0.988138	1.68244		78	Walking pace (adjust by BMI)	33224	0.05	0.2115	-0.0270022	0.973359	1.1428	4.6575	0.197987	8912.7	1.22599
90	Volume of grey matter in Left Frontal Orbital Cortex	Walking pace (adjust by BMI)	IVW	5	0.000155558	0.00280004	0.964747	0.035253	0.946969	0.982859		Walking pace (adjust by BMI)	90	IVW	25	0.00119547	0.426083	0.254307	0.0127155	0.713888		90	Walking pace (adjust by BMI)	33224	0.05	0.1379	-0.0358894	0.964747	1.0925	4.6575	0.212533	5315.45	1.34368
150	Volume of grey matter in Left VIIb Cerebellum	Walking pace (adjust by BMI)	IVW	11	0.0479988	0.0905784	1.01187	0.0118691	1.0001	1.02377		Walking pace (adjust by BMI)	150	IVW	25	0.238431	1.48129	0.770803	0.357646	2.84667		150	Walking pace (adjust by BMI)	33224	0.05	0.1931	0.0117992	1.01187	1.1421	4.6575	0.0763856	7951.87	0.227003
152	Volume of grey matter in Right VIIb Cerebellum	Walking pace (adjust by BMI)	IVW	12	0.0403211	0.0820446	1.01131	0.0113121	1.0005	1.02224		Walking pace (adjust by BMI)	152	IVW	25	0.22357	1.50357	0.779622	0.341931	2.89976		152	Walking pace (adjust by BMI)	33224	0.05	0.2119	0.0112486	1.01131	1.148	4.6575	0.0764143	8934.09	0.227246
233	Volume of Lateral-nucleus in the right hemisphere generated by subcortical volumetric sub-segmentation of the Amygdala Nuclei	Walking pace (adjust by BMI)	IVW	10	0.0105921	0.0399766	0.984578	0.0154215	0.972914	0.996383		Walking pace (adjust by BMI)	233	IVW	25	0.218385	0.6568	0.336287	0.336199	1.28279		233	Walking pace (adjust by BMI)	33224	0.05	0.1688	-0.0155417	0.984578	1.1184	1.4667	0.168037	6748.13	0.983469
341	Volume of SCP in the whole brain generated by subcortical volumetric sub-segmentation of the Brainstem	Walking pace (adjust by BMI)	IVW	3	0.021886	0.0610448	0.953786	0.0462139	0.91597	0.993164		Walking pace (adjust by BMI)	341	IVW	25	0.665416	0.879023	0.489995	0.798499	1.57692		341	Walking pace (adjust by BMI)	33224	0.05	0.1395	-0.0473158	0.953786	1.0934	1.4667	0.763206	5387.11	7.16426
447	Volume of lateralorbitofrontal in the left hemisphere generated by parcellation of the white surface using DKT parcellation	Walking pace (adjust by BMI)	IVW	4	0.00246398	0.01942	0.971262	0.0287381	0.9531	0.98977		Walking pace (adjust by BMI)	447	IVW	25	0.345252	0.719957	0.363904	0.473152	1.42438		447	Walking pace (adjust by BMI)	33224	0.05	0.1518	-0.0291591	0.971262	1.1056	1.4667	0.415752	5947.01	3.05174
548	Volume of S-circular-insula-sup in the left hemisphere generated by parcellation of the white surface using Destrieux (a2009s) parcellation	Walking pace (adjust by BMI)	IVW	4	0.00194441	0.0174997	0.967603	0.0323974	0.947654	0.987971		Walking pace (adjust by BMI)	548	IVW	25	0.805769	0.923579	0.490075	0.864908	1.74055		548	Walking pace (adjust by BMI)	33224	0.05	0.1184	-0.0329338	0.967603	1.0815	1.4667	0.404647	4463.03	2.95264
659	Area of lateralorbitofrontal in the left hemisphere generated by parcellation of the white surface using Desikan-Killiany parcellation	Walking pace (adjust by BMI)	IVW	3	0.0221744	0.0610448	0.971525	0.0284752	0.947771	0.995874		Walking pace (adjust by BMI)	659	IVW	25	0.957782	0.980374	0.470634	0.97022	2.04221		659	Walking pace (adjust by BMI)	33224	0.05	0.1501	-0.0288884	0.971525	1.1101	1.4667	0.406978	5868.66	2.97336
680	Area of transversetemporal in the left hemisphere generated by parcellation of the white surface using Desikan-Killiany parcellation	Walking pace (adjust by BMI)	IVW	3	0.0040981	0.0267766	1.03718	0.0371825	1.01165	1.06336		Walking pace (adjust by BMI)	680	IVW	25	0.194237	1.55945	0.797285	0.30301	3.05022		680	Walking pace (adjust by BMI)	33224	0.05	0.1226	0.0365079	1.03718	1.0873	1.4667	0.547389	4643.42	4.32209
727	Area of lateralorbitofrontal in the left hemisphere generated by parcellation of the pial surface using Desikan-Killiany parcellation	Walking pace (adjust by BMI)	IVW	3	0.000311811	0.00405354	0.959589	0.0404106	0.93831	0.981352		Walking pace (adjust by BMI)	727	IVW	25	0.754845	0.908587	0.49778	0.845133	1.65842		727	Walking pace (adjust by BMI)	33224	0.05	0.1455	-0.0412498	0.959589	1.1105	1.4667	0.673301	5658.22	5.80325
760	Area of lateralorbitofrontal in the right hemisphere generated by parcellation of the pial surface using Desikan-Killiany parcellation	Walking pace (adjust by BMI)	IVW	4	5.42137e-06	0.00031707	0.955403	0.0445971	0.936801	0.974374		Walking pace (adjust by BMI)	760	IVW	25	0.734796	1.11222	0.601076	0.835393	2.05804		760	Walking pace (adjust by BMI)	33224	0.05	0.1229	-0.0456222	0.955403	1.0982	1.4667	0.680088	4656.38	5.89467
807	Area of MT in the right hemisphere generated by parcellation of the white surface using BA_exvivo parcellation	Walking pace (adjust by BMI)	IVW	3	0.0237648	0.0631927	1.02894	0.0289368	1.0038	1.0547		Walking pace (adjust by BMI)	807	IVW	25	0.312844	1.31133	0.774669	0.440998	2.21977		807	Walking pace (adjust by BMI)	33224	0.05	0.1139	0.0285261	1.02894	1.0789	1.4667	0.342434	4271.64	2.41346
819	Area of lateralorbitofrontal in the left hemisphere generated by parcellation of the white surface using DKT parcellation	Walking pace (adjust by BMI)	IVW	4	0.00500624	0.0292865	0.973093	0.0269069	0.954733	0.991806		Walking pace (adjust by BMI)	819	IVW	25	0.731858	0.878366	0.418308	0.835393	1.8444		819	Walking pace (adjust by BMI)	33224	0.05	0.1339	-0.0272756	0.973093	1.0978	1.4667	0.333551	5137.47	2.33836
839	Area of transversetemporal in the left hemisphere generated by parcellation of the white surface using DKT parcellation	Walking pace (adjust by BMI)	IVW	3	0.00411948	0.0267766	1.03648	0.0364828	1.01142	1.06217		Walking pace (adjust by BMI)	839	IVW	25	0.155519	1.62962	0.830635	0.252718	3.19714		839	Walking pace (adjust by BMI)	33224	0.05	0.1252	0.0358331	1.03648	1.0897	1.4667	0.541192	4755.97	4.25733
850	Area of lateralorbitofrontal in the right hemisphere generated by parcellation of the white surface using DKT parcellation	Walking pace (adjust by BMI)	IVW	3	0.0309718	0.0710529	0.972749	0.0272508	0.948637	0.997475		Walking pace (adjust by BMI)	850	IVW	25	0.231013	1.52264	0.765237	0.351019	3.02969		850	Walking pace (adjust by BMI)	33224	0.05	0.1273	-0.027629	0.972749	1.1038	1.4667	0.327816	4847.36	2.29008
861	Area of posteriorcingulate in the right hemisphere generated by parcellation of the white surface using DKT parcellation	Walking pace (adjust by BMI)	IVW	6	0.0225494	0.0613554	1.02119	0.021193	1.00296	1.03976		Walking pace (adjust by BMI)	861	IVW	25	0.0658809	1.7338	0.964511	0.116789	3.11666		861	Walking pace (adjust by BMI)	33224	0.05	0.1356	0.0209715	1.02119	1.0833	1.4667	0.237447	5212.91	1.54561
870	Area of transversetemporal in the right hemisphere generated by parcellation of the white surface using DKT parcellation	Walking pace (adjust by BMI)	IVW	3	0.0326718	0.071845	1.03473	0.0347279	1.00282	1.06765		Walking pace (adjust by BMI)	870	IVW	25	0.538776	1.22742	0.638582	0.687683	2.35924		870	Walking pace (adjust by BMI)	33224	0.05	0.139	0.0341385	1.03473	1.1043	1.4667	0.548726	5364.69	4.33615
889	Area of G-insular-short in the left hemisphere generated by parcellation of the white surface using Destrieux (a2009s) parcellation	Walking pace (adjust by BMI)	IVW	3	0.0013682	0.0133399	0.959078	0.0409223	0.934854	0.983929		Walking pace (adjust by BMI)	889	IVW	25	0.71545	0.897896	0.503205	0.824706	1.60217		889	Walking pace (adjust by BMI)	33224	0.05	0.0963	-0.0417832	0.959078	1.0755	1.4667	0.496011	3541.41	3.80191
920	Area of S-circular-insula-sup in the left hemisphere generated by parcellation of the white surface using Destrieux (a2009s) parcellation	Walking pace (adjust by BMI)	IVW	5	0.00175944	0.0164684	0.961525	0.038475	0.938175	0.985456		Walking pace (adjust by BMI)	920	IVW	25	0.69303	1.14993	0.574675	0.821717	2.30103		920	Walking pace (adjust by BMI)	33224	0.05	0.1516	-0.0392347	0.961525	1.1003	1.4667	0.645042	5937.77	5.4378
1012	Area of S-postcentral in the right hemisphere generated by parcellation of the white surface using Destrieux (a2009s) parcellation	Walking pace (adjust by BMI)	IVW	3	0.033043	0.071845	0.979652	0.0203476	0.961308	0.998347		Walking pace (adjust by BMI)	1012	IVW	25	0.953404	0.983411	0.561105	0.969985	1.72356		1012	Walking pace (adjust by BMI)	33224	0.05	0.0836	-0.0205575	0.979652	1.068	1.4667	0.145394	3031.91	0.799357
1083	Mean thickness of superiortemporal in the right hemisphere generated by parcellation of the white surface using Desikan-Killiany parcellation	Walking pace (adjust by BMI)	IVW	3	0.000887034	0.00988452	1.03956	0.0395585	1.01605	1.06361		Walking pace (adjust by BMI)	1083	IVW	25	0.307195	0.757886	0.445153	0.435659	1.29032		1083	Walking pace (adjust by BMI)	33224	0.05	0.1457	0.0387961	1.03956	1.1047	1.4667	0.680815	5667.32	5.90454
1181	Mean thickness of G+S-subcentral in the left hemisphere generated by parcellation of the white surface using Destrieux (a2009s) parcellation	Walking pace (adjust by BMI)	IVW	3	7.4022e-05	0.0018954	1.05332	0.05332	1.0266	1.08073		Walking pace (adjust by BMI)	1181	IVW	25	0.0395099	0.525464	0.284775	0.081817	0.969582		1181	Walking pace (adjust by BMI)	33224	0.05	0.1329	0.0519471	1.05332	1.0892	1.4667	0.875915	5093.23	9.70177
1196	Mean thickness of G-occipital-middle in the left hemisphere generated by parcellation of the white surface using Destrieux (a2009s) parcellation	Walking pace (adjust by BMI)	IVW	4	1.04518e-07	2.457e-05	0.949112	0.0508882	0.931019	0.967556		Walking pace (adjust by BMI)	1196	IVW	25	0.329155	0.711611	0.359303	0.461212	1.40937		1196	Walking pace (adjust by BMI)	33224	0.05	0.0868	-0.0522287	0.949112	1.0619	1.4667	0.628132	3158.95	5.22966
1276	Mean thickness of G-pariet-inf-Angular in the right hemisphere generated by parcellation of the white surface using Destrieux (a2009s) parcellation	Walking pace (adjust by BMI)	IVW	3	0.0439073	0.0878145	0.965805	0.0341947	0.933666	0.999051		Walking pace (adjust by BMI)	1276	IVW	25	0.182901	0.642467	0.335029	0.291148	1.23202		1276	Walking pace (adjust by BMI)	33224	0.05	0.1099	-0.034793	0.965805	1.0805	1.4667	0.415276	4103.14	3.04746

## Sheet: eTable 5
BIDPs ID	description	outcome	method	nsnp	pval	BH-P	or	|OR-1|	or_lci95	or_uci95
78	Volume of grey matter in Left Subcallosal Cortex	Low hand grip strength	IVW	5	0.00253882	0.01942	1.1679	0.167899	1.05594	1.29173
78	Volume of grey matter in Left Subcallosal Cortex	Walking pace (adjust by BMI)	IVW	5	0.00257273	0.01942	0.973359	0.0266409	0.95642	0.990598
327	Volume of VM in the right hemisphere generated by subcortical volumetric sub-segmentation of the Thalamic Nuclei	Low hand grip strength	IVW	3	0.025007	0.0637622	1.18487	0.184873	1.02152	1.37435
327	Volume of VM in the right hemisphere generated by subcortical volumetric sub-segmentation of the Thalamic Nuclei	Appendicular lean mass (ALM)	IVW	3	0.0153661	0.0492558	1.04744	0.047438	1.00891	1.08744
341	Volume of SCP in the whole brain generated by subcortical volumetric sub-segmentation of the Brainstem	Low hand grip strength	IVW	3	0.0288942	0.0682955	1.18369	0.183686	1.01751	1.377
341	Volume of SCP in the whole brain generated by subcortical volumetric sub-segmentation of the Brainstem	Walking pace (adjust by BMI)	IVW	3	0.0218861	0.0610448	0.953786	0.0462139	0.91597	0.993164
700	Area of parsorbitalis in the right hemisphere generated by parcellation of the white surface using Desikan-Killiany parcellation	Hand grip strength (left)	IVW	3	0.0105534	0.0399766	1.04528	0.0452778	1.01039	1.08137
700	Area of parsorbitalis in the right hemisphere generated by parcellation of the white surface using Desikan-Killiany parcellation	Hand grip strength (right)	IVW	3	0.000682582	0.00840654	1.04448	0.0444807	1.01858	1.07104
700	Area of parsorbitalis in the right hemisphere generated by parcellation of the white surface using Desikan-Killiany parcellation	Appendicular lean mass (ALM)	IVW	3	0.00860798	0.0373012	0.958418	0.0415817	0.928527	0.989272
727	Area of lateralorbitofrontal in the left hemisphere generated by parcellation of the pial surface using Desikan-Killiany parcellation	Hand grip strength (left)	IVW	3	1.56e-06	0.00012168	1.08098	0.0809831	1.04718	1.11588
727	Area of lateralorbitofrontal in the left hemisphere generated by parcellation of the pial surface using Desikan-Killiany parcellation	Hand grip strength (right)	IVW	3	3.32e-07	3.88e-05	1.07513	0.0751284	1.04563	1.10545
727	Area of lateralorbitofrontal in the left hemisphere generated by parcellation of the pial surface using Desikan-Killiany parcellation	Walking pace (adjust by BMI)	IVW	3	0.000311811	0.00405354	0.959589	0.0404106	0.93831	0.981352
870	Area of transversetemporal in the right hemisphere generated by parcellation of the white surface using DKT parcellation	Appendicular lean mass (ALM)	IVW	3	0.00128795	0.0131035	1.06737	0.0673696	1.02582	1.1106
870	Area of transversetemporal in the right hemisphere generated by parcellation of the white surface using DKT parcellation	Walking pace (adjust by BMI)	IVW	3	0.0326718	0.071845	1.03473	0.0347279	1.00282	1.06765
920	Area of S-circular-insula-sup in the left hemisphere generated by parcellation of the white surface using Destrieux (a2009s) parcellation	Hand grip strength (right)	IVW	5	0.0467866	0.0905784	0.977674	0.0223263	0.956152	0.999679
920	Area of S-circular-insula-sup in the left hemisphere generated by parcellation of the white surface using Destrieux (a2009s) parcellation	Walking pace (adjust by BMI)	IVW	5	0.00175944	0.0164684	0.961525	0.038475	0.938175	0.985456
1083	Mean thickness of superiortemporal in the right hemisphere generated by parcellation of the white surface using Desikan-Killiany parcellation	Hand grip strength (right)	IVW	3	0.0394722	0.081817	1.02754	0.0275437	1.00131	1.05446
[truncated: 3 more rows]

## Sheet: eTable 6
Exposure	Outcome	Heterogeneity test		Horizontal pleiotropy test			P for MR-PRESSO
[truncated: 118 more rows]
